# Supplementary material for: High-throughput protein characterization by complementation using DNA barcoded fragment libraries
Source: Mol Syst Biol. 2024 Oct 7;20(11):5. doi: 10.1038/s44320-024-00068-z (PMC11535334; doi:10.1038/s44320-024-00068-z)
Supplement: Supplementary file 3 — Data Set EV1 [file 44320_2024_68_MOESM3_ESM.xlsx]

## Sheet: fragment_cov-all
Fragment ID	Number of Genes on fragment
0	1
1	2
3	2
5	0
6	0
7	0
8	1
9	1
10	1
11	1
12	1
13	1
14	1
15	2
17	2
19	1
20	1
21	1
22	1
23	2
25	2
27	2
29	2
31	2
33	2
35	3
38	2
40	2
42	2
44	2
46	2
48	2
50	2
52	2
54	2
56	3
59	2
61	2
63	2
65	1
66	2
68	2
70	1
71	1
72	1
73	1
74	1
75	1
76	1
77	1
78	0
79	1
80	0
81	3
84	1
85	2
87	3
90	3
93	1
94	1
95	2
97	4
101	4
105	4
109	4
113	4
117	4
121	4
125	4
129	4
133	2
135	3
138	2
140	3
143	2
145	1
146	1
147	0
148	2
150	0
151	2
153	2
155	0
156	0
157	0
158	0
159	1
160	1
161	1
163	2
165	1
166	1
167	1
168	3
171	2
173	2
175	2
177	2
179	1
180	2
182	2
184	2
186	1
187	1
188	1
189	1
190	0
191	1
192	1
193	1
194	1
195	6
200	4
203	3
206	2
208	1
209	1
210	1
211	0
212	0
213	0
214	0
215	0
216	0
217	0
218	0
219	0
220	0
221	1
222	1
223	1
224	0
225	1
226	1
227	0
228	1
229	1
230	0
231	2
233	2
235	2
237	2
239	2
241	2
243	3
246	3
249	2
251	3
254	3
257	3
260	2
262	2
264	2
266	1
267	1
268	1
269	1
270	1
271	2
273	2
275	2
277	1
278	1
279	1
280	1
281	1
282	1
283	1
284	1
285	1
286	1
287	0
288	0
290	0
292	0
293	2
295	2
297	2
299	2
301	1
302	3
305	2
307	2
309	1
310	0
311	0
312	0
313	1
314	0
315	1
316	2
318	2
320	2
322	1
323	1
324	1
325	1
326	1
327	1
328	1
329	1
330	0
331	1
332	1
333	2
335	1
336	1
337	1
338	1
339	1
340	1
341	2
343	2
345	1
346	1
347	0
348	0
349	2
351	2
353	1
354	3
357	3
361	2
363	3
366	0
367	0
368	2
370	2
372	2
374	1
375	2
377	2
379	3
382	3
385	2
387	2
393	2
395	2
397	2
399	2
401	2
403	2
405	1
406	1
407	1
408	1
409	1
411	1
412	1
413	2
415	2
417	1
418	4
422	3
425	2
427	2
429	4
433	4
437	2
440	1
441	3
444	3
447	3
450	3
453	4
457	4
461	4
465	3
468	2
470	2
472	1
473	2
475	1
476	1
477	1
478	1
479	1
480	0
481	1
482	0
483	0
484	0
485	0
486	0
487	0
488	1
489	0
490	2
492	1
493	1
494	1
495	3
498	3
501	4
505	3
508	3
511	3
514	2
516	2
518	1
519	1
520	0
521	0
522	0
523	0
524	0
525	0
526	0
527	0
528	0
529	0
530	0
531	0
532	0
533	0
534	0
535	0
536	0
537	0
538	0
539	0
540	2
542	1
543	0
544	0
545	1
546	1
547	1
548	0
549	0
550	1
551	1
552	1
553	0
554	2
556	2
558	2
560	2
562	2
564	2
566	1
567	1
568	1
569	1
570	2
572	0
573	0
574	2
576	1
577	2
579	2
581	2
583	2
585	2
587	2
589	3
592	1
593	2
595	3
598	2
600	2
602	1
603	1
604	0
605	0
606	1
607	0
608	1
609	1
611	1
612	1
613	1
614	2
616	1
617	1
618	1
619	1
620	0
621	0
622	2
624	2
626	2
628	2
630	2
632	2
634	2
636	1
637	1
638	2
640	2
642	3
645	3
648	3
651	1
652	1
653	1
654	1
655	1
656	1
657	1
658	1
659	1
660	2
662	0
663	0
664	0
665	2
667	2
669	1
670	0
671	1
672	1
673	3
676	2
678	1
679	1
680	1
681	3
684	3
687	3
690	3
693	3
696	2
698	2
700	2
702	2
704	2
706	2
708	1
709	1
710	1
711	1
712	1
713	4
717	1
718	2
720	2
722	2
724	4
728	4
732	4
736	1
737	3
740	3
743	4
747	2
749	2
751	3
754	3
757	2
759	2
761	2
763	4
767	2
769	4
773	0
774	1
775	3
778	3
781	3
784	2
786	2
788	2
790	2
792	2
794	1
795	1
796	2
798	2
800	2
802	1
803	2
805	1
806	0
807	2
809	0
810	0
811	0
812	1
813	1
814	1
815	1
816	1
817	1
818	1
819	1
820	0
821	0
822	1
823	1
824	1
825	1
826	1
827	1
828	0
829	2
831	2
835	0
836	1
837	1
838	0
839	2
841	2
843	2
845	2
847	2
849	2
851	1
852	1
853	1
854	1
855	1
856	1
857	1
858	1
859	1
860	2
862	1
863	1
864	0
865	0
866	0
867	0
868	0
869	0
870	0
871	1
872	1
873	2
875	2
877	1
878	1
879	1
880	1
881	2
883	2
885	3
888	0
889	1
890	2
892	2
894	0
895	1
896	1
897	1
898	0
899	3
902	3
905	2
907	2
909	2
911	2
913	2
915	1
916	1
917	2
919	2
921	2
923	1
924	2
926	1
927	0
928	2
930	1
931	1
932	2
934	2
936	1
937	2
939	1
940	2
942	2
944	2
946	1
947	1
948	1
949	1
950	1
951	1
952	1
953	1
954	2
956	2
958	0
959	0
960	0
961	0
962	0
963	0
964	0
965	0
966	0
967	2
969	2
971	3
974	5
979	1
980	3
983	2
985	3
988	3
991	0
992	2
994	3
997	3
1000	2
1002	3
1005	5
1010	4
1014	4
1018	5
1023	4
1027	5
1032	4
1036	4
1040	2
1042	3
1045	3
1048	3
1051	3
1054	3
1057	3
1060	3
1063	3
1066	3
1069	1
1070	1
1071	1
1072	0
1073	0
1074	2
1076	2
1078	2
1080	2
1082	1
1083	2
1085	2
1087	2
1089	2
1091	4
1095	3
1098	3
1101	3
1104	3
1107	4
1111	3
1114	3
1117	3
1120	3
1123	3
1126	1
1127	2
1129	3
1132	2
1134	2
1136	2
1138	2
1140	2
1142	2
1144	1
1145	2
1147	1
1148	1
1149	2
1151	2
1153	2
1155	2
1157	1
1158	2
1160	0
1161	0
1162	1
1163	1
1164	0
1165	0
1166	0
1167	0
1169	0
1170	0
1171	0
1172	0
1173	0
1174	0
1175	0
1176	0
1177	0
1178	0
1179	0
1180	0
1181	0
1182	0
1183	0
1184	1
1185	0
1186	0
1187	1
1188	1
1189	1
1190	0
1191	1
1192	1
1193	1
1194	1
1195	1
1196	1
1197	1
1198	0
1199	1
1200	1
1201	1
1202	0
1203	1
1204	1
1205	1
1206	1
1207	1
1208	1
1209	2
1211	1
1212	1
1213	1
1214	0
1215	0
1216	0
1217	1
1218	0
1219	0
1220	0
1221	1
1222	0
1223	0
1224	0
1225	0
1226	0
1227	0
1228	0
1229	0
1230	0
1231	0
1232	0
1233	0
1234	0
1235	0
1237	0
1238	0
1239	0
1240	0
1241	2
1243	1
1244	1
1245	0
1246	0
1247	0
1248	0
1249	0
1250	0
1251	1
1252	1
1253	2
1255	2
1257	3
1260	3
1263	2
1265	2
1267	3
1270	4
1274	4
1278	3
1281	3
1284	3
1287	2
1289	2
1291	2
1293	2
1295	1
1296	2
1298	2
1300	1
1301	2
1303	2
1307	2
1309	1
1311	0
1312	1
1313	1
1314	1
1315	0
1316	0
1317	0
1318	0
1319	0
1320	0
1321	0
1322	2
1324	0
1325	0
1326	1
1327	0
1328	1
1329	1
1330	1
1331	3
1334	3
1337	1
1338	1
1339	0
1340	2
1342	1
1343	3
1346	2
1348	2
1350	2
1352	2
1354	3
1357	5
1362	5
1367	2
1369	2
1371	2
1373	2
1375	2
1377	4
1381	3
1384	3
1387	3
1390	3
1393	3
1396	2
1398	2
1400	2
1402	2
1404	2
1408	1
1409	1
1410	1
1411	1
1415	3
1418	0
1419	3
1422	3
1425	3
1428	3
1431	2
1433	1
1434	1
1435	3
1438	2
1440	2
1442	2
1444	1
1445	1
1446	1
1447	1
1448	2
1450	2
1452	2
1454	1
1455	2
1457	3
1460	2
1462	3
1465	3
1468	3
1471	0
1472	0
1473	2
1475	2
1477	5
1482	2
1484	1
1485	2
1487	1
1488	1
1489	1
1490	1
1491	1
1492	0
1493	2
1495	3
1498	2
1500	2
1502	2
1504	2
1506	2
1508	1
1509	1
1510	1
1511	2
1513	2
1515	3
1518	2
1520	2
1522	2
1524	2
1526	2
1528	4
1532	1
1533	3
1536	2
1539	1
1540	1
1541	2
1543	3
1546	4
1550	3
1553	0
1554	1
1555	2
1557	2
1559	3
1562	3
1565	3
1568	3
1571	1
1572	1
1573	2
1575	2
1577	2
1579	2
1581	2
1583	2
1585	2
1587	1
1588	1
1589	0
1590	0
1591	0
1592	0
1593	0
1594	0
1595	1
1596	1
1597	0
1598	0
1599	0
1600	0
1601	0
1602	0
1603	0
1604	0
1605	0
1606	1
1607	1
1608	1
1609	0
1610	0
1611	1
1612	2
1614	1
1615	2
1617	2
1619	1
1620	2
1622	2
1624	2
1626	0
1627	1
1628	1
1629	1
1630	1
1631	0
1632	0
1633	1
1634	0
1635	0
1636	0
1637	0
1638	0
1639	2
1641	2
1645	1
1646	2
1648	2
1650	0
1651	2
1653	2
1655	2
1657	4
1661	1
1662	1
1663	3
1666	4
1670	3
1673	3
1676	4
1680	4
1684	3
1687	3
1690	3
1693	3
1696	3
1699	3
1702	5
1707	4
1711	2
1713	4
1717	4
1721	3
1724	3
1727	2
1731	2
1733	2
1735	2
1737	2
1739	3
1742	2
1744	0
1745	1
1746	1
1747	1
1748	1
1749	1
1750	1
1751	1
1752	1
1753	1
1754	2
1756	1
1757	3
1760	3
1763	2
1765	3
1768	3
1771	3
1774	3
1777	2
1779	2
1781	3
1784	2
1786	2
1788	2
1790	2
1792	1
1793	1
1794	2
1796	3
1799	3
1802	3
1805	2
1807	2
1809	2
1811	2
1813	2
1815	2
1817	1
1818	1
1819	2
1821	0
1822	0
1823	0
1824	0
1825	0
1826	0
1827	0
1828	0
1829	0
1830	0
1831	0
1832	0
1833	2
1835	1
1836	1
1837	1
1838	0
1839	0
1840	0
1841	1
1842	0
1843	0
1844	1
1845	0
1846	0
1847	3
1850	2
1852	2
1854	2
1856	2
1858	0
1859	3
1862	3
1865	2
1867	3
1870	3
1873	4
1877	2
1879	1
1880	2
1882	0
1883	0
1884	0
1885	0
1886	2
1888	2
1890	2
1892	1
1893	1
1894	2
1896	2
1898	2
1900	2
1902	2
1904	2
1906	3
1909	3
1912	3
1915	1
1916	2
1918	1
1919	1
1920	0
1921	0
1922	3
1925	2
1927	2
1929	2
1931	2
1933	2
1935	2
1937	3
1940	1
1941	1
1942	1
1943	3
1946	2
1948	2
1950	3
1953	1
1954	2
1956	2
1958	2
1960	2
1962	1
1963	2
1965	2
1967	2
1969	2
1971	1
1972	1
1973	1
1974	1
1975	1
1976	1
1977	1
1978	2
1980	0
1981	0
1982	0
1983	0
1984	0
1985	0
1986	0
1987	0
1988	0
1989	0
1990	0
1991	1
1992	4
1996	3
1999	2
2001	3
2004	2
2006	3
2009	3
2012	2
2014	4
2018	4
2022	3
2025	3
2028	2
2030	1
2031	1
2032	1
2033	1
2034	1
2035	1
2036	1
2037	0
2038	0
2039	0
2040	0
2041	0
2042	0
2043	0
2044	0
2045	1
2046	1
2047	0
2048	0
2049	0
2050	0
2051	0
2052	0
2053	1
2054	0
2055	0
2056	1
2057	0
2058	0
2059	1
2060	0
2061	1
2062	1
2063	1
2064	1
2065	1
2066	1
2067	1
2068	2
2070	2
2072	0
2073	0
2074	0
2075	0
2076	0
2077	0
2078	2
2080	2
2082	2
2084	1
2085	1
2086	0
2087	1
2088	3
2091	3
2094	4
2098	4
2102	4
2106	2
2108	1
2109	1
2110	2
2112	4
2116	4
2120	4
2124	6
2130	3
2133	4
2137	5
2142	5
2147	4
2151	4
2155	4
2159	3
2162	4
2166	0
2167	3
2170	2
2172	3
2175	3
2178	3
2181	3
2184	2
2186	2
2188	2
2190	1
2191	1
2192	1
2193	2
2195	2
2197	2
2199	1
2200	2
2202	1
2203	0
2204	2
2206	1
2207	1
2208	4
2212	1
2213	1
2214	2
2216	0
2217	2
2219	2
2221	3
2224	2
2226	4
2230	2
2232	2
2234	2
2236	3
2239	2
2241	2
2243	2
2245	2
2247	2
2249	2
2252	1
2254	0
2255	1
2256	1
2257	0
2258	1
2259	1
2260	1
2261	3
2264	1
2265	2
2267	2
2269	2
2271	2
2273	2
2275	2
2277	2
2279	2
2281	2
2283	2
2285	2
2287	2
2289	1
2290	1
2291	1
2292	1
2293	2
2295	1
2296	1
2297	2
2299	1
2300	1
2301	0
2302	0
2303	0
2304	0
2305	0
2306	0
2307	3
2310	3
2313	3
2316	3
2319	3
2322	3
2325	4
2329	5
2334	2
2336	2
2338	2
2340	1
2341	3
2344	3
2347	3
2350	1
2351	2
2353	2
2355	2
2357	2
2359	2
2361	2
2363	2
2365	2
2367	2
2369	2
2371	2
2373	2
2375	2
2377	2
2379	1
2380	1
2381	1
2382	1
2383	1
2384	1
2385	1
2386	1
2387	1
2388	0
2389	0
2390	0
2391	0
2392	2
2394	0
2395	0
2397	1
2398	1
2399	1
2400	0
2401	5
2406	1
2407	1
2408	1
2409	2
2411	5
2419	3
2425	3
2428	5
2433	5
2438	1
2439	2
2441	4
2445	3
2448	1
2449	3
2452	3
2455	4
2459	4
2463	5
2468	4
2472	2
2474	2
2476	2
2478	4
2482	1
2483	4
2487	4
2491	4
2495	3
2498	2
2500	2
2502	1
2503	1
2504	1
2505	1
2506	1
2507	1
2508	0
2509	0
2510	0
2511	0
2512	0
2513	0
2514	0
2515	0
2516	0
2517	1
2518	0
2519	1
2520	0
2521	1
2522	1
2523	1
2524	1
2525	1
2526	1
2527	1
2528	1
2529	1
2530	3
2533	3
2536	2
2538	4
2542	4
2546	4
2550	4
2554	4
2558	4
2562	2
2564	2
2566	3
2569	3
2572	4
2576	4
2580	3
2583	3
2586	3
2589	4
2593	2
2595	1
2596	1
2597	1
2598	1
2599	1
2600	1
2601	1
2602	1
2603	2
2605	2
2607	2
2609	2
2611	2
2613	2
2615	1
2616	1
2617	1
2618	3
2621	1
2622	4
2626	2
2628	3
2631	0
2632	2
2634	3
2637	3
2640	2
2642	2
2644	2
2646	2
2648	1
2649	1
2650	1
2651	2
2653	3
2656	3
2659	1
2660	2
2662	4
2666	1
2667	1
2668	1
2669	5
2674	3
2677	3
2680	5
2685	4
2689	3
2692	3
2695	5
2700	5
2705	6
2711	6
2717	5
2722	5
2727	7
2734	5
2739	5
2744	5
2749	6
2755	6
2761	8
2769	2
2771	4
2775	4
2779	6
2785	5
2790	5
2795	3
2798	4
2802	4
2806	4
2810	2
2812	2
2814	3
2817	2
2819	3
2822	1
2823	1
2824	1
2825	0
2826	3
2829	3
2832	1
2833	1
2834	3
2837	2
2839	1
2840	1
2841	1
2842	2
2844	2
2846	2
2848	2
2850	1
2851	1
2852	0
2853	1
2854	1
2855	1
2856	1
2857	1
2858	0
2859	0
2860	0
2861	0
2862	0
2863	0
2864	0
2865	0
2866	1
2867	1
2868	0
2869	0
2870	2
2872	1
2873	1
2874	1
2875	1
2876	1
2877	1
2878	1
2879	1
2880	1
2881	1
2882	1
2883	1
2884	1
2885	1
2886	2
2888	1
2889	1
2890	1
2891	1
2892	2
2894	2
2896	1
2897	1
2898	1
2899	1
2900	2
2902	0
2903	2
2905	0
2906	2
2908	1
2909	1
2910	4
2913	1
2914	1
2915	3
2917	3
2919	1
2920	4
2923	2
2925	2
2927	3
2929	3
2931	2
2932	4
2935	4
2938	2
2939	3
2941	3
2943	3
2945	4
2948	3
2950	2
2952	2
2954	3
2957	2
2959	2
2961	1
2962	1
2963	2
2965	1
2966	1
2967	1
2968	1
2969	1
2970	1
2971	1
2972	0
2973	0
2974	1
2975	1
2976	0
2977	1
2978	1
2979	1
2980	1
2981	0
2982	0
2983	0
2984	0
2985	0
2986	1
2987	0
2988	1
2989	1
2990	2
2992	1
2993	1
2994	1
2995	1
2996	1
2997	1
2998	2
3000	2
3002	0
3003	0
3004	0
3005	1
3006	1
3007	1
3008	1
3009	0
3010	1
3011	1
3012	1
3013	2
3015	0
3016	5
3020	3
3022	3
3024	5
3028	4
3031	4
3034	3
3037	4
3041	2
3043	3
3046	3
3049	2
3051	3
3054	3
3057	2
3059	2
3061	2
3063	3
3066	3
3069	2
3071	2
3073	0
3074	0
3075	0
3076	1
3077	1
3078	1
3079	1
3080	1
3081	0
3082	1
3083	1
3084	2
3086	0
3087	0
3088	1
3089	0
3090	1
3091	0
3092	1
3093	0
3094	2
3096	3
3099	2
3101	3
3104	3
3107	1
3108	3
3111	3
3114	3
3117	2
3119	4
3123	3
3126	3
3129	3
3132	2
3134	2
3136	2
3138	2
3140	2
3144	3
3147	3
3150	1
3151	2
3153	1
3154	1
3155	2
3157	1
3158	0
3159	1
3160	1
3161	1
3162	2
3164	2
3166	0
3167	0
3168	0
3169	0
3170	0
3171	0
3172	0
3173	0
3174	0
3175	1
3176	0
3177	2
3179	0
3180	0
3181	0
3182	0
3183	0
3184	1
3186	1
3187	3
3190	3
3193	2
3195	2
3197	3
3200	3
3203	3
3206	0
3207	2
3208	1
3209	2
3210	2
3211	1
3212	2
3213	2
3214	2
3215	2
3216	2
3217	2
3218	2
3219	2
3220	2
3221	1
3222	0
3223	0
3224	0
3225	2
3227	2
3229	2
3231	3
3240	4
3244	3
3247	1
3248	2
3250	2
3252	1
3253	1
3254	2
3256	2
3258	2
3260	2
3262	2
3264	2
3266	1
3267	1
3268	1
3269	2
3271	2
3273	2
3275	4
3279	2
3281	2
3283	1
3284	2
3286	1
3287	2
3289	3
3292	3
3295	1
3296	1
3297	1
3298	1
3299	1
3300	0
3301	0
3302	0
3303	0
3304	1
3305	2
3307	2
3309	1
3310	1
3311	1
3312	1
3313	3
3316	1
3317	2
3319	2
3321	3
3324	1
3325	1
3326	1
3327	1
3328	3
3331	0
3332	0
3333	2
3335	2
3337	2
3339	0
3340	0
3341	1
3342	1
3343	1
3344	1
3345	1
3346	1
3347	1
3348	1
3349	1
3350	1
3351	1
3352	2
3354	2
3356	5
3361	5
3366	3
3369	3
3372	3
3375	3
3378	3
3381	3
3384	2
3386	2
3388	2
3390	3
3393	2
3395	2
3397	3
3400	2
3402	2
3404	2
3406	2
3408	1
3409	2
3411	1
3412	1
3413	2
3415	1
3416	1
3417	1
3418	1
3419	2
3421	2
3423	1
3424	2
3426	2
3428	2
3430	2
3432	3
3435	3
3438	3
3441	3
3444	1
3445	3
3448	3
3451	2
3453	1
3454	2
3456	1
3457	2
3459	2
3461	2
3463	2
3465	2
3467	1
3468	2
3470	2
3472	1
3473	2
3475	2
3477	0
3478	1
3479	0
3480	1
3481	1
3482	1
3483	1
3484	1
3485	1
3486	1
3487	1
3488	2
3490	5
3495	2
3497	2
3499	2
3501	3
3504	3
3507	2
3509	2
3511	2
3513	2
3515	1
3516	1
3517	2
3519	1
3520	1
3521	0
3522	0
3523	0
3524	2
3526	1
3527	1
3528	1
3529	2
3531	2
3533	1
3534	2
3536	0
3537	1
3538	1
3539	1
3540	2
3542	1
3543	1
3544	2
3546	2
3548	0
3549	0
3550	0
3551	1
3552	0
3553	0
3554	1
3555	1
3556	1
3557	1
3558	1
3559	1
3560	0
3561	0
3562	1
3563	1
3564	1
3565	1
3566	1
3567	1
3568	1
[truncated: 207,697+ more rows]

## Sheet: Legend
Dataset	Description
Dataset EV1	Number of genes contained per fragment
