# Supplementary material for: High-throughput protein characterization by complementation using DNA barcoded fragment libraries
Source: Mol Syst Biol. 2024 Oct 7;20(11):5. doi: 10.1038/s44320-024-00068-z (PMC11535334; doi:10.1038/s44320-024-00068-z)
Supplement: Supplementary file 4 — Data Set EV2 [file 44320_2024_68_MOESM4_ESM.xlsx]

## Sheet: gene_cov-all
Gene	Number of independent fragments covering a gene
0	3
1	2
2	16
3	15
4	17
5	11
6	8
7	9
8	17
9	15
10	13
11	14
12	5
13	11
14	6
15	9
16	8
17	5
18	2
19	2
20	3
21	4
22	6
23	0
24	19
25	14
26	8
27	4
28	6
29	12
30	0
31	8
32	7
33	4
34	7
35	11
36	7
37	5
38	4
39	6
40	7
41	16
42	15
43	16
44	4
45	15
46	14
47	12
48	7
49	8
50	8
51	2
52	7
53	6
54	8
55	8
56	0
57	3
58	10
59	12
60	12
61	12
62	7
63	12
64	6
65	12
66	8
67	13
68	3
69	5
70	4
71	11
72	12
73	23
74	7
75	14
76	13
77	9
78	9
79	9
80	17
81	7
82	9
83	17
84	13
85	8
86	9
87	5
88	6
89	11
90	12
91	9
92	5
93	9
94	16
95	2
96	15
97	18
98	16
99	16
100	19
101	14
102	5
103	7
104	16
105	14
106	19
107	21
108	9
109	3
110	0
111	11
112	11
113	5
114	3
115	12
116	12
117	12
118	17
119	11
120	3
121	18
122	19
123	16
124	14
125	18
126	6
127	10
128	9
129	18
130	12
131	17
132	7
133	7
134	4
135	1
136	5
137	8
138	9
139	2
140	10
141	13
142	18
143	14
144	0
145	2
146	3
147	9
148	10
149	1
150	9
151	13
152	3
153	14
154	14
155	17
156	16
157	14
158	7
159	11
160	11
161	19
162	19
163	12
164	5
165	10
166	14
167	24
168	26
169	18
170	6
171	12
172	11
173	7
174	1
175	2
176	2
177	10
178	12
179	8
180	11
181	1
182	14
183	5
184	15
185	11
186	15
187	14
188	13
189	15
190	15
191	18
192	9
193	9
194	11
195	12
196	11
197	1
198	0
199	11
200	13
201	18
202	4
203	8
204	8
205	12
206	9
207	6
208	6
209	12
210	18
211	1
212	16
213	15
214	17
215	20
216	19
217	11
218	14
219	13
220	15
221	19
222	15
223	15
224	13
225	12
226	4
227	8
228	8
229	11
230	11
231	20
232	21
233	22
234	20
235	20
236	14
237	13
238	10
239	12
240	13
241	11
242	10
243	6
244	19
245	7
246	14
247	12
248	17
249	15
250	11
251	9
252	12
253	7
254	12
255	11
256	2
257	1
258	4
259	6
260	6
261	4
262	6
263	4
264	2
265	11
266	10
267	7
268	9
269	2
270	5
271	12
272	14
273	17
274	13
275	10
276	2
277	10
278	7
279	4
280	2
281	1
282	1
283	14
284	13
285	8
286	11
287	7
288	7
289	13
290	8
291	9
292	6
293	6
294	3
295	16
296	8
297	21
298	10
299	12
300	17
301	11
302	9
303	3
304	16
305	24
306	17
307	7
308	7
309	7
310	5
311	3
312	5
313	7
314	7
315	5
316	11
317	10
318	5
319	4
320	13
321	13
322	11
323	8
324	11
325	4
326	3
327	8
328	10
329	5
330	8
331	12
332	8
333	9
334	8
335	12
336	12
337	12
338	9
339	19
340	15
341	12
342	19
343	15
344	5
345	13
346	15
347	15
348	7
349	2
350	8
351	12
352	6
353	11
354	19
355	18
356	18
357	13
358	6
359	13
360	9
361	5
362	7
363	10
364	14
365	17
366	14
367	10
368	10
369	10
370	10
371	7
372	13
373	6
374	0
375	5
376	8
377	6
378	14
379	4
380	9
381	19
382	18
383	8
384	14
385	7
386	12
387	19
388	9
389	13
390	18
391	19
392	19
393	23
394	12
395	13
396	7
397	5
398	16
399	19
400	3
401	9
402	5
403	9
404	12
405	15
406	18
407	15
408	3
409	16
410	10
411	16
412	13
413	3
414	5
415	6
416	0
417	16
418	8
419	14
420	10
421	8
422	6
423	8
424	10
425	4
426	10
427	12
428	4
429	6
430	5
431	7
432	6
433	3
434	14
435	11
436	11
437	10
438	0
439	7
440	17
441	3
442	16
443	18
444	7
445	10
446	8
447	19
448	18
449	3
450	6
451	5
452	9
453	14
454	8
455	4
456	8
457	25
458	22
459	25
460	7
461	16
462	20
463	19
464	16
465	10
466	13
467	10
468	13
469	10
470	8
471	16
472	2
473	0
474	9
475	11
476	11
477	2
478	6
479	10
480	15
481	6
482	5
483	8
484	6
485	2
486	5
487	12
488	10
489	6
490	8
491	7
492	8
493	14
494	15
495	9
496	9
497	3
498	7
499	9
500	16
501	16
502	10
503	9
504	4
505	0
506	6
507	6
508	5
509	4
510	7
511	9
512	9
513	9
514	2
515	8
516	10
517	11
518	11
519	11
520	10
521	9
522	12
523	10
524	2
525	2
526	7
527	7
528	11
529	11
530	11
531	18
532	17
533	17
534	0
535	3
536	10
537	16
538	1
539	1
540	5
541	9
542	9
543	11
544	7
545	0
546	5
547	6
548	9
549	9
550	10
551	11
552	10
553	9
554	9
555	7
556	11
557	11
558	0
559	6
560	13
561	12
562	19
563	10
564	2
565	0
566	2
567	9
568	11
569	11
570	10
571	13
572	6
573	11
574	11
575	7
576	5
577	7
578	10
579	3
580	11
581	14
582	15
583	10
584	13
585	9
586	14
587	16
588	7
589	12
590	11
591	6
592	2
593	10
594	5
595	9
596	6
597	7
598	17
599	14
600	7
601	7
602	7
603	2
604	13
605	11
606	2
607	8
608	8
609	1
610	5
611	11
612	15
613	3
614	12
615	5
616	2
617	2
618	14
619	16
620	4
621	5
622	9
623	10
624	12
625	12
626	10
627	16
628	6
629	23
630	23
631	13
632	9
633	7
634	3
635	9
636	7
637	10
638	17
639	2
640	9
641	7
642	9
643	6
644	8
645	6
646	5
647	2
648	0
649	4
650	17
651	6
652	2
653	8
654	9
655	1
656	14
657	8
658	8
659	18
660	17
661	0
662	7
663	5
664	9
665	4
666	2
667	6
668	12
669	12
670	10
671	11
672	4
673	4
674	9
675	0
676	10
677	7
678	16
679	14
680	21
681	8
682	13
683	1
684	11
685	16
686	16
687	16
688	7
689	3
690	5
691	13
692	16
693	12
694	10
695	7
696	7
697	10
698	9
699	11
700	2
701	11
702	13
703	13
704	18
705	10
706	3
707	8
708	3
709	9
710	18
711	15
712	18
713	21
714	22
715	17
716	8
717	8
718	3
719	5
720	9
721	8
722	2
723	6
724	9
725	10
726	5
727	7
728	2
729	1
730	3
731	4
732	8
733	11
734	13
735	14
736	14
737	8
738	5
739	7
740	3
741	16
742	18
743	12
744	8
745	2
746	5
747	6
748	10
749	23
750	4
751	17
752	15
753	18
754	12
755	9
756	9
757	4
758	12
759	12
760	1
761	22
762	16
763	12
764	6
765	5
766	12
767	13
768	10
769	21
770	15
771	10
772	15
773	9
774	5
775	8
776	1
777	21
778	22
779	17
780	9
781	6
782	5
783	5
784	14
785	4
786	0
787	1
788	4
789	11
790	9
791	18
792	11
793	10
794	9
795	5
796	13
797	14
798	4
799	7
800	7
801	14
802	15
803	18
804	15
805	17
806	17
807	18
808	10
809	8
810	9
811	14
812	10
813	8
814	18
815	24
816	23
817	14
818	10
819	18
820	14
821	14
822	3
823	6
824	11
825	13
826	9
827	5
828	15
829	12
830	6
831	4
832	6
833	11
834	11
835	10
836	1
837	15
838	14
839	5
840	5
841	13
842	10
843	0
844	12
845	7
846	9
847	4
848	7
849	5
850	7
851	10
852	9
853	12
854	6
855	3
856	3
857	10
858	6
859	14
860	13
861	3
862	7
863	4
864	9
865	20
866	3
867	6
868	15
869	13
870	15
871	9
872	11
873	15
874	8
875	5
876	9
877	0
878	8
879	18
880	12
881	9
882	14
883	4
884	6
885	0
886	6
887	5
888	4
889	6
890	12
891	10
892	8
893	0
894	8
895	8
896	11
897	7
898	7
899	9
900	3
901	2
902	2
903	8
904	8
905	17
906	11
907	6
908	1
909	5
910	1
911	4
912	9
913	2
914	15
915	4
916	12
917	10
918	13
919	18
920	14
921	22
922	17
923	13
924	7
925	4
926	16
927	17
928	19
929	13
930	7
931	6
932	11
933	6
934	10
935	18
936	12
937	3
938	10
939	15
940	17
941	18
942	13
943	12
944	13
945	13
946	12
947	12
948	6
949	0
950	9
951	6
952	9
953	2
954	14
955	14
956	5
957	6
958	20
959	24
960	16
961	18
962	10
963	11
964	11
965	10
966	14
967	10
968	7
969	20
970	0
971	17
972	8
973	12
974	13
975	5
976	7
977	4
978	2
979	2
980	1
981	6
982	7
983	2
984	11
985	12
986	9
987	10
988	7
989	12
990	13
991	7
992	6
993	11
994	14
995	11
996	11
997	6
998	10
999	12
1000	2
1001	16
1002	16
1003	13
1004	17
1005	14
1006	15
1007	16
1008	20
1009	16
1010	20
1011	20
1012	14
1013	9
1014	13
1015	14
1016	13
1017	11
1018	5
1019	4
1020	12
1021	15
1022	15
1023	15
1024	12
1025	11
1026	8
1027	11
1028	10
1029	9
1030	10
1031	8
1032	7
1033	14
1034	1
1035	9
1036	11
1037	5
1038	9
1039	7
1040	6
1041	10
1042	6
1043	2
1044	3
1045	7
1046	9
1047	16
1048	9
1049	17
1050	8
1051	1
1052	13
1053	13
1054	15
1055	11
1056	13
1057	17
1058	9
1059	12
1060	8
1061	8
1062	6
1063	0
1064	10
1065	0
1066	7
1067	6
1068	4
1069	14
1070	12
1071	13
1072	15
1073	22
1074	12
1075	10
1076	11
1077	9
1078	5
1079	15
1080	10
1081	19
1082	10
1083	18
1084	19
1085	10
1086	6
1087	5
1088	1
1089	10
1090	16
1091	17
1092	13
1093	12
1094	9
1095	12
1096	10
1097	14
1098	13
1099	11
1100	8
1101	7
1102	8
1103	7
1104	5
1105	3
1106	3
1107	4
1108	3
1109	3
1110	2
1111	1
1112	2
1113	3
1114	6
1115	10
1116	4
1117	4
1118	9
1119	9
1120	9
1121	11
1122	18
1123	16
1124	16
1125	9
1126	7
1127	9
1128	11
1129	10
1130	9
1131	4
1132	7
1133	1
1134	0
1135	6
1136	5
1137	1
1138	14
1139	21
1140	7
1141	11
1142	17
1143	14
1144	17
1145	9
1146	5
1147	8
1148	10
1149	7
1150	8
1151	1
1152	8
1153	10
1154	13
1155	6
1156	7
1157	10
1158	7
1159	5
1160	11
1161	17
1162	24
1163	18
1164	19
1165	23
1166	21
1167	22
1168	5
1169	9
1170	6
1171	7
1172	5
1173	12
1174	9
1175	5
1176	0
1177	3
1178	12
1179	16
1180	10
1181	12
1182	7
1183	6
1184	7
1185	3
1186	8
1187	4
1188	14
1189	11
1190	10
1191	7
1192	13
1193	10
1194	5
1195	8
1196	12
1197	3
1198	8
1199	5
1200	11
1201	12
1202	8
1203	6
1204	3
1205	8
1206	7
1207	14
1208	15
1209	13
1210	10
1211	8
1212	6
1213	6
1214	18
1215	17
1216	21
1217	8
1218	14
1219	17
1220	13
1221	11
1222	13
1223	0
1224	11
1225	16
1226	16
1227	16
1228	4
1229	7
1230	5
1231	6
1232	0
1233	6
1234	7
1235	11
1236	10
1237	12
1238	12
1239	2
1240	8
1241	3
1242	3
1243	12
1244	11
1245	6
1246	9
1247	11
1248	7
1249	9
1250	15
1251	10
1252	17
1253	13
1254	19
1255	21
1256	8
1257	10
1258	11
1259	18
1260	13
1261	14
1262	16
1263	19
1264	18
1265	4
1266	0
1267	7
1268	10
1269	10
1270	10
1271	14
1272	3
1273	6
1274	7
1275	6
1276	8
1277	3
1278	10
1279	23
1280	17
1281	22
1282	14
1283	14
1284	4
1285	3
1286	11
1287	16
1288	10
1289	13
1290	12
1291	5
1292	1
1293	6
1294	11
1295	20
1296	12
1297	22
1298	12
1299	22
1300	7
1301	9
1302	6
1303	7
1304	8
1305	9
1306	9
1307	3
1308	9
1309	9
1310	9
1311	10
1312	12
1313	13
1314	13
1315	11
1316	12
1317	10
1318	12
1319	9
1320	1
1321	6
1322	10
1323	13
1324	0
1325	9
1326	9
1327	4
1328	9
1329	13
1330	9
1331	1
1332	13
1333	13
1334	18
1335	1
1336	15
1337	12
1338	8
1339	2
1340	4
1341	9
1342	6
1343	20
1344	18
1345	25
1346	14
1347	14
1348	8
1349	13
1350	16
1351	10
1352	11
1353	17
1354	10
1355	10
1356	18
1357	12
1358	5
1359	10
1360	0
1361	11
1362	14
1363	7
1364	10
1365	9
1366	0
1367	6
1368	6
1369	15
1370	20
1371	20
1372	20
1373	9
1374	10
1375	5
1376	6
1377	20
1378	24
1379	20
1380	15
1381	17
1382	5
1383	15
1384	12
1385	16
1386	4
1387	20
1388	22
1389	21
1390	10
1391	11
1392	15
1393	11
1394	14
1395	4
1396	12
1397	10
1398	12
1399	12
1400	15
1401	8
1402	7
1403	5
1404	7
1405	5
1406	6
1407	10
1408	9
1409	12
1410	5
1411	13
1412	13
1413	12
1414	15
1415	11
1416	11
1417	10
1418	0
1419	6
1420	5
1421	0
1422	15
1423	22
1424	26
1425	18
1426	10
1427	13
1428	10
1429	9
1430	9
1431	15
1432	11
1433	10
1434	2
1435	9
1436	0
1437	6
1438	11
1439	9
1440	13
1441	1
1442	1
1443	3
1444	2
1445	1
1446	7
1447	7
1448	8
1449	5
1450	6
1451	5
1452	0
1453	6
1454	11
1455	6
1456	13
1457	6
1458	10
1459	8
1460	11
1461	12
1462	15
1463	12
1464	7
1465	7
1466	15
1467	10
1468	10
1469	17
1470	20
1471	12
1472	17
1473	12
1474	6
1475	7
1476	3
1477	4
1478	10
1479	10
1480	7
1481	10
1482	11
1483	1
1484	0
1485	0
1486	6
1487	4
1488	11
1489	11
1490	10
1491	15
1492	17
1493	19
1494	20
1495	14
1496	14
1497	9
1498	7
1499	7
1500	9
1501	8
1502	6
1503	7
1504	8
1505	4
1506	7
1507	6
1508	8
1509	7
1510	15
1511	16
1512	16
1513	12
1514	12
1515	11
1516	9
1517	13
1518	10
1519	12
1520	12
1521	12
1522	12
1523	8
1524	5
1525	4
1526	7
1527	14
1528	14
1529	13
1530	11
1531	10
1532	1
1533	1
1534	6
1535	7
1536	12
1537	18
1538	17
1539	8
1540	15
1541	22
1542	25
1543	26
1544	17
1545	15
1546	9
1547	8
1548	18
1549	12
1550	14
1551	8
1552	8
1553	11
1554	12
1555	10
1556	4
1557	9
1558	10
1559	12
1560	8
1561	6
1562	14
1563	6
1564	9
1565	10
1566	15
1567	5
1568	6
1569	4
1570	5
1571	10
1572	12
1573	12
1574	10
1575	11
1576	3
1577	8
1578	8
1579	7
1580	8
1581	7
1582	10
1583	9
1584	11
1585	17
1586	14
1587	4
1588	4
1589	6
1590	9
1591	3
1592	2
1593	14
1594	7
1595	9
1596	5
1597	7
1598	7
1599	10
1600	0
1601	16
1602	17
1603	16
1604	5
1605	11
1606	7
1607	11
1608	7
1609	9
1610	10
1611	5
1612	8
1613	7
1614	3
1615	14
1616	17
1617	15
1618	17
1619	0
1620	8
1621	11
1622	11
1623	3
1624	0
1625	2
1626	10
1627	7
1628	11
1629	15
1630	11
1631	22
1632	16
1633	20
1634	2
1635	7
1636	6
1637	3
1638	7
1639	7
1640	12
1641	10
1642	6
1643	4
1644	15
1645	14
1646	9
1647	18
1648	4
1649	2
1650	9
1651	11
1652	32
1653	20
1654	23
1655	18
1656	13
1657	9
1658	8
1659	8
1660	1
1661	13
1662	15
1663	13
1664	11
1665	4
1666	0
1667	5
1668	4
1669	9
1670	13
1671	8
1672	7
1673	9
1674	7
1675	8
1676	5
1677	7
1678	6
1679	9
1680	5
1681	10
1682	13
1683	9
1684	18
1685	20
1686	17
1687	17
1688	10
1689	13
1690	8
1691	8
1692	7
1693	18
1694	14
1695	10
1696	16
1697	20
1698	18
1699	20
1700	17
1701	10
1702	18
1703	18
1704	13
1705	13
1706	13
1707	6
1708	7
1709	9
1710	12
1711	17
1712	7
1713	9
1714	9
1715	10
1716	5
1717	7
1718	10
1719	9
1720	8
1721	3
1722	9
1723	12
1724	8
1725	6
1726	10
1727	16
1728	12
1729	2
1730	3
1731	5
1732	8
1733	17
1734	22
1735	17
1736	12
1737	10
1738	17
1739	18
1740	7
1741	11
1742	11
1743	8
1744	7
1745	9
1746	14
1747	21
1748	17
1749	5
1750	11
1751	18
1752	8
1753	14
1754	16
1755	13
1756	18
1757	13
1758	13
1759	14
1760	17
1761	7
1762	10
1763	6
1764	13
1765	2
1766	4
1767	5
1768	8
1769	5
1770	3
1771	3
1772	3
1773	5
1774	8
1775	8
1776	6
1777	7
1778	9
1779	4
1780	12
1781	11
1782	6
1783	2
1784	19
1785	21
1786	20
1787	12
1788	13
1789	11
1790	19
1791	27
1792	28
1793	20
1794	4
1795	15
1796	15
1797	15
1798	10
1799	12
1800	10
1801	6
1802	9
1803	8
1804	12
1805	9
1806	22
1807	15
1808	13
1809	8
1810	7
1811	7
1812	4
1813	8
1814	7
1815	14
1816	2
1817	13
1818	12
1819	11
1820	9
1821	14
1822	4
1823	4
1824	7
1825	10
1826	4
1827	16
1828	11
1829	18
1830	3
1831	6
1832	27
1833	32
1834	23
1835	22
1836	9
1837	1
1838	7
1839	0
1840	12
1841	11
1842	4
1843	4
1844	5
1845	2
1846	2
1847	4
1848	10
1849	11
1850	14
1851	17
1852	15
1853	17
1854	13
1855	15
1856	6
1857	5
1858	1
1859	1
1860	10
1861	11
1862	10
1863	8
1864	9
1865	13
1866	10
1867	14
1868	10
1869	12
1870	10
1871	13
1872	15
1873	12
1874	5
1875	15
1876	14
1877	8
1878	6
1879	1
1880	7
1881	4
1882	8
1883	9
1884	10
1885	14
1886	12
1887	16
1888	11
1889	20
1890	19
1891	14
1892	12
1893	6
1894	0
1895	1
1896	3
1897	4
1898	4
1899	17
1900	14
1901	20
1902	26
1903	15
1904	14
1905	16
1906	5
1907	1
1908	3
1909	12
1910	10
1911	13
1912	12
1913	14
1914	8
1915	0
1916	6
1917	7
1918	12
1919	2
1920	6
1921	10
1922	8
1923	13
1924	11
1925	7
1926	8
1927	11
1928	17
1929	3
1930	10
1931	14
1932	12
1933	9
1934	7
1935	12
1936	22
1937	19
1938	14
1939	15
1940	14
1941	14
1942	14
1943	10
1944	2
1945	9
1946	8
1947	8
1948	10
1949	11
1950	13
1951	11
1952	8
1953	6
1954	8
1955	12
1956	13
1957	14
1958	16
1959	9
1960	5
1961	9
1962	8
1963	6
1964	6
1965	2
1966	2
1967	0
1968	3
1969	7
1970	9
1971	9
1972	4
1973	9
1974	7
1975	9
1976	13
1977	7
1978	10
1979	13
1980	11
1981	7
1982	11
1983	10
1984	12
1985	16
1986	11
1987	3
1988	5
1989	8
1990	4
1991	2
1992	14
1993	11
1994	4
1995	5
1996	21
1997	18
1998	0
[truncated: 49,725 more rows]

## Sheet: Legend
Dataset	Description
Dataset EV2	Number of indpendent fragments covering each gene
