# Supplementary material for: High-throughput protein characterization by complementation using DNA barcoded fragment libraries
Source: Mol Syst Biol. 2024 Oct 7;20(11):5. doi: 10.1038/s44320-024-00068-z (PMC11535334; doi:10.1038/s44320-024-00068-z)
Supplement: Supplementary file 5 — Data Set EV3 [file 44320_2024_68_MOESM5_ESM.xlsx]

## Sheet: cmpReps
name1	name2	background	libSpec	t0set	Group	desc	Inducer_Concentration1	Inducer_Concentration2	barcode	lib	contig	start	end	strand	fit1	fit2	sig	confirmedByOverlap
set3S0481	set3S0485	aroA	pBWBHTC5	pBWBHTC5.aroA	carbon source	M9_1percentGlucose	5	10	TTGAATGTTGTTTTTGACCT	pBWBHTC5	NC_004663	2743848	2745443	+	13.0511	13.0507	TRUE	FALSE
set3S0482	set3S0487	thrB	pBWBHTC4	pBWBHTC4.thrB	carbon source	M9_1percentGlucose	5	10	GACTTAGGCCCGACCAACAA	pBWBHTC4	NC_000964	3312747	3315042	-	11.9639	11.5104	TRUE	TRUE
set3S0482	set3S0487	thrB	pBWBHTC4	pBWBHTC4.thrB	carbon source	M9_1percentGlucose	5	10	TATATCTTTGTCTCGCCGTA	pBWBHTC4	NC_000964	3311363	3314998	+	8.32251	9.87461	TRUE	TRUE
set3S0482	set3S0487	thrB	pBWBHTC4	pBWBHTC4.thrB	carbon source	M9_1percentGlucose	5	10	ACTACAAGTAAGCAGGTCTC	pBWBHTC4	NC_000964	3312869	3314257	-	10.8717	10.5744	TRUE	TRUE
set3S0482	set3S0487	thrB	pBWBHTC4	pBWBHTC4.thrB	carbon source	M9_1percentGlucose	5	10	GTATATTAATGTGAGATCAT	pBWBHTC4	NC_000964	3311599	3314053	-	2.7074	4.32717	FALSE	FALSE
set3S0482	set3S0487	thrB	pBWBHTC4	pBWBHTC4.thrB	carbon source	M9_1percentGlucose	5	10	AGTTTATTATGTGTTTGAAT	pBWBHTC4	NC_000964	3311763	3315322	+	8.89836	10.5511	TRUE	TRUE
set3S0482	set3S0487	thrB	pBWBHTC4	pBWBHTC4.thrB	carbon source	M9_1percentGlucose	5	10	ATGCAAGGTTTTAATATAAG	pBWBHTC4	NC_000964	3311469	3314889	-	7.91549	6.99037	TRUE	TRUE
set3S0482	set3S0487	thrB	pBWBHTC4	pBWBHTC4.thrB	carbon source	M9_1percentGlucose	5	10	TTGTTAAACGACATTAGTAT	pBWBHTC4	NC_000964	3311104	3313948	+	4.95791	5.77788	TRUE	TRUE
set3S0482	set3S0487	thrB	pBWBHTC4	pBWBHTC4.thrB	carbon source	M9_1percentGlucose	5	10	AAGTTGTTAATGAAAAATCC	pBWBHTC4	NC_000964	3311386	3314649	-	7.38285	5.3369	TRUE	TRUE
set3S0482	set3S0487	thrB	pBWBHTC4	pBWBHTC4.thrB	carbon source	M9_1percentGlucose	5	10	CCTGTCTTGCTCCTGTATTA	pBWBHTC4	NC_000964	3311558	3314773	-	9.48258	7.98809	TRUE	TRUE
set3S0482	set3S0487	thrB	pBWBHTC4	pBWBHTC4.thrB	carbon source	M9_1percentGlucose	5	10	ATTTTAGGGTATCATAATAA	pBWBHTC4	NC_000964	1937356	1939314	-	10.2383	8.248	TRUE	FALSE
set3S0482	set3S0487	thrB	pBWBHTC4	pBWBHTC4.thrB	carbon source	M9_1percentGlucose	5	10	GTAATTTAGCACAACGGCAT	pBWBHTC4	NC_000964	3311908	3314240	-	10.4517	9.70479	TRUE	TRUE
set3S0482	set3S0487	thrB	pBWBHTC4	pBWBHTC4.thrB	carbon source	M9_1percentGlucose	5	10	ACTCACGCATTATTAGTATT	pBWBHTC4	NC_000964	3311626	3313986	-	10.921	9.45276	TRUE	TRUE
set3S0482	set3S0487	thrB	pBWBHTC4	pBWBHTC4.thrB	carbon source	M9_1percentGlucose	5	10	TTGTACTTGTACAGAGCCAG	pBWBHTC4	NC_000964	3310863	3314510	-	10.5126	9.32717	TRUE	TRUE
set3S0482	set3S0487	thrB	pBWBHTC4	pBWBHTC4.thrB	carbon source	M9_1percentGlucose	5	10	GATGTCTATCAAGTTTATTT	pBWBHTC4	NC_000964	3311382	3315013	+	8.35341	10.243	TRUE	TRUE
set3S0482	set3S0487	thrB	pBWBHTC4	pBWBHTC4.thrB	carbon source	M9_1percentGlucose	5	10	TCTTCCATCTACTTAGCAGT	pBWBHTC4	NC_000964	3312091	3314933	+	10.1144	11.3618	TRUE	TRUE
set3S0483	set3S0489	aroA	pBWBHTC4	pBWBHTC4.aroA	carbon source	M9_1percentGlucose	5	10	AAGATTCTTTAGATTTATTG	pBWBHTC4	NC_000964	2367229	2369660	+	9.71306	9.61509	TRUE	TRUE
set3S0483	set3S0489	aroA	pBWBHTC4	pBWBHTC4.aroA	carbon source	M9_1percentGlucose	5	10	TTGTCTATCATTTATGGATC	pBWBHTC4	NC_000964	2367914	2370394	+	9.58746	9.34193	TRUE	TRUE
set3S0483	set3S0489	aroA	pBWBHTC4	pBWBHTC4.aroA	carbon source	M9_1percentGlucose	5	10	GTAGACGATTTCTATTTCTT	pBWBHTC4	NC_000964	2367479	2370143	+	9.64311	9.3911	TRUE	TRUE
set3S0483	set3S0489	aroA	pBWBHTC4	pBWBHTC4.aroA	carbon source	M9_1percentGlucose	5	10	TGTCTTTGCGGACACTTATT	pBWBHTC4	NC_000964	2367822	2369997	-	7.73558	6.32976	TRUE	TRUE
set3S0483	set3S0489	aroA	pBWBHTC4	pBWBHTC4.aroA	carbon source	M9_1percentGlucose	5	10	GGATTACAGTACTGTACGGG	pBWBHTC4	NC_000964	2367575	2369506	+	9.54074	9.49139	TRUE	TRUE
set3S0483	set3S0489	aroA	pBWBHTC4	pBWBHTC4.aroA	carbon source	M9_1percentGlucose	5	10	GGCGTACTATCTTCCTGTTA	pBWBHTC4	NC_000964	2367479	2370143	+	9.03548	9.04294	TRUE	TRUE
set3S0483	set3S0489	aroA	pBWBHTC4	pBWBHTC4.aroA	carbon source	M9_1percentGlucose	5	10	TATCTTACTTTACCTTCAGG	pBWBHTC4	NC_000964	2367398	2369600	-	2.94331	5.0869	TRUE	TRUE
set3S0483	set3S0489	aroA	pBWBHTC4	pBWBHTC4.aroA	carbon source	M9_1percentGlucose	5	10	GAATACGTGATTGGTTCCAA	pBWBHTC4	NC_000964	2367535	2371359	+	9.14325	9.38139	TRUE	TRUE
set3S0483	set3S0489	aroA	pBWBHTC4	pBWBHTC4.aroA	carbon source	M9_1percentGlucose	5	10	TAGAACATTAAAGTCTTTGT	pBWBHTC4	NC_000964	2367954	2371591	+	9.63343	9.78364	TRUE	TRUE
set3S0483	set3S0489	aroA	pBWBHTC4	pBWBHTC4.aroA	carbon source	M9_1percentGlucose	5	10	ATTTATCTTCTAGTATCCTC	pBWBHTC4	NC_000964	2366784	2369470	+	9.21598	9.27127	TRUE	TRUE
set3S0483	set3S0489	aroA	pBWBHTC4	pBWBHTC4.aroA	carbon source	M9_1percentGlucose	5	10	GGTTATTTTCATCATGTACG	pBWBHTC4	NC_000964	399878	402149	-	5.90041	6.48009	TRUE	FALSE
set3S0484	set3S0481	aroA	pBWBHTC5	pBWBHTC5.aroA	carbon source	M9_1percentGlucose	0.5	5	TTGAATGTTGTTTTTGACCT	pBWBHTC5	NC_004663	2743848	2745443	+	13.0497	13.0511	TRUE	FALSE
set3S0484	set3S0485	aroA	pBWBHTC5	pBWBHTC5.aroA	carbon source	M9_1percentGlucose	0.5	10	TTGAATGTTGTTTTTGACCT	pBWBHTC5	NC_004663	2743848	2745443	+	13.0497	13.0507	TRUE	FALSE
set3S0486	set3S0482	thrB	pBWBHTC4	pBWBHTC4.thrB	carbon source	M9_1percentGlucose	0.5	5	GAGGAGCTTTCTCTCGTATA	pBWBHTC4	NC_000964	3312823	3314823	+	5.31548	-0.242612	TRUE	TRUE
set3S0486	set3S0482	thrB	pBWBHTC4	pBWBHTC4.thrB	carbon source	M9_1percentGlucose	0.5	5	ACTCACGCATTATTAGTATT	pBWBHTC4	NC_000964	3311626	3313986	-	-2.07173	10.921	TRUE	TRUE
set3S0486	set3S0482	thrB	pBWBHTC4	pBWBHTC4.thrB	carbon source	M9_1percentGlucose	0.5	5	TATATCTTTGTCTCGCCGTA	pBWBHTC4	NC_000964	3311363	3314998	+	9.26322	8.32251	TRUE	TRUE
set3S0486	set3S0482	thrB	pBWBHTC4	pBWBHTC4.thrB	carbon source	M9_1percentGlucose	0.5	5	ATGCAAGGTTTTAATATAAG	pBWBHTC4	NC_000964	3311469	3314889	-	8.83317	7.91549	TRUE	TRUE
set3S0486	set3S0482	thrB	pBWBHTC4	pBWBHTC4.thrB	carbon source	M9_1percentGlucose	0.5	5	ACTACAAGTAAGCAGGTCTC	pBWBHTC4	NC_000964	3312869	3314257	-	12.4652	10.8717	TRUE	TRUE
set3S0486	set3S0482	thrB	pBWBHTC4	pBWBHTC4.thrB	carbon source	M9_1percentGlucose	0.5	5	AAGTTGTTAATGAAAAATCC	pBWBHTC4	NC_000964	3311386	3314649	-	8.08307	7.38285	TRUE	TRUE
set3S0486	set3S0482	thrB	pBWBHTC4	pBWBHTC4.thrB	carbon source	M9_1percentGlucose	0.5	5	GACTTAGGCCCGACCAACAA	pBWBHTC4	NC_000964	3312747	3315042	-	9.64165	11.9639	TRUE	TRUE
set3S0486	set3S0482	thrB	pBWBHTC4	pBWBHTC4.thrB	carbon source	M9_1percentGlucose	0.5	5	TTGTACTTGTACAGAGCCAG	pBWBHTC4	NC_000964	3310863	3314510	-	0.749374	10.5126	TRUE	TRUE
set3S0486	set3S0482	thrB	pBWBHTC4	pBWBHTC4.thrB	carbon source	M9_1percentGlucose	0.5	5	AGTTTATTATGTGTTTGAAT	pBWBHTC4	NC_000964	3311763	3315322	+	11.4894	8.89836	TRUE	TRUE
set3S0486	set3S0482	thrB	pBWBHTC4	pBWBHTC4.thrB	carbon source	M9_1percentGlucose	0.5	5	GATGTCTATCAAGTTTATTT	pBWBHTC4	NC_000964	3311382	3315013	+	9.98053	8.35341	TRUE	TRUE
set3S0486	set3S0482	thrB	pBWBHTC4	pBWBHTC4.thrB	carbon source	M9_1percentGlucose	0.5	5	TTGTTAAACGACATTAGTAT	pBWBHTC4	NC_000964	3311104	3313948	+	-0.780635	4.95791	FALSE	FALSE
set3S0486	set3S0482	thrB	pBWBHTC4	pBWBHTC4.thrB	carbon source	M9_1percentGlucose	0.5	5	GTATATTAATGTGAGATCAT	pBWBHTC4	NC_000964	3311599	3314053	-	4.36028	2.7074	FALSE	FALSE
set3S0486	set3S0482	thrB	pBWBHTC4	pBWBHTC4.thrB	carbon source	M9_1percentGlucose	0.5	5	TCTTCCATCTACTTAGCAGT	pBWBHTC4	NC_000964	3312091	3314933	+	10.5093	10.1144	TRUE	TRUE
set3S0486	set3S0482	thrB	pBWBHTC4	pBWBHTC4.thrB	carbon source	M9_1percentGlucose	0.5	5	ATTTTAGGGTATCATAATAA	pBWBHTC4	NC_000964	1937356	1939314	-	-0.590052	10.2383	TRUE	FALSE
set3S0486	set3S0482	thrB	pBWBHTC4	pBWBHTC4.thrB	carbon source	M9_1percentGlucose	0.5	5	GTAATTTAGCACAACGGCAT	pBWBHTC4	NC_000964	3311908	3314240	-	9.15241	10.4517	TRUE	TRUE
set3S0486	set3S0482	thrB	pBWBHTC4	pBWBHTC4.thrB	carbon source	M9_1percentGlucose	0.5	5	CCTGTCTTGCTCCTGTATTA	pBWBHTC4	NC_000964	3311558	3314773	-	5.15587	9.48258	TRUE	TRUE
set3S0486	set3S0487	thrB	pBWBHTC4	pBWBHTC4.thrB	carbon source	M9_1percentGlucose	0.5	10	GATGTCTATCAAGTTTATTT	pBWBHTC4	NC_000964	3311382	3315013	+	9.98053	10.243	TRUE	TRUE
set3S0486	set3S0487	thrB	pBWBHTC4	pBWBHTC4.thrB	carbon source	M9_1percentGlucose	0.5	10	TTGTTAAACGACATTAGTAT	pBWBHTC4	NC_000964	3311104	3313948	+	-0.780635	5.77788	TRUE	TRUE
set3S0486	set3S0487	thrB	pBWBHTC4	pBWBHTC4.thrB	carbon source	M9_1percentGlucose	0.5	10	ACTACAAGTAAGCAGGTCTC	pBWBHTC4	NC_000964	3312869	3314257	-	12.4652	10.5744	TRUE	TRUE
set3S0486	set3S0487	thrB	pBWBHTC4	pBWBHTC4.thrB	carbon source	M9_1percentGlucose	0.5	10	GACTTAGGCCCGACCAACAA	pBWBHTC4	NC_000964	3312747	3315042	-	9.64165	11.5104	TRUE	TRUE
set3S0486	set3S0487	thrB	pBWBHTC4	pBWBHTC4.thrB	carbon source	M9_1percentGlucose	0.5	10	AAGTTGTTAATGAAAAATCC	pBWBHTC4	NC_000964	3311386	3314649	-	8.08307	5.3369	TRUE	TRUE
set3S0486	set3S0487	thrB	pBWBHTC4	pBWBHTC4.thrB	carbon source	M9_1percentGlucose	0.5	10	TTGTACTTGTACAGAGCCAG	pBWBHTC4	NC_000964	3310863	3314510	-	0.749374	9.32717	TRUE	TRUE
set3S0486	set3S0487	thrB	pBWBHTC4	pBWBHTC4.thrB	carbon source	M9_1percentGlucose	0.5	10	GAGGAGCTTTCTCTCGTATA	pBWBHTC4	NC_000964	3312823	3314823	+	5.31548	1.58905	TRUE	TRUE
set3S0486	set3S0487	thrB	pBWBHTC4	pBWBHTC4.thrB	carbon source	M9_1percentGlucose	0.5	10	AGTTTATTATGTGTTTGAAT	pBWBHTC4	NC_000964	3311763	3315322	+	11.4894	10.5511	TRUE	TRUE
set3S0486	set3S0487	thrB	pBWBHTC4	pBWBHTC4.thrB	carbon source	M9_1percentGlucose	0.5	10	ATGCAAGGTTTTAATATAAG	pBWBHTC4	NC_000964	3311469	3314889	-	8.83317	6.99037	TRUE	TRUE
set3S0486	set3S0487	thrB	pBWBHTC4	pBWBHTC4.thrB	carbon source	M9_1percentGlucose	0.5	10	TCTTCCATCTACTTAGCAGT	pBWBHTC4	NC_000964	3312091	3314933	+	10.5093	11.3618	TRUE	TRUE
set3S0486	set3S0487	thrB	pBWBHTC4	pBWBHTC4.thrB	carbon source	M9_1percentGlucose	0.5	10	CCTGTCTTGCTCCTGTATTA	pBWBHTC4	NC_000964	3311558	3314773	-	5.15587	7.98809	TRUE	TRUE
set3S0486	set3S0487	thrB	pBWBHTC4	pBWBHTC4.thrB	carbon source	M9_1percentGlucose	0.5	10	ATTTTAGGGTATCATAATAA	pBWBHTC4	NC_000964	1937356	1939314	-	-0.590052	8.248	TRUE	FALSE
set3S0486	set3S0487	thrB	pBWBHTC4	pBWBHTC4.thrB	carbon source	M9_1percentGlucose	0.5	10	GTATATTAATGTGAGATCAT	pBWBHTC4	NC_000964	3311599	3314053	-	4.36028	4.32717	FALSE	FALSE
set3S0486	set3S0487	thrB	pBWBHTC4	pBWBHTC4.thrB	carbon source	M9_1percentGlucose	0.5	10	ACTCACGCATTATTAGTATT	pBWBHTC4	NC_000964	3311626	3313986	-	-2.07173	9.45276	TRUE	TRUE
set3S0486	set3S0487	thrB	pBWBHTC4	pBWBHTC4.thrB	carbon source	M9_1percentGlucose	0.5	10	GTAATTTAGCACAACGGCAT	pBWBHTC4	NC_000964	3311908	3314240	-	9.15241	9.70479	TRUE	TRUE
set3S0486	set3S0487	thrB	pBWBHTC4	pBWBHTC4.thrB	carbon source	M9_1percentGlucose	0.5	10	TATATCTTTGTCTCGCCGTA	pBWBHTC4	NC_000964	3311363	3314998	+	9.26322	9.87461	TRUE	TRUE
set3S0488	set3S0483	aroA	pBWBHTC4	pBWBHTC4.aroA	carbon source	M9_1percentGlucose	0.5	5	GGTTATTTTCATCATGTACG	pBWBHTC4	NC_000964	399878	402149	-	7.15735	5.90041	TRUE	FALSE
set3S0488	set3S0483	aroA	pBWBHTC4	pBWBHTC4.aroA	carbon source	M9_1percentGlucose	0.5	5	TAGAACATTAAAGTCTTTGT	pBWBHTC4	NC_000964	2367954	2371591	+	9.25232	9.63343	TRUE	TRUE
set3S0488	set3S0483	aroA	pBWBHTC4	pBWBHTC4.aroA	carbon source	M9_1percentGlucose	0.5	5	GTAGACGATTTCTATTTCTT	pBWBHTC4	NC_000964	2367479	2370143	+	8.85514	9.64311	TRUE	TRUE
set3S0488	set3S0483	aroA	pBWBHTC4	pBWBHTC4.aroA	carbon source	M9_1percentGlucose	0.5	5	TTGTCTATCATTTATGGATC	pBWBHTC4	NC_000964	2367914	2370394	+	9.96336	9.58746	TRUE	TRUE
set3S0488	set3S0483	aroA	pBWBHTC4	pBWBHTC4.aroA	carbon source	M9_1percentGlucose	0.5	5	TGTCTTTGCGGACACTTATT	pBWBHTC4	NC_000964	2367822	2369997	-	9.28179	7.73558	TRUE	TRUE
set3S0488	set3S0483	aroA	pBWBHTC4	pBWBHTC4.aroA	carbon source	M9_1percentGlucose	0.5	5	GAATACGTGATTGGTTCCAA	pBWBHTC4	NC_000964	2367535	2371359	+	8.91084	9.14325	TRUE	TRUE
set3S0488	set3S0483	aroA	pBWBHTC4	pBWBHTC4.aroA	carbon source	M9_1percentGlucose	0.5	5	GGATTACAGTACTGTACGGG	pBWBHTC4	NC_000964	2367575	2369506	+	8.55621	9.54074	TRUE	TRUE
set3S0488	set3S0483	aroA	pBWBHTC4	pBWBHTC4.aroA	carbon source	M9_1percentGlucose	0.5	5	TCTTCCATCTACTTAGCAGT	pBWBHTC4	NC_000964	3312091	3314933	+	5.36463	-2.22045e-16	FALSE	FALSE
set3S0488	set3S0483	aroA	pBWBHTC4	pBWBHTC4.aroA	carbon source	M9_1percentGlucose	0.5	5	AAGATTCTTTAGATTTATTG	pBWBHTC4	NC_000964	2367229	2369660	+	9.80924	9.71306	TRUE	TRUE
set3S0488	set3S0483	aroA	pBWBHTC4	pBWBHTC4.aroA	carbon source	M9_1percentGlucose	0.5	5	GGCGTACTATCTTCCTGTTA	pBWBHTC4	NC_000964	2367479	2370143	+	9.33273	9.03548	TRUE	TRUE
set3S0488	set3S0483	aroA	pBWBHTC4	pBWBHTC4.aroA	carbon source	M9_1percentGlucose	0.5	5	ACTACAAGTAAGCAGGTCTC	pBWBHTC4	NC_000964	3312869	3314257	-	5.51855	0.855681	FALSE	FALSE
set3S0488	set3S0483	aroA	pBWBHTC4	pBWBHTC4.aroA	carbon source	M9_1percentGlucose	0.5	5	ATTTATCTTCTAGTATCCTC	pBWBHTC4	NC_000964	2366784	2369470	+	9.15676	9.21598	TRUE	TRUE
set3S0488	set3S0489	aroA	pBWBHTC4	pBWBHTC4.aroA	carbon source	M9_1percentGlucose	0.5	10	TGTCTTTGCGGACACTTATT	pBWBHTC4	NC_000964	2367822	2369997	-	9.28179	6.32976	TRUE	TRUE
set3S0488	set3S0489	aroA	pBWBHTC4	pBWBHTC4.aroA	carbon source	M9_1percentGlucose	0.5	10	GGTTATTTTCATCATGTACG	pBWBHTC4	NC_000964	399878	402149	-	7.15735	6.48009	TRUE	FALSE
set3S0488	set3S0489	aroA	pBWBHTC4	pBWBHTC4.aroA	carbon source	M9_1percentGlucose	0.5	10	GGATTACAGTACTGTACGGG	pBWBHTC4	NC_000964	2367575	2369506	+	8.55621	9.49139	TRUE	TRUE
set3S0488	set3S0489	aroA	pBWBHTC4	pBWBHTC4.aroA	carbon source	M9_1percentGlucose	0.5	10	TTGTCTATCATTTATGGATC	pBWBHTC4	NC_000964	2367914	2370394	+	9.96336	9.34193	TRUE	TRUE
set3S0488	set3S0489	aroA	pBWBHTC4	pBWBHTC4.aroA	carbon source	M9_1percentGlucose	0.5	10	GTAGACGATTTCTATTTCTT	pBWBHTC4	NC_000964	2367479	2370143	+	8.85514	9.3911	TRUE	TRUE
set3S0488	set3S0489	aroA	pBWBHTC4	pBWBHTC4.aroA	carbon source	M9_1percentGlucose	0.5	10	ATTTATCTTCTAGTATCCTC	pBWBHTC4	NC_000964	2366784	2369470	+	9.15676	9.27127	TRUE	TRUE
set3S0488	set3S0489	aroA	pBWBHTC4	pBWBHTC4.aroA	carbon source	M9_1percentGlucose	0.5	10	ACTACAAGTAAGCAGGTCTC	pBWBHTC4	NC_000964	3312869	3314257	-	5.51855	2.22045e-16	FALSE	FALSE
set3S0488	set3S0489	aroA	pBWBHTC4	pBWBHTC4.aroA	carbon source	M9_1percentGlucose	0.5	10	TCTTCCATCTACTTAGCAGT	pBWBHTC4	NC_000964	3312091	3314933	+	5.36463	2.22045e-16	FALSE	FALSE
set3S0488	set3S0489	aroA	pBWBHTC4	pBWBHTC4.aroA	carbon source	M9_1percentGlucose	0.5	10	TAGAACATTAAAGTCTTTGT	pBWBHTC4	NC_000964	2367954	2371591	+	9.25232	9.78364	TRUE	TRUE
set3S0488	set3S0489	aroA	pBWBHTC4	pBWBHTC4.aroA	carbon source	M9_1percentGlucose	0.5	10	AAGATTCTTTAGATTTATTG	pBWBHTC4	NC_000964	2367229	2369660	+	9.80924	9.61509	TRUE	TRUE
set3S0488	set3S0489	aroA	pBWBHTC4	pBWBHTC4.aroA	carbon source	M9_1percentGlucose	0.5	10	GAATACGTGATTGGTTCCAA	pBWBHTC4	NC_000964	2367535	2371359	+	8.91084	9.38139	TRUE	TRUE
set3S0488	set3S0489	aroA	pBWBHTC4	pBWBHTC4.aroA	carbon source	M9_1percentGlucose	0.5	10	TATCTTACTTTACCTTCAGG	pBWBHTC4	NC_000964	2367398	2369600	-	-1.19754	5.0869	TRUE	TRUE
set3S0488	set3S0489	aroA	pBWBHTC4	pBWBHTC4.aroA	carbon source	M9_1percentGlucose	0.5	10	GGCGTACTATCTTCCTGTTA	pBWBHTC4	NC_000964	2367479	2370143	+	9.33273	9.04294	TRUE	TRUE
set3S0490	set3S0491	metB	pBWBHTC4	pBWBHTC4.metB	carbon source	M9_1percentGlucose	1	5	CCTATTCTGAGTTAGTTTTT	pBWBHTC4	NC_000964	1587653	1590475	-	-1.91559	3.22573	FALSE	FALSE
set3S0490	set3S0491	metB	pBWBHTC4	pBWBHTC4.metB	carbon source	M9_1percentGlucose	1	5	GTTTAAACCTTAACCTGTAT	pBWBHTC4	NC_000964	1257158	1259913	-	12.3323	12.3148	TRUE	TRUE
set3S0490	set3S0491	metB	pBWBHTC4	pBWBHTC4.metB	carbon source	M9_1percentGlucose	1	5	TCGGTGTATACAGGAAATGT	pBWBHTC4	NC_000964	1256472	1259874	-	11.4651	11.6987	TRUE	TRUE
set3S0490	set3S0491	metB	pBWBHTC4	pBWBHTC4.metB	carbon source	M9_1percentGlucose	1	5	GTCGGACTGTATGTTACTTT	pBWBHTC4	NC_000964	1983522	1987605	+	2.46025	3.39104	FALSE	FALSE
set3S0490	set3S0491	metB	pBWBHTC4	pBWBHTC4.metB	carbon source	M9_1percentGlucose	1	5	TCACATTTCTCAGTCCCGCA	pBWBHTC4	NC_000964	422024	425584	-	3.04673	-4.37195	FALSE	FALSE
set3S0490	set3S0491	metB	pBWBHTC4	pBWBHTC4.metB	carbon source	M9_1percentGlucose	1	5	TCTTGTGTAGTCAGCTCTAT	pBWBHTC4	NC_000964	3536713	3539708	-	6.13428	6.40931	TRUE	FALSE
set3S0490	set3S0491	metB	pBWBHTC4	pBWBHTC4.metB	carbon source	M9_1percentGlucose	1	5	TTTACCCTTCTGCTGATACA	pBWBHTC4	NC_000964	1570696	1572884	-	3.95266	-3.93841	FALSE	FALSE
set3S0490	set3S0491	metB	pBWBHTC4	pBWBHTC4.metB	carbon source	M9_1percentGlucose	1	5	TTCATCCTATTTTTCTATCC	pBWBHTC4	NC_000964	3410165	3412204	-	3.80898	1.3855	FALSE	FALSE
set3S0490	set3S0491	metB	pBWBHTC4	pBWBHTC4.metB	carbon source	M9_1percentGlucose	1	5	GTCAAATCTCCAATTAAGGG	pBWBHTC4	NC_000964	3073342	3075441	-	5.60616	5.45819	TRUE	FALSE
set3S0490	set3S0491	metB	pBWBHTC4	pBWBHTC4.metB	carbon source	M9_1percentGlucose	1	5	TTGTATTAGTCTCAGTATTT	pBWBHTC4	NC_000964	1257761	1261045	-	11.6213	11.6059	TRUE	TRUE
set3S0490	set3S0491	metB	pBWBHTC4	pBWBHTC4.metB	carbon source	M9_1percentGlucose	1	5	TTACCATTACAAGCACACTC	pBWBHTC4	NC_000964	1258127	1261530	+	11.1434	11.7848	TRUE	TRUE
set3S0490	set3S0491	metB	pBWBHTC4	pBWBHTC4.metB	carbon source	M9_1percentGlucose	1	5	GAACGTCATTTATTCTCAGA	pBWBHTC4	NC_000964	1174740	1176780	-	3.71048	-5.30435	FALSE	FALSE
set3S0490	set3S0491	metB	pBWBHTC4	pBWBHTC4.metB	carbon source	M9_1percentGlucose	1	5	CGTGGATCTGCATAGCATCA	pBWBHTC4	NC_000964	1288642	1291697	+	6.35106	-3.66041	TRUE	FALSE
set3S0490	set3S0491	metB	pBWBHTC4	pBWBHTC4.metB	carbon source	M9_1percentGlucose	1	5	ATTTTCCATGGGCGGGTCAA	pBWBHTC4	NC_000964	1257740	1260472	-	11.2618	10.5547	TRUE	TRUE
set3S0490	set3S0491	metB	pBWBHTC4	pBWBHTC4.metB	carbon source	M9_1percentGlucose	1	5	AAACCGGTTTATGCTTTCGA	pBWBHTC4	NC_000964	1257267	1260054	-	12.4123	1.08163	TRUE	TRUE
set3S0490	set3S0491	metB	pBWBHTC4	pBWBHTC4.metB	carbon source	M9_1percentGlucose	1	5	GACTTCCCGGATTTATGGAG	pBWBHTC4	NC_000964	1257352	1260500	+	11.2276	11.5512	TRUE	TRUE
set3S0490	set3S0491	metB	pBWBHTC4	pBWBHTC4.metB	carbon source	M9_1percentGlucose	1	5	TGCGTTTTTGTTTAATACCT	pBWBHTC4	NC_000964	1548345	1551312	-	3.65387	1.65412	FALSE	FALSE
set3S0490	set3S0491	metB	pBWBHTC4	pBWBHTC4.metB	carbon source	M9_1percentGlucose	1	5	GTTAATTTGGTCAATCTTTC	pBWBHTC4	NC_000964	2540586	2543459	+	3.35965	-4.49166	FALSE	FALSE
set3S0490	set3S0491	metB	pBWBHTC4	pBWBHTC4.metB	carbon source	M9_1percentGlucose	1	5	TTTATTCGTGACTCTCTAAA	pBWBHTC4	NC_000964	3287920	3291522	+	3.4535	-4.9335	FALSE	FALSE
set3S0490	set3S0491	metB	pBWBHTC4	pBWBHTC4.metB	carbon source	M9_1percentGlucose	1	5	CAGACACAAACTATAATTTA	pBWBHTC4	NC_000964	1258247	1260735	-	9.5107	9.41942	TRUE	TRUE
set3S0490	set3S0491	metB	pBWBHTC4	pBWBHTC4.metB	carbon source	M9_1percentGlucose	1	5	GAGTATTATGACAGTATAGT	pBWBHTC4	NC_000964	1164904	1167265	-	3.84848	-4.54799	FALSE	FALSE
set3S0490	set3S0491	metB	pBWBHTC4	pBWBHTC4.metB	carbon source	M9_1percentGlucose	1	5	GGTTAAGAGTATCTTTTTAA	pBWBHTC4	NC_000964	1257609	1260936	+	10.8013	10.1621	TRUE	TRUE
set3S0490	set3S0491	metB	pBWBHTC4	pBWBHTC4.metB	carbon source	M9_1percentGlucose	1	5	CATGAGTGTCAATCGATTAA	pBWBHTC4	NC_000964	1258170	1260126	+	11.1099	11.1275	TRUE	TRUE
set3S0490	set3S0491	metB	pBWBHTC4	pBWBHTC4.metB	carbon source	M9_1percentGlucose	1	5	GTATACAACTATAATTTTCT	pBWBHTC4	NC_000964	1258170	1260126	+	11.0148	11.3045	TRUE	TRUE
set3S0490	set3S0491	metB	pBWBHTC4	pBWBHTC4.metB	carbon source	M9_1percentGlucose	1	5	TCCTTTTATTTTGGAGCTTA	pBWBHTC4	NC_000964	1258127	1261130	+	12.3522	12.2883	TRUE	TRUE
set3S0490	set3S0491	metB	pBWBHTC4	pBWBHTC4.metB	carbon source	M9_1percentGlucose	1	5	GACAACCTCGCTTATTTATG	pBWBHTC4	NC_000964	1257684	1260975	+	10.586	11.2715	TRUE	TRUE
set3S0490	set3S0491	metB	pBWBHTC4	pBWBHTC4.metB	carbon source	M9_1percentGlucose	1	5	AACCTAGCTTTGGTTAATAA	pBWBHTC4	NC_000964	1256927	1260207	+	11.2293	11.2132	TRUE	TRUE
set3S0490	set3S0491	metB	pBWBHTC4	pBWBHTC4.metB	carbon source	M9_1percentGlucose	1	5	TTTAGGTTCTCTGATTTGAT	pBWBHTC4	NC_000964	1258117	1260618	+	12.0126	12.1264	TRUE	TRUE
set3S0490	set3S0491	metB	pBWBHTC4	pBWBHTC4.metB	carbon source	M9_1percentGlucose	1	5	TGGCGAACTGCATTCGTTTG	pBWBHTC4	NC_000964	1257215	1259832	+	11.233	11.4412	TRUE	TRUE
set3S0490	set3S0491	metB	pBWBHTC4	pBWBHTC4.metB	carbon source	M9_1percentGlucose	1	5	ACTAATTAATTCCTGGGTTC	pBWBHTC4	NC_000964	1258049	1259730	+	11.8125	11.6366	TRUE	TRUE
set3S0490	set3S0491	metB	pBWBHTC4	pBWBHTC4.metB	carbon source	M9_1percentGlucose	1	5	TAAATTCGGAATCTGTTCAA	pBWBHTC4	NC_000964	1257786	1260610	-	10.9785	10.6879	TRUE	TRUE
set3S0490	set3S0491	metB	pBWBHTC4	pBWBHTC4.metB	carbon source	M9_1percentGlucose	1	5	GCTTGTATTAACGGCTGACC	pBWBHTC4	NC_000964	1257609	1260277	+	10.9167	11.1921	TRUE	TRUE
set3S0490	set3S0491	metB	pBWBHTC4	pBWBHTC4.metB	carbon source	M9_1percentGlucose	1	5	TTTCTATTTCATAACTCACT	pBWBHTC4	NC_000964	1257717	1259896	-	10.3275	10.4467	TRUE	TRUE
set3S0490	set3S0491	metB	pBWBHTC4	pBWBHTC4.metB	carbon source	M9_1percentGlucose	1	5	GACGGGCCTCACAATTTCCT	pBWBHTC4	NC_000964	1337036	1339796	-	3.18864	3.19567	FALSE	FALSE
set3S0490	set3S0491	metB	pBWBHTC4	pBWBHTC4.metB	carbon source	M9_1percentGlucose	1	5	ATGACGTGATGGCTTTTTCG	pBWBHTC4	NC_000964	1257717	1259896	-	11.3415	11.3282	TRUE	TRUE
set3S0490	set3S0491	metB	pBWBHTC4	pBWBHTC4.metB	carbon source	M9_1percentGlucose	1	5	TGTGGGCGATCGTTGCCTTC	pBWBHTC4	NC_000964	836036	839424	+	-2.23171	6.47794	TRUE	FALSE
set3S0490	set3S0491	metB	pBWBHTC4	pBWBHTC4.metB	carbon source	M9_1percentGlucose	1	5	ATAAATTTGGTTTACAGAAA	pBWBHTC4	NC_000964	1258049	1259730	+	12.3576	12.0857	TRUE	TRUE
set3S0490	set3S0491	metB	pBWBHTC4	pBWBHTC4.metB	carbon source	M9_1percentGlucose	1	5	ATTTTGATTATGTTATCCTA	pBWBHTC4	NC_000964	1256523	1260143	-	7.15197	8.42325	TRUE	TRUE
set3S0490	set3S0491	metB	pBWBHTC4	pBWBHTC4.metB	carbon source	M9_1percentGlucose	1	5	CATCATCAAGTTTGACAAGT	pBWBHTC4	NC_000964	1256472	1259948	-	8.95719	11.6455	TRUE	TRUE
set3S0490	set3S0491	metB	pBWBHTC4	pBWBHTC4.metB	carbon source	M9_1percentGlucose	1	5	GCAATTTTTTCTGATGAAAT	pBWBHTC4	NC_000964	1257909	1260332	-	11.1271	10.6922	TRUE	TRUE
set3S0490	set3S0492	metB	pBWBHTC4	pBWBHTC4.metB	carbon source	M9_1percentGlucose	1	10	CATCATCAAGTTTGACAAGT	pBWBHTC4	NC_000964	1256472	1259948	-	8.95719	10.9575	TRUE	TRUE
set3S0490	set3S0492	metB	pBWBHTC4	pBWBHTC4.metB	carbon source	M9_1percentGlucose	1	10	ATTTTCCATGGGCGGGTCAA	pBWBHTC4	NC_000964	1257740	1260472	-	11.2618	10.6683	TRUE	TRUE
set3S0490	set3S0492	metB	pBWBHTC4	pBWBHTC4.metB	carbon source	M9_1percentGlucose	1	10	GTCAAATCTCCAATTAAGGG	pBWBHTC4	NC_000964	3073342	3075441	-	5.60616	6.55386	TRUE	FALSE
set3S0490	set3S0492	metB	pBWBHTC4	pBWBHTC4.metB	carbon source	M9_1percentGlucose	1	10	TCTTGTGTAGTCAGCTCTAT	pBWBHTC4	NC_000964	3536713	3539708	-	6.13428	6.90476	TRUE	FALSE
set3S0490	set3S0492	metB	pBWBHTC4	pBWBHTC4.metB	carbon source	M9_1percentGlucose	1	10	GGTTAAGAGTATCTTTTTAA	pBWBHTC4	NC_000964	1257609	1260936	+	10.8013	10.6862	TRUE	TRUE
set3S0490	set3S0492	metB	pBWBHTC4	pBWBHTC4.metB	carbon source	M9_1percentGlucose	1	10	TTACCATTACAAGCACACTC	pBWBHTC4	NC_000964	1258127	1261530	+	11.1434	10.7362	TRUE	TRUE
set3S0490	set3S0492	metB	pBWBHTC4	pBWBHTC4.metB	carbon source	M9_1percentGlucose	1	10	TTCATCCTATTTTTCTATCC	pBWBHTC4	NC_000964	3410165	3412204	-	3.80898	-5.13399	FALSE	FALSE
set3S0490	set3S0492	metB	pBWBHTC4	pBWBHTC4.metB	carbon source	M9_1percentGlucose	1	10	GGTACAATCGTATCCTGACT	pBWBHTC4	NC_000964	1427768	1430468	+	-2.23171	5.52422	TRUE	FALSE
set3S0490	set3S0492	metB	pBWBHTC4	pBWBHTC4.metB	carbon source	M9_1percentGlucose	1	10	GTTTAAACCTTAACCTGTAT	pBWBHTC4	NC_000964	1257158	1259913	-	12.3323	12.0966	TRUE	TRUE
set3S0490	set3S0492	metB	pBWBHTC4	pBWBHTC4.metB	carbon source	M9_1percentGlucose	1	10	GGTTTGAGGTATATTATAGG	pBWBHTC4	NC_000964	1082984	1086068	+	0	5.97319	TRUE	FALSE
set3S0490	set3S0492	metB	pBWBHTC4	pBWBHTC4.metB	carbon source	M9_1percentGlucose	1	10	GAACGTCATTTATTCTCAGA	pBWBHTC4	NC_000964	1174740	1176780	-	3.71048	-5.34505	FALSE	FALSE
set3S0490	set3S0492	metB	pBWBHTC4	pBWBHTC4.metB	carbon source	M9_1percentGlucose	1	10	TCCTTTTATTTTGGAGCTTA	pBWBHTC4	NC_000964	1258127	1261130	+	12.3522	12.1467	TRUE	TRUE
set3S0490	set3S0492	metB	pBWBHTC4	pBWBHTC4.metB	carbon source	M9_1percentGlucose	1	10	GCTTGTATTAACGGCTGACC	pBWBHTC4	NC_000964	1257609	1260277	+	10.9167	11.4979	TRUE	TRUE
set3S0490	set3S0492	metB	pBWBHTC4	pBWBHTC4.metB	carbon source	M9_1percentGlucose	1	10	TTGTATTAGTCTCAGTATTT	pBWBHTC4	NC_000964	1257761	1261045	-	11.6213	13.1048	TRUE	TRUE
set3S0490	set3S0492	metB	pBWBHTC4	pBWBHTC4.metB	carbon source	M9_1percentGlucose	1	10	TCGGTGTATACAGGAAATGT	pBWBHTC4	NC_000964	1256472	1259874	-	11.4651	12.361	TRUE	TRUE
set3S0490	set3S0492	metB	pBWBHTC4	pBWBHTC4.metB	carbon source	M9_1percentGlucose	1	10	GAGTATTATGACAGTATAGT	pBWBHTC4	NC_000964	1164904	1167265	-	3.84848	-4.58798	FALSE	FALSE
set3S0490	set3S0492	metB	pBWBHTC4	pBWBHTC4.metB	carbon source	M9_1percentGlucose	1	10	ATAAATTTGGTTTACAGAAA	pBWBHTC4	NC_000964	1258049	1259730	+	12.3576	12.2478	TRUE	TRUE
set3S0490	set3S0492	metB	pBWBHTC4	pBWBHTC4.metB	carbon source	M9_1percentGlucose	1	10	GTATACAACTATAATTTTCT	pBWBHTC4	NC_000964	1258170	1260126	+	11.0148	10.9109	TRUE	TRUE
set3S0490	set3S0492	metB	pBWBHTC4	pBWBHTC4.metB	carbon source	M9_1percentGlucose	1	10	GACGGGCCTCACAATTTCCT	pBWBHTC4	NC_000964	1337036	1339796	-	3.18864	-5.79177	FALSE	FALSE
set3S0490	set3S0492	metB	pBWBHTC4	pBWBHTC4.metB	carbon source	M9_1percentGlucose	1	10	AAACCGGTTTATGCTTTCGA	pBWBHTC4	NC_000964	1257267	1260054	-	12.4123	12.1001	TRUE	TRUE
set3S0490	set3S0492	metB	pBWBHTC4	pBWBHTC4.metB	carbon source	M9_1percentGlucose	1	10	TTTAGGTTCTCTGATTTGAT	pBWBHTC4	NC_000964	1258117	1260618	+	12.0126	11.6984	TRUE	TRUE
set3S0490	set3S0492	metB	pBWBHTC4	pBWBHTC4.metB	carbon source	M9_1percentGlucose	1	10	CATCTACGTGTGGAATAATC	pBWBHTC4	NC_000964	3732290	3734339	-	-4.93429	3.18012	FALSE	FALSE
set3S0490	set3S0492	metB	pBWBHTC4	pBWBHTC4.metB	carbon source	M9_1percentGlucose	1	10	GACAACCTCGCTTATTTATG	pBWBHTC4	NC_000964	1257684	1260975	+	10.586	10.1919	TRUE	TRUE
set3S0490	set3S0492	metB	pBWBHTC4	pBWBHTC4.metB	carbon source	M9_1percentGlucose	1	10	CAGACACAAACTATAATTTA	pBWBHTC4	NC_000964	1258247	1260735	-	9.5107	7.871	TRUE	TRUE
set3S0490	set3S0492	metB	pBWBHTC4	pBWBHTC4.metB	carbon source	M9_1percentGlucose	1	10	TGCGTTTTTGTTTAATACCT	pBWBHTC4	NC_000964	1548345	1551312	-	3.65387	-4.47289	FALSE	FALSE
set3S0490	set3S0492	metB	pBWBHTC4	pBWBHTC4.metB	carbon source	M9_1percentGlucose	1	10	TTTCTATTTCATAACTCACT	pBWBHTC4	NC_000964	1257717	1259896	-	10.3275	10.6255	TRUE	TRUE
set3S0490	set3S0492	metB	pBWBHTC4	pBWBHTC4.metB	carbon source	M9_1percentGlucose	1	10	ATACTTGCTATGGCAGTATA	pBWBHTC4	NC_000964	518613	520223	-	-5.72128	3.06788	FALSE	FALSE
set3S0490	set3S0492	metB	pBWBHTC4	pBWBHTC4.metB	carbon source	M9_1percentGlucose	1	10	GCAATTTTTTCTGATGAAAT	pBWBHTC4	NC_000964	1257909	1260332	-	11.1271	10.8415	TRUE	TRUE
set3S0490	set3S0492	metB	pBWBHTC4	pBWBHTC4.metB	carbon source	M9_1percentGlucose	1	10	ATGACGTGATGGCTTTTTCG	pBWBHTC4	NC_000964	1257717	1259896	-	11.3415	10.6917	TRUE	TRUE
set3S0490	set3S0492	metB	pBWBHTC4	pBWBHTC4.metB	carbon source	M9_1percentGlucose	1	10	ACTAATTAATTCCTGGGTTC	pBWBHTC4	NC_000964	1258049	1259730	+	11.8125	11.8	TRUE	TRUE
set3S0490	set3S0492	metB	pBWBHTC4	pBWBHTC4.metB	carbon source	M9_1percentGlucose	1	10	GCGTAAATCTTTACATACAT	pBWBHTC4	NC_000964	3879065	3880957	-	-3.89369	3.00703	FALSE	FALSE
set3S0490	set3S0492	metB	pBWBHTC4	pBWBHTC4.metB	carbon source	M9_1percentGlucose	1	10	TAAATTCGGAATCTGTTCAA	pBWBHTC4	NC_000964	1257786	1260610	-	10.9785	9.73173	TRUE	TRUE
set3S0490	set3S0492	metB	pBWBHTC4	pBWBHTC4.metB	carbon source	M9_1percentGlucose	1	10	TTTACCCTTCTGCTGATACA	pBWBHTC4	NC_000964	1570696	1572884	-	3.95266	-3.97748	FALSE	FALSE
set3S0490	set3S0492	metB	pBWBHTC4	pBWBHTC4.metB	carbon source	M9_1percentGlucose	1	10	CATGAGTGTCAATCGATTAA	pBWBHTC4	NC_000964	1258170	1260126	+	11.1099	11.3078	TRUE	TRUE
set3S0490	set3S0492	metB	pBWBHTC4	pBWBHTC4.metB	carbon source	M9_1percentGlucose	1	10	CGTGGATCTGCATAGCATCA	pBWBHTC4	NC_000964	1288642	1291697	+	6.35106	4.5053	TRUE	FALSE
set3S0490	set3S0492	metB	pBWBHTC4	pBWBHTC4.metB	carbon source	M9_1percentGlucose	1	10	GACTTCCCGGATTTATGGAG	pBWBHTC4	NC_000964	1257352	1260500	+	11.2276	11.9281	TRUE	TRUE
set3S0490	set3S0492	metB	pBWBHTC4	pBWBHTC4.metB	carbon source	M9_1percentGlucose	1	10	AACCTAGCTTTGGTTAATAA	pBWBHTC4	NC_000964	1256927	1260207	+	11.2293	11.3079	TRUE	TRUE
set3S0490	set3S0492	metB	pBWBHTC4	pBWBHTC4.metB	carbon source	M9_1percentGlucose	1	10	TTTATTCGTGACTCTCTAAA	pBWBHTC4	NC_000964	3287920	3291522	+	3.4535	-4.9739	FALSE	FALSE
set3S0490	set3S0492	metB	pBWBHTC4	pBWBHTC4.metB	carbon source	M9_1percentGlucose	1	10	ATTTTGATTATGTTATCCTA	pBWBHTC4	NC_000964	1256523	1260143	-	7.15197	8.42938	TRUE	TRUE
set3S0490	set3S0492	metB	pBWBHTC4	pBWBHTC4.metB	carbon source	M9_1percentGlucose	1	10	TGGCGAACTGCATTCGTTTG	pBWBHTC4	NC_000964	1257215	1259832	+	11.233	11.6986	TRUE	TRUE
set3S0490	set3S0492	metB	pBWBHTC4	pBWBHTC4.metB	carbon source	M9_1percentGlucose	1	10	TTTTTATTAACGTGAGTTCT	pBWBHTC4	NC_000964	4205950	4209090	-	-2.49086	4.49854	FALSE	FALSE
set3S0490	set3S0492	metB	pBWBHTC4	pBWBHTC4.metB	carbon source	M9_1percentGlucose	1	10	TCACATTTCTCAGTCCCGCA	pBWBHTC4	NC_000964	422024	425584	-	3.04673	-4.41171	FALSE	FALSE
set3S0490	set3S0492	metB	pBWBHTC4	pBWBHTC4.metB	carbon source	M9_1percentGlucose	1	10	GTTAATTTGGTCAATCTTTC	pBWBHTC4	NC_000964	2540586	2543459	+	3.35965	-2.11519	FALSE	FALSE
set3S0491	set3S0492	metB	pBWBHTC4	pBWBHTC4.metB	carbon source	M9_1percentGlucose	5	10	TCTTGTGTAGTCAGCTCTAT	pBWBHTC4	NC_000964	3536713	3539708	-	6.40931	6.90476	TRUE	FALSE
set3S0491	set3S0492	metB	pBWBHTC4	pBWBHTC4.metB	carbon source	M9_1percentGlucose	5	10	CATCATCAAGTTTGACAAGT	pBWBHTC4	NC_000964	1256472	1259948	-	11.6455	10.9575	TRUE	TRUE
set3S0491	set3S0492	metB	pBWBHTC4	pBWBHTC4.metB	carbon source	M9_1percentGlucose	5	10	GTCAAATCTCCAATTAAGGG	pBWBHTC4	NC_000964	3073342	3075441	-	5.45819	6.55386	TRUE	FALSE
set3S0491	set3S0492	metB	pBWBHTC4	pBWBHTC4.metB	carbon source	M9_1percentGlucose	5	10	TTACCATTACAAGCACACTC	pBWBHTC4	NC_000964	1258127	1261530	+	11.7848	10.7362	TRUE	TRUE
set3S0491	set3S0492	metB	pBWBHTC4	pBWBHTC4.metB	carbon source	M9_1percentGlucose	5	10	TGGCGAACTGCATTCGTTTG	pBWBHTC4	NC_000964	1257215	1259832	+	11.4412	11.6986	TRUE	TRUE
set3S0491	set3S0492	metB	pBWBHTC4	pBWBHTC4.metB	carbon source	M9_1percentGlucose	5	10	TCGGTGTATACAGGAAATGT	pBWBHTC4	NC_000964	1256472	1259874	-	11.6987	12.361	TRUE	TRUE
set3S0491	set3S0492	metB	pBWBHTC4	pBWBHTC4.metB	carbon source	M9_1percentGlucose	5	10	CCTATTCTGAGTTAGTTTTT	pBWBHTC4	NC_000964	1587653	1590475	-	3.22573	0.175699	FALSE	FALSE
set3S0491	set3S0492	metB	pBWBHTC4	pBWBHTC4.metB	carbon source	M9_1percentGlucose	5	10	TTGTATTAGTCTCAGTATTT	pBWBHTC4	NC_000964	1257761	1261045	-	11.6059	13.1048	TRUE	TRUE
set3S0491	set3S0492	metB	pBWBHTC4	pBWBHTC4.metB	carbon source	M9_1percentGlucose	5	10	ATAAATTTGGTTTACAGAAA	pBWBHTC4	NC_000964	1258049	1259730	+	12.0857	12.2478	TRUE	TRUE
set3S0491	set3S0492	metB	pBWBHTC4	pBWBHTC4.metB	carbon source	M9_1percentGlucose	5	10	GTTTAAACCTTAACCTGTAT	pBWBHTC4	NC_000964	1257158	1259913	-	12.3148	12.0966	TRUE	TRUE
set3S0491	set3S0492	metB	pBWBHTC4	pBWBHTC4.metB	carbon source	M9_1percentGlucose	5	10	TTTAGGTTCTCTGATTTGAT	pBWBHTC4	NC_000964	1258117	1260618	+	12.1264	11.6984	TRUE	TRUE
set3S0491	set3S0492	metB	pBWBHTC4	pBWBHTC4.metB	carbon source	M9_1percentGlucose	5	10	CAGACACAAACTATAATTTA	pBWBHTC4	NC_000964	1258247	1260735	-	9.41942	7.871	TRUE	TRUE
set3S0491	set3S0492	metB	pBWBHTC4	pBWBHTC4.metB	carbon source	M9_1percentGlucose	5	10	GGTTAAGAGTATCTTTTTAA	pBWBHTC4	NC_000964	1257609	1260936	+	10.1621	10.6862	TRUE	TRUE
set3S0491	set3S0492	metB	pBWBHTC4	pBWBHTC4.metB	carbon source	M9_1percentGlucose	5	10	GCTTGTATTAACGGCTGACC	pBWBHTC4	NC_000964	1257609	1260277	+	11.1921	11.4979	TRUE	TRUE
set3S0491	set3S0492	metB	pBWBHTC4	pBWBHTC4.metB	carbon source	M9_1percentGlucose	5	10	GACGGGCCTCACAATTTCCT	pBWBHTC4	NC_000964	1337036	1339796	-	3.19567	-5.79177	FALSE	FALSE
set3S0491	set3S0492	metB	pBWBHTC4	pBWBHTC4.metB	carbon source	M9_1percentGlucose	5	10	AACCTAGCTTTGGTTAATAA	pBWBHTC4	NC_000964	1256927	1260207	+	11.2132	11.3079	TRUE	TRUE
set3S0491	set3S0492	metB	pBWBHTC4	pBWBHTC4.metB	carbon source	M9_1percentGlucose	5	10	CGTGGATCTGCATAGCATCA	pBWBHTC4	NC_000964	1288642	1291697	+	-3.66041	4.5053	FALSE	FALSE
set3S0491	set3S0492	metB	pBWBHTC4	pBWBHTC4.metB	carbon source	M9_1percentGlucose	5	10	GGTACAATCGTATCCTGACT	pBWBHTC4	NC_000964	1427768	1430468	+	-2.19624	5.52422	TRUE	FALSE
set3S0491	set3S0492	metB	pBWBHTC4	pBWBHTC4.metB	carbon source	M9_1percentGlucose	5	10	GGTTTGAGGTATATTATAGG	pBWBHTC4	NC_000964	1082984	1086068	+	-2.22045e-16	5.97319	TRUE	FALSE
set3S0491	set3S0492	metB	pBWBHTC4	pBWBHTC4.metB	carbon source	M9_1percentGlucose	5	10	GTATACAACTATAATTTTCT	pBWBHTC4	NC_000964	1258170	1260126	+	11.3045	10.9109	TRUE	TRUE
set3S0491	set3S0492	metB	pBWBHTC4	pBWBHTC4.metB	carbon source	M9_1percentGlucose	5	10	CATCTACGTGTGGAATAATC	pBWBHTC4	NC_000964	3732290	3734339	-	-4.89058	3.18012	FALSE	FALSE
set3S0491	set3S0492	metB	pBWBHTC4	pBWBHTC4.metB	carbon source	M9_1percentGlucose	5	10	TGTGGGCGATCGTTGCCTTC	pBWBHTC4	NC_000964	836036	839424	+	6.47794	-2.22898	TRUE	FALSE
set3S0491	set3S0492	metB	pBWBHTC4	pBWBHTC4.metB	carbon source	M9_1percentGlucose	5	10	TAAATTCGGAATCTGTTCAA	pBWBHTC4	NC_000964	1257786	1260610	-	10.6879	9.73173	TRUE	TRUE
set3S0491	set3S0492	metB	pBWBHTC4	pBWBHTC4.metB	carbon source	M9_1percentGlucose	5	10	TCCTTTTATTTTGGAGCTTA	pBWBHTC4	NC_000964	1258127	1261130	+	12.2883	12.1467	TRUE	TRUE
set3S0491	set3S0492	metB	pBWBHTC4	pBWBHTC4.metB	carbon source	M9_1percentGlucose	5	10	GTCGGACTGTATGTTACTTT	pBWBHTC4	NC_000964	1983522	1987605	+	3.39104	-5.66643	FALSE	FALSE
set3S0491	set3S0492	metB	pBWBHTC4	pBWBHTC4.metB	carbon source	M9_1percentGlucose	5	10	TTTCTATTTCATAACTCACT	pBWBHTC4	NC_000964	1257717	1259896	-	10.4467	10.6255	TRUE	TRUE
set3S0491	set3S0492	metB	pBWBHTC4	pBWBHTC4.metB	carbon source	M9_1percentGlucose	5	10	ATGACGTGATGGCTTTTTCG	pBWBHTC4	NC_000964	1257717	1259896	-	11.3282	10.6917	TRUE	TRUE
set3S0491	set3S0492	metB	pBWBHTC4	pBWBHTC4.metB	carbon source	M9_1percentGlucose	5	10	ATTTTCCATGGGCGGGTCAA	pBWBHTC4	NC_000964	1257740	1260472	-	10.5547	10.6683	TRUE	TRUE
set3S0491	set3S0492	metB	pBWBHTC4	pBWBHTC4.metB	carbon source	M9_1percentGlucose	5	10	AAACCGGTTTATGCTTTCGA	pBWBHTC4	NC_000964	1257267	1260054	-	1.08163	12.1001	TRUE	TRUE
set3S0491	set3S0492	metB	pBWBHTC4	pBWBHTC4.metB	carbon source	M9_1percentGlucose	5	10	TTTTTATTAACGTGAGTTCT	pBWBHTC4	NC_000964	4205950	4209090	-	-2.45379	4.49854	FALSE	FALSE
set3S0491	set3S0492	metB	pBWBHTC4	pBWBHTC4.metB	carbon source	M9_1percentGlucose	5	10	ATACTTGCTATGGCAGTATA	pBWBHTC4	NC_000964	518613	520223	-	-5.67694	3.06788	FALSE	FALSE
set3S0491	set3S0492	metB	pBWBHTC4	pBWBHTC4.metB	carbon source	M9_1percentGlucose	5	10	ATTTTGATTATGTTATCCTA	pBWBHTC4	NC_000964	1256523	1260143	-	8.42325	8.42938	TRUE	TRUE
set3S0491	set3S0492	metB	pBWBHTC4	pBWBHTC4.metB	carbon source	M9_1percentGlucose	5	10	ACTAATTAATTCCTGGGTTC	pBWBHTC4	NC_000964	1258049	1259730	+	11.6366	11.8	TRUE	TRUE
set3S0491	set3S0492	metB	pBWBHTC4	pBWBHTC4.metB	carbon source	M9_1percentGlucose	5	10	GACTTCCCGGATTTATGGAG	pBWBHTC4	NC_000964	1257352	1260500	+	11.5512	11.9281	TRUE	TRUE
set3S0491	set3S0492	metB	pBWBHTC4	pBWBHTC4.metB	carbon source	M9_1percentGlucose	5	10	GCGTAAATCTTTACATACAT	pBWBHTC4	NC_000964	3879065	3880957	-	-3.85156	3.00703	FALSE	FALSE
set3S0491	set3S0492	metB	pBWBHTC4	pBWBHTC4.metB	carbon source	M9_1percentGlucose	5	10	GCAATTTTTTCTGATGAAAT	pBWBHTC4	NC_000964	1257909	1260332	-	10.6922	10.8415	TRUE	TRUE
set3S0491	set3S0492	metB	pBWBHTC4	pBWBHTC4.metB	carbon source	M9_1percentGlucose	5	10	CATGAGTGTCAATCGATTAA	pBWBHTC4	NC_000964	1258170	1260126	+	11.1275	11.3078	TRUE	TRUE
set3S0491	set3S0492	metB	pBWBHTC4	pBWBHTC4.metB	carbon source	M9_1percentGlucose	5	10	GACAACCTCGCTTATTTATG	pBWBHTC4	NC_000964	1257684	1260975	+	11.2715	10.1919	TRUE	TRUE
set3S0493	set3S0494	proA	pBWBHTC4	pBWBHTC4.proA	carbon source	M9_1percentGlucose	1	10	ACTAATACTCGTGTTCAACG	pBWBHTC4	NC_000964	3653322	3655255	+	-1.71856	3.23042	FALSE	FALSE
set3S0493	set3S0494	proA	pBWBHTC4	pBWBHTC4.proA	carbon source	M9_1percentGlucose	1	10	CTTATCTCTCCACCCTGAAT	pBWBHTC4	NC_000964	421617	423970	-	-1.10134	3.57761	FALSE	FALSE
set3S0493	set3S0494	proA	pBWBHTC4	pBWBHTC4.proA	carbon source	M9_1percentGlucose	1	10	TTCTATAATTCTTAATTTAC	pBWBHTC4	NC_000964	1330584	1332739	-	-1.99755	3.19027	FALSE	FALSE
set3S0493	set3S0494	proA	pBWBHTC4	pBWBHTC4.proA	carbon source	M9_1percentGlucose	1	10	TTCTATACCTTTTACCTGTT	pBWBHTC4	NC_000964	317148	319867	-	6.96531	1.80411e-16	TRUE	FALSE
set3S0493	set3S0494	proA	pBWBHTC4	pBWBHTC4.proA	carbon source	M9_1percentGlucose	1	10	TTGAAGGGTAACTGACGATT	pBWBHTC4	NC_000964	3155014	3157163	-	-3.8823	3.58995	FALSE	FALSE
set3S0493	set3S0494	proA	pBWBHTC4	pBWBHTC4.proA	carbon source	M9_1percentGlucose	1	10	GGGCTCAGCTATTCACGGCA	pBWBHTC4	NC_000964	2747482	2749883	-	-2.77556e-16	5.59099	FALSE	FALSE
set3S0493	set3S0494	proA	pBWBHTC4	pBWBHTC4.proA	carbon source	M9_1percentGlucose	1	10	CGCTAATATGCCTTCTAGAC	pBWBHTC4	NC_000964	1336190	1338379	-	-2.77556e-16	4.94285	FALSE	FALSE
set3S0493	set3S0494	proA	pBWBHTC4	pBWBHTC4.proA	carbon source	M9_1percentGlucose	1	10	CCTCCCTATCTCTAAAATTC	pBWBHTC4	NC_000964	1238379	1240330	+	4.83143	-0.12824	FALSE	FALSE
set3S0493	set3S0494	proA	pBWBHTC4	pBWBHTC4.proA	carbon source	M9_1percentGlucose	1	10	GGTTACCAGGAGTCTTGCAG	pBWBHTC4	NC_000964	1673982	1675579	-	-3.38347	3.96265	FALSE	FALSE
set3S0493	set3S0494	proA	pBWBHTC4	pBWBHTC4.proA	carbon source	M9_1percentGlucose	1	10	TAATGGTTTTCTTAAAATGA	pBWBHTC4	NC_000964	2132649	2135091	+	-1.9101	3.69547	FALSE	FALSE
set3S0493	set3S0494	proA	pBWBHTC4	pBWBHTC4.proA	carbon source	M9_1percentGlucose	1	10	ATTAGGATTATTAAAAACTA	pBWBHTC4	NC_000964	3769133	3771331	+	-2.77556e-16	3.20302	FALSE	FALSE
set3S0493	set3S0494	proA	pBWBHTC4	pBWBHTC4.proA	carbon source	M9_1percentGlucose	1	10	TTTATCTGGTATCTAAGGAC	pBWBHTC4	NC_000964	4144036	4146568	+	9.19273	-1.56028	TRUE	TRUE
set3S0493	set3S0494	proA	pBWBHTC4	pBWBHTC4.proA	carbon source	M9_1percentGlucose	1	10	AAATTTCCTCCTTAAAGCAC	pBWBHTC4	NC_000964	865205	867240	-	-2.5443	3.97532	FALSE	FALSE
set3S0493	set3S0494	proA	pBWBHTC4	pBWBHTC4.proA	carbon source	M9_1percentGlucose	1	10	CGCGGACTCCCAGTATCTGT	pBWBHTC4	NC_000964	1868991	1871509	-	-4.18452	3.42933	FALSE	FALSE
set3S0493	set3S0494	proA	pBWBHTC4	pBWBHTC4.proA	carbon source	M9_1percentGlucose	1	10	TGTAAATTGTTAGTACCACT	pBWBHTC4	NC_000964	3000733	3002943	-	-1.10134	3.96132	FALSE	FALSE
set3S0493	set3S0494	proA	pBWBHTC4	pBWBHTC4.proA	carbon source	M9_1percentGlucose	1	10	TTGTCTTAACCAGGTGATTG	pBWBHTC4	NC_000964	447544	449174	+	-5.16979	3.27069	FALSE	FALSE
set3S0493	set3S0494	proA	pBWBHTC4	pBWBHTC4.proA	carbon source	M9_1percentGlucose	1	10	ACACCTACTGTACCCTATTA	pBWBHTC4	NC_000964	522894	524558	-	-2.75011	6.51097	TRUE	FALSE
set3S0493	set3S0494	proA	pBWBHTC4	pBWBHTC4.proA	carbon source	M9_1percentGlucose	1	10	GATTTAGTGGTCATATTTAT	pBWBHTC4	NC_000964	3388474	3391386	-	0.905315	3.94162	FALSE	FALSE
set3S0493	set3S0494	proA	pBWBHTC4	pBWBHTC4.proA	carbon source	M9_1percentGlucose	1	10	TTGTGTGAAAGATTAAGATA	pBWBHTC4	NC_000964	422442	425725	-	-2.14946	3.38598	FALSE	FALSE
set3S0493	set3S0494	proA	pBWBHTC4	pBWBHTC4.proA	carbon source	M9_1percentGlucose	1	10	TTACATTTAGGAAGATTCGT	pBWBHTC4	NC_000964	821940	824148	+	-2.77556e-16	3.03258	FALSE	FALSE
set3S0493	set3S0494	proA	pBWBHTC4	pBWBHTC4.proA	carbon source	M9_1percentGlucose	1	10	TGGACTACTTGTTGGTGTTC	pBWBHTC4	NC_000964	1079214	1081793	-	4.23812	-1.56028	FALSE	FALSE
set3S0493	set3S0494	proA	pBWBHTC4	pBWBHTC4.proA	carbon source	M9_1percentGlucose	1	10	TAACCTATTTATGTGGCTAG	pBWBHTC4	NC_000964	1398512	1400365	-	-1.10134	5.05507	TRUE	FALSE
set3S0493	set3S0494	proA	pBWBHTC4	pBWBHTC4.proA	carbon source	M9_1percentGlucose	1	10	TCGTACCTCCTATACCCTGA	pBWBHTC4	NC_000964	346400	348939	-	3.45979	-0.67194	FALSE	FALSE
set3S0493	set3S0494	proA	pBWBHTC4	pBWBHTC4.proA	carbon source	M9_1percentGlucose	1	10	AGCTTTGGAGACGGTATTAG	pBWBHTC4	NC_000964	1058308	1060758	+	-2.97695	3.06833	FALSE	FALSE
set3S0493	set3S0494	proA	pBWBHTC4	pBWBHTC4.proA	carbon source	M9_1percentGlucose	1	10	CCCTTATAGAGCAATACTTT	pBWBHTC4	NC_000964	1219392	1221761	-	3.86681	0.379541	FALSE	FALSE
set3S0493	set3S0494	proA	pBWBHTC4	pBWBHTC4.proA	carbon source	M9_1percentGlucose	1	10	ATTTATTAAAAGGTTCTGCT	pBWBHTC4	NC_000964	435795	437438	+	3.06138	-2.93602	FALSE	FALSE
set3S0493	set3S0494	proA	pBWBHTC4	pBWBHTC4.proA	carbon source	M9_1percentGlucose	1	10	GTTTTAACTTCGTATGCATG	pBWBHTC4	NC_000964	354070	357509	+	-5.37547	3.17363	FALSE	FALSE
set3S0493	set3S0494	proA	pBWBHTC4	pBWBHTC4.proA	carbon source	M9_1percentGlucose	1	10	CACGCCTAGGAAAAAGAATC	pBWBHTC4	NC_000964	287896	290279	+	-3.6387	4.62817	FALSE	FALSE
set3S0493	set3S0494	proA	pBWBHTC4	pBWBHTC4.proA	carbon source	M9_1percentGlucose	1	10	CCGGATGGGGCTTTTACATT	pBWBHTC4	NC_000964	3521143	3523819	+	3.62625	1.60985	FALSE	FALSE
set3S0493	set3S0494	proA	pBWBHTC4	pBWBHTC4.proA	carbon source	M9_1percentGlucose	1	10	TTGAACAATTAAATTCAGAA	pBWBHTC4	NC_000964	1733866	1735512	-	-1.10134	4.00866	FALSE	FALSE
set3S0493	set3S0494	proA	pBWBHTC4	pBWBHTC4.proA	carbon source	M9_1percentGlucose	1	10	TTGGTTAGATCTTAGGCTCT	pBWBHTC4	NC_000964	3983849	3986260	+	-1.71856	3.11928	FALSE	FALSE
set3S0493	set3S0494	proA	pBWBHTC4	pBWBHTC4.proA	carbon source	M9_1percentGlucose	1	10	TATTTGGAATACAGATTTTC	pBWBHTC4	NC_000964	813382	815525	-	-2.26761	3.1352	FALSE	FALSE
set3S0493	set3S0494	proA	pBWBHTC4	pBWBHTC4.proA	carbon source	M9_1percentGlucose	1	10	TGTTTAGCGAATCTAAGGGT	pBWBHTC4	NC_000964	2240062	2242569	+	-1.71856	4.25759	FALSE	FALSE
set3S0493	set3S0494	proA	pBWBHTC4	pBWBHTC4.proA	carbon source	M9_1percentGlucose	1	10	TCTATGCTGATAAAATCTAT	pBWBHTC4	NC_000964	1103546	1106014	+	-2.75011	3.34048	FALSE	FALSE
set3S0493	set3S0494	proA	pBWBHTC4	pBWBHTC4.proA	carbon source	M9_1percentGlucose	1	10	TCTATTGCAACACGCTGTTT	pBWBHTC4	NC_000964	2888080	2890339	-	-2.77556e-16	3.03258	FALSE	FALSE
set3S0493	set3S0494	proA	pBWBHTC4	pBWBHTC4.proA	carbon source	M9_1percentGlucose	1	10	ATAAATATTTATTCGTAAAA	pBWBHTC4	NC_000964	2615753	2617477	+	-2.77556e-16	3.49327	FALSE	FALSE
set3S0493	set3S0494	proA	pBWBHTC4	pBWBHTC4.proA	carbon source	M9_1percentGlucose	1	10	ACCTATGTTCGTATGTTTAA	pBWBHTC4	NC_000964	1714292	1717188	-	3.51747	-0.98153	FALSE	FALSE
set3S0493	set3S0494	proA	pBWBHTC4	pBWBHTC4.proA	carbon source	M9_1percentGlucose	1	10	TCTATCTAAACAGATGAAGA	pBWBHTC4	NC_000964	2614844	2617161	+	-2.97695	3.01584	FALSE	FALSE
set3S0493	set3S0494	proA	pBWBHTC4	pBWBHTC4.proA	carbon source	M9_1percentGlucose	1	10	CAATAAGCTTTTGACTCTCA	pBWBHTC4	NC_000964	3729697	3732326	-	-1.10134	3.14095	FALSE	FALSE
set3S0493	set3S0494	proA	pBWBHTC4	pBWBHTC4.proA	carbon source	M9_1percentGlucose	1	10	GGTGGCACAATAAGCACGAG	pBWBHTC4	NC_000964	2668311	2670433	+	-2.75011	3.21036	FALSE	FALSE
set3S0493	set3S0494	proA	pBWBHTC4	pBWBHTC4.proA	carbon source	M9_1percentGlucose	1	10	GTTTGTTTAGATATGTTCCT	pBWBHTC4	NC_000964	4119971	4121806	-	8.28838	1.80411e-16	TRUE	FALSE
set3S0493	set3S0494	proA	pBWBHTC4	pBWBHTC4.proA	carbon source	M9_1percentGlucose	1	10	CTTTCAGGTTAACTGACATC	pBWBHTC4	NC_000964	3825152	3827623	+	3.49066	-2.74355	FALSE	FALSE
set3S0493	set3S0494	proA	pBWBHTC4	pBWBHTC4.proA	carbon source	M9_1percentGlucose	1	10	ATAGCTCAATTATGTATTGT	pBWBHTC4	NC_000964	3492594	3494412	-	-0.752187	3.16434	FALSE	FALSE
set3S0493	set3S0494	proA	pBWBHTC4	pBWBHTC4.proA	carbon source	M9_1percentGlucose	1	10	TATGTGCAAAAACCATTTTA	pBWBHTC4	NC_000964	2536620	2538756	+	-3.08857	4.26637	FALSE	FALSE
set3S0493	set3S0494	proA	pBWBHTC4	pBWBHTC4.proA	carbon source	M9_1percentGlucose	1	10	AGATGCTCTGGCAGCAGTCT	pBWBHTC4	NC_000964	347084	348903	+	2.37514	5.22099	TRUE	FALSE
set3S0493	set3S0494	proA	pBWBHTC4	pBWBHTC4.proA	carbon source	M9_1percentGlucose	1	10	GGCGAAAATTCATATGAATC	pBWBHTC4	NC_000964	2511506	2513526	+	-1.57551	3.10157	FALSE	FALSE
set3S0493	set3S0494	proA	pBWBHTC4	pBWBHTC4.proA	carbon source	M9_1percentGlucose	1	10	GTCAAAATCTTATCGTCATA	pBWBHTC4	NC_000964	346727	348655	+	5.57105	-0.939548	TRUE	FALSE
set3S0493	set3S0494	proA	pBWBHTC4	pBWBHTC4.proA	carbon source	M9_1percentGlucose	1	10	TAGTATTAAATGTATATTTT	pBWBHTC4	NC_000964	2759856	2761965	+	3.09196	3.38256	FALSE	FALSE
set3S0493	set3S0494	proA	pBWBHTC4	pBWBHTC4.proA	carbon source	M9_1percentGlucose	1	10	GTTTTAGCCTATTTCCGAGT	pBWBHTC4	NC_000964	293363	295964	+	0.905315	3.35543	FALSE	FALSE
set3S0493	set3S0494	proA	pBWBHTC4	pBWBHTC4.proA	carbon source	M9_1percentGlucose	1	10	ATCCTTTGAATCCATTAATA	pBWBHTC4	NC_000964	309851	312615	-	-3.68701	3.3037	FALSE	FALSE
set3S0493	set3S0494	proA	pBWBHTC4	pBWBHTC4.proA	carbon source	M9_1percentGlucose	1	10	CTCGACATGGTTTGTATTAG	pBWBHTC4	NC_000964	1987555	1988771	+	-4.28497	4.12296	FALSE	FALSE
set3S0493	set3S0494	proA	pBWBHTC4	pBWBHTC4.proA	carbon source	M9_1percentGlucose	1	10	GTAATAGTGTACCATTTATC	pBWBHTC4	NC_000964	3784734	3787700	+	3.62625	1.80411e-16	FALSE	FALSE
set3S0493	set3S0494	proA	pBWBHTC4	pBWBHTC4.proA	carbon source	M9_1percentGlucose	1	10	GCTTCTTTCTTGTTTCTGTT	pBWBHTC4	NC_000964	2486217	2488985	+	-4.83444	3.41892	FALSE	FALSE
set3S0493	set3S0494	proA	pBWBHTC4	pBWBHTC4.proA	carbon source	M9_1percentGlucose	1	10	ATATGAAGGATCATGAAACA	pBWBHTC4	NC_000964	2666254	2669151	+	-1.10134	4.88789	FALSE	FALSE
set3S0493	set3S0494	proA	pBWBHTC4	pBWBHTC4.proA	carbon source	M9_1percentGlucose	1	10	TTTACGTACCAAAGCTGATG	pBWBHTC4	NC_000964	344897	347090	-	-2.75011	3.78645	FALSE	FALSE
set3S0493	set3S0494	proA	pBWBHTC4	pBWBHTC4.proA	carbon source	M9_1percentGlucose	1	10	TTTCAAAAGTATTTCATTTA	pBWBHTC4	NC_000964	3650839	3654152	+	-1.10134	3.30164	FALSE	FALSE
set3S0493	set3S0494	proA	pBWBHTC4	pBWBHTC4.proA	carbon source	M9_1percentGlucose	1	10	TGTGTGAGATCGAGTCGAAG	pBWBHTC4	NC_000964	1743580	1745556	+	-1.10134	3.96132	FALSE	FALSE
set3S0493	set3S0494	proA	pBWBHTC4	pBWBHTC4.proA	carbon source	M9_1percentGlucose	1	10	GACGTTTGTTTTAACTTATC	pBWBHTC4	NC_000964	3541961	3544921	+	-4.57959	3.1719	FALSE	FALSE
set3S0493	set3S0494	proA	pBWBHTC4	pBWBHTC4.proA	carbon source	M9_1percentGlucose	1	10	GTGTTTTCTTAGCGAACCGG	pBWBHTC4	NC_000964	3861370	3863942	-	-1.71856	3.99966	FALSE	FALSE
set3S0493	set3S0494	proA	pBWBHTC4	pBWBHTC4.proA	carbon source	M9_1percentGlucose	1	10	TGCGGTTTGACACTTATGCA	pBWBHTC4	NC_000964	3285450	3288042	+	-4.57959	4.6717	FALSE	FALSE
set3S0493	set3S0494	proA	pBWBHTC4	pBWBHTC4.proA	carbon source	M9_1percentGlucose	1	10	CGGACGATGTATTCTGCCAT	pBWBHTC4	NC_000964	1512665	1514693	-	-1.10134	4.26411	FALSE	FALSE
set3S0493	set3S0494	proA	pBWBHTC4	pBWBHTC4.proA	carbon source	M9_1percentGlucose	1	10	ATTAATGATTAACCTTGACT	pBWBHTC4	NC_000964	1079595	1082603	+	4.84578	-0.362352	FALSE	FALSE
set3S0493	set3S0494	proA	pBWBHTC4	pBWBHTC4.proA	carbon source	M9_1percentGlucose	1	10	ATCCTTTATCCGTCGAATTG	pBWBHTC4	NC_000964	1743130	1745971	+	4.85472	2.35175	FALSE	FALSE
set3S0493	set3S0494	proA	pBWBHTC4	pBWBHTC4.proA	carbon source	M9_1percentGlucose	1	10	ATCAAGCTTAGACTGTAATT	pBWBHTC4	NC_000964	50991	53106	+	-0.196024	3.14095	FALSE	FALSE
set3S0493	set3S0494	proA	pBWBHTC4	pBWBHTC4.proA	carbon source	M9_1percentGlucose	1	10	AGCTGAACCCATCTTGTCAG	pBWBHTC4	NC_000964	3512446	3515016	+	-3.23322	4.33551	FALSE	FALSE
set3S0493	set3S0494	proA	pBWBHTC4	pBWBHTC4.proA	carbon source	M9_1percentGlucose	1	10	ATATCTTTTGGTAAGAAGGG	pBWBHTC4	NC_000964	1077907	1081429	-	7.28867	1.55337	TRUE	FALSE
set3S0493	set3S0494	proA	pBWBHTC4	pBWBHTC4.proA	carbon source	M9_1percentGlucose	1	10	TACACATCGGTAACTAAACG	pBWBHTC4	NC_000964	2747216	2749243	+	-2.77556e-16	3.20302	FALSE	FALSE
set3S0493	set3S0494	proA	pBWBHTC4	pBWBHTC4.proA	carbon source	M9_1percentGlucose	1	10	AAGGCTTCGCGTCACCAGTC	pBWBHTC4	NC_000964	4144000	4147286	-	11.3616	5.05507	TRUE	TRUE
set3S0493	set3S0494	proA	pBWBHTC4	pBWBHTC4.proA	carbon source	M9_1percentGlucose	1	10	AGATCCGTGCAATAAGCCTT	pBWBHTC4	NC_000964	378823	382057	-	-3.99888	4.84361	FALSE	FALSE
set3S0493	set3S0494	proA	pBWBHTC4	pBWBHTC4.proA	carbon source	M9_1percentGlucose	1	10	TTTTTTTTCTGAAGGTTCCA	pBWBHTC4	NC_000964	1491038	1493484	+	-1.71856	3.90231	FALSE	FALSE
set3S0493	set3S0494	proA	pBWBHTC4	pBWBHTC4.proA	carbon source	M9_1percentGlucose	1	10	GTTGGAGCCTTCAGGCGTTT	pBWBHTC4	NC_000964	60572	61788	+	-3.27182	3.03477	FALSE	FALSE
set3S0493	set3S0494	proA	pBWBHTC4	pBWBHTC4.proA	carbon source	M9_1percentGlucose	1	10	TACTGCCTCTGTATTCCCGG	pBWBHTC4	NC_000964	3251641	3253298	-	-3.69356	3.26268	FALSE	FALSE
set3S0493	set3S0494	proA	pBWBHTC4	pBWBHTC4.proA	carbon source	M9_1percentGlucose	1	10	AGCGGGTCTGCCTGTAATTC	pBWBHTC4	NC_000964	346727	348655	+	3.68011	1.06038	FALSE	FALSE
set3S0493	set3S0494	proA	pBWBHTC4	pBWBHTC4.proA	carbon source	M9_1percentGlucose	1	10	AGACTTATAGTATTTACTCA	pBWBHTC4	NC_000964	3794048	3795707	+	-1.57551	3.72161	FALSE	FALSE
set3S0493	set3S0494	proA	pBWBHTC4	pBWBHTC4.proA	carbon source	M9_1percentGlucose	1	10	TTGTTATGTCTCAACATATC	pBWBHTC4	NC_000964	1726943	1729728	+	-2.75011	6.67783	TRUE	FALSE
set3S0493	set3S0494	proA	pBWBHTC4	pBWBHTC4.proA	carbon source	M9_1percentGlucose	1	10	ACCCGTTGGGTTGGGGTGAT	pBWBHTC4	NC_000964	2374098	2376895	+	-3.46453	3.83571	FALSE	FALSE
set3S0493	set3S0494	proA	pBWBHTC4	pBWBHTC4.proA	carbon source	M9_1percentGlucose	1	10	TCCCGGAAACCTTATATAGT	pBWBHTC4	NC_000964	705075	708421	-	3.95608	-0.98153	FALSE	FALSE
set3S0493	set3S0494	proA	pBWBHTC4	pBWBHTC4.proA	carbon source	M9_1percentGlucose	1	10	GGCCCCTTCGACCGATTGTC	pBWBHTC4	NC_000964	1233346	1235778	+	3.68571	-3.87222	FALSE	FALSE
set3S0493	set3S0494	proA	pBWBHTC4	pBWBHTC4.proA	carbon source	M9_1percentGlucose	1	10	CAATCAACATTCATTACTCT	pBWBHTC4	NC_000964	2519623	2521418	-	-2.77556e-16	3.20302	FALSE	FALSE
set3S0493	set3S0494	proA	pBWBHTC4	pBWBHTC4.proA	carbon source	M9_1percentGlucose	1	10	AGTTATTCTTGTATTACGTG	pBWBHTC4	NC_000964	3685015	3687997	+	-2.14946	3.15136	FALSE	FALSE
set3S0493	set3S0494	proA	pBWBHTC4	pBWBHTC4.proA	carbon source	M9_1percentGlucose	1	10	GCTCATTTGAGTTCTTCTGG	pBWBHTC4	NC_000964	639547	641847	-	-1.71856	3.33361	FALSE	FALSE
set3S0493	set3S0494	proA	pBWBHTC4	pBWBHTC4.proA	carbon source	M9_1percentGlucose	1	10	GTATGTCAAGCGGGGGAATA	pBWBHTC4	NC_000964	1079781	1082096	+	4.38627	1.62356	FALSE	FALSE
set3S0493	set3S0494	proA	pBWBHTC4	pBWBHTC4.proA	carbon source	M9_1percentGlucose	1	10	ATGATAGTTCAAGTGATGTT	pBWBHTC4	NC_000964	4118965	4121155	-	-4.5024	3.098	FALSE	FALSE
set3S0493	set3S0494	proA	pBWBHTC4	pBWBHTC4.proA	carbon source	M9_1percentGlucose	1	10	TGATTGACGTGCAAATAAGT	pBWBHTC4	NC_000964	571139	572413	+	3.39504	-3.33822	FALSE	FALSE
set3S0493	set3S0494	proA	pBWBHTC4	pBWBHTC4.proA	carbon source	M9_1percentGlucose	1	10	TGTCGATCTCGAGCTCACTG	pBWBHTC4	NC_000964	3868642	3872073	+	-5.19028	4.79081	FALSE	FALSE
set3S0493	set3S0494	proA	pBWBHTC4	pBWBHTC4.proA	carbon source	M9_1percentGlucose	1	10	AACCCAGTTAGGTTCTCGGA	pBWBHTC4	NC_000964	346499	349287	-	2.05193	3.84292	FALSE	FALSE
set3S0493	set3S0494	proA	pBWBHTC4	pBWBHTC4.proA	carbon source	M9_1percentGlucose	1	10	TCGACATGGTACTATTTTTG	pBWBHTC4	NC_000964	4144200	4145803	-	15.3468	14.8245	TRUE	TRUE
set3S0493	set3S0494	proA	pBWBHTC4	pBWBHTC4.proA	carbon source	M9_1percentGlucose	1	10	TCTTAGTGTGTCAGCATCTC	pBWBHTC4	NC_000964	726740	729580	-	2.51133	3.18444	FALSE	FALSE
set3S0493	set3S0494	proA	pBWBHTC4	pBWBHTC4.proA	carbon source	M9_1percentGlucose	1	10	TTCATGTCTTACAATATTAT	pBWBHTC4	NC_000964	2548270	2550515	-	4.83587	-1.97221	FALSE	FALSE
set3S0493	set3S0494	proA	pBWBHTC4	pBWBHTC4.proA	carbon source	M9_1percentGlucose	1	10	ATAAATTTCTTTTGCTTTAT	pBWBHTC4	NC_000964	1226282	1228182	+	-2.77556e-16	3.61908	FALSE	FALSE
set3S0493	set3S0494	proA	pBWBHTC4	pBWBHTC4.proA	carbon source	M9_1percentGlucose	1	10	CTCGGTGTGCCGGATCGGGC	pBWBHTC4	NC_000964	877018	879271	-	-0.13938	5.04075	TRUE	FALSE
set3S0493	set3S0494	proA	pBWBHTC4	pBWBHTC4.proA	carbon source	M9_1percentGlucose	1	10	TTCTGCATAGTAGTCATTTC	pBWBHTC4	NC_000964	3959085	3961993	+	-3.92163	4.38793	FALSE	FALSE
set3S0493	set3S0494	proA	pBWBHTC4	pBWBHTC4.proA	carbon source	M9_1percentGlucose	1	10	TTATTATATTGTTTCTATTC	pBWBHTC4	NC_000964	2566752	2568980	+	-2.07164	4.69605	FALSE	FALSE
set3S0493	set3S0494	proA	pBWBHTC4	pBWBHTC4.proA	carbon source	M9_1percentGlucose	1	10	TAGTAAACGGCTCCGTATCT	pBWBHTC4	NC_000964	2680562	2682856	+	-2.77556e-16	3.03258	FALSE	FALSE
set3S0493	set3S0494	proA	pBWBHTC4	pBWBHTC4.proA	carbon source	M9_1percentGlucose	1	10	TATCAATTTTTGAATTTGCT	pBWBHTC4	NC_000964	1161417	1163868	-	-2.26761	6.81277	TRUE	FALSE
set3S0493	set3S0494	proA	pBWBHTC4	pBWBHTC4.proA	carbon source	M9_1percentGlucose	1	10	GATCCTTTCGATATTAACAA	pBWBHTC4	NC_000964	955385	959624	+	-2.36661	3.12206	FALSE	FALSE
set3S0493	set3S0494	proA	pBWBHTC4	pBWBHTC4.proA	carbon source	M9_1percentGlucose	1	10	TCTTACATCCCATTGCTTCT	pBWBHTC4	NC_000964	1859345	1860870	-	-3.34544	6.32647	TRUE	FALSE
set3S0493	set3S0494	proA	pBWBHTC4	pBWBHTC4.proA	carbon source	M9_1percentGlucose	1	10	TAAAATTCCTTATTTTAACA	pBWBHTC4	NC_000964	2590041	2591790	+	-2.77556e-16	3.03258	FALSE	FALSE
set3S0493	set3S0494	proA	pBWBHTC4	pBWBHTC4.proA	carbon source	M9_1percentGlucose	1	10	ATCTATAGGCATTTATTTAT	pBWBHTC4	NC_000964	723680	725753	-	-1.71856	6.04656	TRUE	FALSE
set3S0493	set3S0494	proA	pBWBHTC4	pBWBHTC4.proA	carbon source	M9_1percentGlucose	1	10	CACCATGTGATCTGTTTTAA	pBWBHTC4	NC_000964	1378371	1381085	+	13.4296	15.1584	TRUE	FALSE
set3S0493	set3S0494	proA	pBWBHTC4	pBWBHTC4.proA	carbon source	M9_1percentGlucose	1	10	ACATAGTATTCTTGCTATTA	pBWBHTC4	NC_000964	1667289	1669369	-	-2.8357	3.18876	FALSE	FALSE
set3S0493	set3S0494	proA	pBWBHTC4	pBWBHTC4.proA	carbon source	M9_1percentGlucose	1	10	TGCCGAGATTGAGAACGTTG	pBWBHTC4	NC_000964	347003	349419	+	3.12117	0.30912	FALSE	FALSE
set3S0493	set3S0494	proA	pBWBHTC4	pBWBHTC4.proA	carbon source	M9_1percentGlucose	1	10	TTGAGAGCTTGGTTGACAAT	pBWBHTC4	NC_000964	2463599	2465536	-	5.49604	-1.56028	TRUE	FALSE
set3S0493	set3S0494	proA	pBWBHTC4	pBWBHTC4.proA	carbon source	M9_1percentGlucose	1	10	ACGCCAATTCTCTTTTTTCG	pBWBHTC4	NC_000964	620713	622419	-	-1.71856	3.38256	FALSE	FALSE
set3S0493	set3S0494	proA	pBWBHTC4	pBWBHTC4.proA	carbon source	M9_1percentGlucose	1	10	TTATTACGATCTATTTATTG	pBWBHTC4	NC_000964	726805	728781	-	2.39583	3.26996	FALSE	FALSE
set3S0493	set3S0494	proA	pBWBHTC4	pBWBHTC4.proA	carbon source	M9_1percentGlucose	1	10	GCTTCTTTTCTTCCGCGATT	pBWBHTC4	NC_000964	1128950	1131307	-	-1.71856	3.42991	FALSE	FALSE
set3S0493	set3S0494	proA	pBWBHTC4	pBWBHTC4.proA	carbon source	M9_1percentGlucose	1	10	TAATTCGGTATGGCAGTGTA	pBWBHTC4	NC_000964	2146641	2148937	+	4.53921	-0.98153	FALSE	FALSE
set3S0493	set3S0494	proA	pBWBHTC4	pBWBHTC4.proA	carbon source	M9_1percentGlucose	1	10	ATTCAAGTAAAGATGGAATA	pBWBHTC4	NC_000964	1734327	1736252	-	-5.5491	3.0821	FALSE	FALSE
set3S0493	set3S0494	proA	pBWBHTC4	pBWBHTC4.proA	carbon source	M9_1percentGlucose	1	10	ATGAGTCCGTGACTGATCTC	pBWBHTC4	NC_000964	1627888	1629556	-	-2.77556e-16	3.20302	FALSE	FALSE
set3S0493	set3S0494	proA	pBWBHTC4	pBWBHTC4.proA	carbon source	M9_1percentGlucose	1	10	GAAAATAAGTATATGACAGG	pBWBHTC4	NC_000964	2013881	2016437	+	-2.81538	3.79187	FALSE	FALSE
set3S0493	set3S0494	proA	pBWBHTC4	pBWBHTC4.proA	carbon source	M9_1percentGlucose	1	10	TCCTAATCTACTCCTATTAG	pBWBHTC4	NC_000964	1667828	1671243	-	3.75338	-0.98153	FALSE	FALSE
set3S0493	set3S0494	proA	pBWBHTC4	pBWBHTC4.proA	carbon source	M9_1percentGlucose	1	10	TCTTTATGAGATCAAGTTTC	pBWBHTC4	NC_000964	2423463	2425590	+	3.21357	-0.953497	FALSE	FALSE
set3S0493	set3S0494	proA	pBWBHTC4	pBWBHTC4.proA	carbon source	M9_1percentGlucose	1	10	GAAAATTTATAGGAGAATTT	pBWBHTC4	NC_000964	1015017	1017247	+	4.45621	1.01871	FALSE	FALSE
set3S0493	set3S0494	proA	pBWBHTC4	pBWBHTC4.proA	carbon source	M9_1percentGlucose	1	10	CTTTTTGTCGCCCGCCTTGT	pBWBHTC4	NC_000964	23125	25212	+	3.29632	-0.98153	FALSE	FALSE
set3S0493	set3S0494	proA	pBWBHTC4	pBWBHTC4.proA	carbon source	M9_1percentGlucose	1	10	GTTAGTTTTTTAACTACTCT	pBWBHTC4	NC_000964	1226282	1228182	+	-2.77556e-16	3.03258	FALSE	FALSE
set3S0493	set3S0494	proA	pBWBHTC4	pBWBHTC4.proA	carbon source	M9_1percentGlucose	1	10	AATAACATCAATGGTTAAGG	pBWBHTC4	NC_000964	1627733	1630004	+	3.79757	-2.75415	FALSE	FALSE
set3S0493	set3S0494	proA	pBWBHTC4	pBWBHTC4.proA	carbon source	M9_1percentGlucose	1	10	CAAGCTATTAGTTCCCATTT	pBWBHTC4	NC_000964	2606923	2608816	+	-4.6471	3.23508	FALSE	FALSE
set3S0493	set3S0494	proA	pBWBHTC4	pBWBHTC4.proA	carbon source	M9_1percentGlucose	1	10	TAAACTAAATTTCTCAGCAG	pBWBHTC4	NC_000964	57425	60611	-	3.01502	-1.4385	FALSE	FALSE
set3S0493	set3S0494	proA	pBWBHTC4	pBWBHTC4.proA	carbon source	M9_1percentGlucose	1	10	GCGCTCATACCTTCATTATA	pBWBHTC4	NC_000964	835228	838684	-	-4.53083	3.28657	FALSE	FALSE
set3S0493	set3S0494	proA	pBWBHTC4	pBWBHTC4.proA	carbon source	M9_1percentGlucose	1	10	TGGATTCCCAATTTGATCTC	pBWBHTC4	NC_000964	3389203	3392450	-	-2.77556e-16	3.61908	FALSE	FALSE
set3S0493	set3S0494	proA	pBWBHTC4	pBWBHTC4.proA	carbon source	M9_1percentGlucose	1	10	TTTTATGACTTGAAATTAAT	pBWBHTC4	NC_000964	4024943	4027119	+	3.09637	-2.94646	FALSE	FALSE
set3S0496	set3S0497	metB	pBWBHTC1	pBWBHTC1.metB	carbon source	M9_1percentGlucose	1	5	TATCTCTTGCTCGTAACTGG	pBWBHTC1	NZ_CP009273	4117762	4120188	-	5.71333	5.93693	TRUE	TRUE
set3S0496	set3S0497	metB	pBWBHTC1	pBWBHTC1.metB	carbon source	M9_1percentGlucose	1	5	ATTGTCGGGTGGGATATGAG	pBWBHTC1	NZ_CP009273	1945159	1947254	-	4.37241	4.31146	FALSE	FALSE
set3S0496	set3S0497	metB	pBWBHTC1	pBWBHTC1.metB	carbon source	M9_1percentGlucose	1	5	ATGTGGCGCCATACAGAATT	pBWBHTC1	NZ_CP009273	974218	976757	+	5.05197	3.21266	TRUE	FALSE
set3S0496	set3S0497	metB	pBWBHTC1	pBWBHTC1.metB	carbon source	M9_1percentGlucose	1	5	ATTGCGGGTAGGTTAGGTGT	pBWBHTC1	NZ_CP009273	978438	981372	-	3.76869	1.55638	FALSE	FALSE
set3S0496	set3S0497	metB	pBWBHTC1	pBWBHTC1.metB	carbon source	M9_1percentGlucose	1	5	CGTTTCCACGCTGTGGATCG	pBWBHTC1	NZ_CP009273	2754090	2757518	-	8.3785	5.49777	TRUE	FALSE
set3S0496	set3S0497	metB	pBWBHTC1	pBWBHTC1.metB	carbon source	M9_1percentGlucose	1	5	CGCGGGAGCCAATAACTGAC	pBWBHTC1	NZ_CP009273	1308091	1310250	-	3.36994	-4.54088	FALSE	FALSE
set3S0496	set3S0497	metB	pBWBHTC1	pBWBHTC1.metB	carbon source	M9_1percentGlucose	1	5	ATAATGCTCTTAGGATAGAA	pBWBHTC1	NZ_CP009273	3920921	3923072	-	5.56909	6.59799	TRUE	FALSE
set3S0496	set3S0497	metB	pBWBHTC1	pBWBHTC1.metB	carbon source	M9_1percentGlucose	1	5	CGCCACCGGCGGATGCTTGA	pBWBHTC1	NZ_CP009273	1466984	1469441	-	4.47451	2.79595	FALSE	FALSE
set3S0496	set3S0497	metB	pBWBHTC1	pBWBHTC1.metB	carbon source	M9_1percentGlucose	1	5	TTTCGGATAAATTCTAATTA	pBWBHTC1	NZ_CP009273	3158574	3161332	-	4.10347	5.16307	TRUE	FALSE
set3S0496	set3S0497	metB	pBWBHTC1	pBWBHTC1.metB	carbon source	M9_1percentGlucose	1	5	ATTTGCAGTTCTTTTCAGAG	pBWBHTC1	NZ_CP009273	4117515	4120733	+	11.1265	11.8685	TRUE	TRUE
set3S0496	set3S0497	metB	pBWBHTC1	pBWBHTC1.metB	carbon source	M9_1percentGlucose	1	5	TGTTATACAAGGTACAATTG	pBWBHTC1	NZ_CP009273	4347491	4349706	-	3.96456	-5.50955	FALSE	FALSE
set3S0496	set3S0497	metB	pBWBHTC1	pBWBHTC1.metB	carbon source	M9_1percentGlucose	1	5	ACATTGAAATGCGGCTCTAA	pBWBHTC1	NZ_CP009273	3199487	3203438	-	-4.72847	5.20332	TRUE	FALSE
set3S0496	set3S0497	metB	pBWBHTC1	pBWBHTC1.metB	carbon source	M9_1percentGlucose	1	5	GCTCTTCCTGTTTTCAGCAT	pBWBHTC1	NZ_CP009273	2633458	2635808	+	6.20467	4.33947	TRUE	FALSE
set3S0496	set3S0497	metB	pBWBHTC1	pBWBHTC1.metB	carbon source	M9_1percentGlucose	1	5	TCTGTATTATCTGTACCGGT	pBWBHTC1	NZ_CP009273	165714	168127	-	3.12805	3.50884	FALSE	FALSE
set3S0496	set3S0497	metB	pBWBHTC1	pBWBHTC1.metB	carbon source	M9_1percentGlucose	1	5	GGTAATTTACCAGTAGTAGC	pBWBHTC1	NZ_CP009273	3233668	3236845	+	5.56743	5.04238	TRUE	FALSE
set3S0496	set3S0497	metB	pBWBHTC1	pBWBHTC1.metB	carbon source	M9_1percentGlucose	1	5	TTTGTATCCAAGCGGAGGAT	pBWBHTC1	NZ_CP009273	4118374	4120693	-	11.8118	12.0978	TRUE	TRUE
set3S0496	set3S0497	metB	pBWBHTC1	pBWBHTC1.metB	carbon source	M9_1percentGlucose	1	5	ACGTTCATCGAGCGAGTCTC	pBWBHTC1	NZ_CP009273	3301742	3303983	+	5.90771	7.36475	TRUE	FALSE
set3S0496	set3S0497	metB	pBWBHTC1	pBWBHTC1.metB	carbon source	M9_1percentGlucose	1	5	TCTAGAAGGCCTTCGTGCCG	pBWBHTC1	NZ_CP009273	4382767	4385779	-	4.55626	1.41808	FALSE	FALSE
set3S0496	set3S0497	metB	pBWBHTC1	pBWBHTC1.metB	carbon source	M9_1percentGlucose	1	5	TTGTGCCTGTCGCGACCTCA	pBWBHTC1	NZ_CP009273	2426074	2429314	+	5.97282	-4.38769	TRUE	FALSE
set3S0496	set3S0497	metB	pBWBHTC1	pBWBHTC1.metB	carbon source	M9_1percentGlucose	1	5	GGAGCTGAAGGTTTATCGTT	pBWBHTC1	NZ_CP009273	4116055	4120188	+	6.07996	5.76785	TRUE	TRUE
set3S0496	set3S0497	metB	pBWBHTC1	pBWBHTC1.metB	carbon source	M9_1percentGlucose	1	5	AGATGTAGGGTTTGATGCAG	pBWBHTC1	NZ_CP009273	4111070	4112896	+	3.58108	-4.21627	FALSE	FALSE
set3S0496	set3S0497	metB	pBWBHTC1	pBWBHTC1.metB	carbon source	M9_1percentGlucose	1	5	TGTTCATGACTTGTGACTCG	pBWBHTC1	NZ_CP009273	1833206	1836338	+	3.11496	3.49747	FALSE	FALSE
set3S0496	set3S0497	metB	pBWBHTC1	pBWBHTC1.metB	carbon source	M9_1percentGlucose	1	5	CAGCGATGGCATACTGCCGC	pBWBHTC1	NZ_CP009273	4117515	4120733	+	10.4072	10.7911	TRUE	TRUE
set3S0496	set3S0497	metB	pBWBHTC1	pBWBHTC1.metB	carbon source	M9_1percentGlucose	1	5	CGGTTTATTATAGCGCCGAC	pBWBHTC1	NZ_CP009273	1997371	1999935	-	-5.35504	3.89201	FALSE	FALSE
set3S0496	set3S0497	metB	pBWBHTC1	pBWBHTC1.metB	carbon source	M9_1percentGlucose	1	5	TGTTATTGTAGCATTACGGA	pBWBHTC1	NZ_CP009273	3809517	3812134	-	3.07718	3.27377	FALSE	FALSE
set3S0496	set3S0497	metB	pBWBHTC1	pBWBHTC1.metB	carbon source	M9_1percentGlucose	1	5	ACGGCAATTTTCTGATAATC	pBWBHTC1	NZ_CP009273	1012178	1014386	-	5.36668	3.77462	TRUE	FALSE
set3S0496	set3S0497	metB	pBWBHTC1	pBWBHTC1.metB	carbon source	M9_1percentGlucose	1	5	GTGGTCTTTTGAAGGCCTTA	pBWBHTC1	NZ_CP009273	201011	205393	+	4.72777	3.28033	FALSE	FALSE
set3S0496	set3S0497	metB	pBWBHTC1	pBWBHTC1.metB	carbon source	M9_1percentGlucose	1	5	GTGGTGTGCATTTGGGTTGT	pBWBHTC1	NZ_CP009273	1547555	1550321	+	2.81231	4.64442	FALSE	FALSE
set3S0496	set3S0497	metB	pBWBHTC1	pBWBHTC1.metB	carbon source	M9_1percentGlucose	1	5	ACATCAGTCACGCGTAAAAC	pBWBHTC1	NZ_CP009273	1491643	1494369	+	1.38204	3.5361	FALSE	FALSE
set3S0496	set3S0497	metB	pBWBHTC1	pBWBHTC1.metB	carbon source	M9_1percentGlucose	1	5	ACTGTAGCACTGAGACGGCT	pBWBHTC1	NZ_CP009273	4117165	4119897	+	6.13674	6.40285	TRUE	TRUE
set3S0496	set3S0497	metB	pBWBHTC1	pBWBHTC1.metB	carbon source	M9_1percentGlucose	1	5	TAAATTTACGATGAATGGGT	pBWBHTC1	NZ_CP009273	3845074	3847150	+	-6.39549	3.18923	FALSE	FALSE
set3S0496	set3S0497	metB	pBWBHTC1	pBWBHTC1.metB	carbon source	M9_1percentGlucose	1	5	TTAGCAACCTTTGTCTGTGG	pBWBHTC1	NZ_CP009273	720962	723271	+	3.55562	4.20483	FALSE	FALSE
set3S0496	set3S0497	metB	pBWBHTC1	pBWBHTC1.metB	carbon source	M9_1percentGlucose	1	5	AATTACCTGGGGCGTTGGGC	pBWBHTC1	NZ_CP009273	130352	133612	+	1.43465	3.39112	FALSE	FALSE
set3S0496	set3S0497	metB	pBWBHTC1	pBWBHTC1.metB	carbon source	M9_1percentGlucose	1	5	GACCGTGCGTATCGAAATAT	pBWBHTC1	NZ_CP009273	4117777	4120041	+	10.9368	10.8064	TRUE	TRUE
set3S0496	set3S0497	metB	pBWBHTC1	pBWBHTC1.metB	carbon source	M9_1percentGlucose	1	5	GGCATATGGTTTGTTTTTCA	pBWBHTC1	NZ_CP009273	4118374	4120693	-	11.8912	12.1665	TRUE	TRUE
set3S0496	set3S0497	metB	pBWBHTC1	pBWBHTC1.metB	carbon source	M9_1percentGlucose	1	5	GTTATACTAAGCTGATGAGC	pBWBHTC1	NZ_CP009273	722327	724802	+	2.11865	3.63998	FALSE	FALSE
set3S0496	set3S0497	metB	pBWBHTC1	pBWBHTC1.metB	carbon source	M9_1percentGlucose	1	5	GTAGGGGACCGATCGGAGTA	pBWBHTC1	NZ_CP009273	3662703	3664799	-	5.68881	-6.58456	TRUE	FALSE
set3S0496	set3S0497	metB	pBWBHTC1	pBWBHTC1.metB	carbon source	M9_1percentGlucose	1	5	ACCGAACTGCAAGAGGCTGT	pBWBHTC1	NZ_CP009273	429141	432429	-	2.94719	4.79567	FALSE	FALSE
set3S0496	set3S0497	metB	pBWBHTC1	pBWBHTC1.metB	carbon source	M9_1percentGlucose	1	5	GATCTATATCAAGATAGAAG	pBWBHTC1	NZ_CP009273	4325563	4327735	+	5.1313	3.02234	TRUE	FALSE
set3S0496	set3S0497	metB	pBWBHTC1	pBWBHTC1.metB	carbon source	M9_1percentGlucose	1	5	CCGCAGATGCGAGGCGTAAA	pBWBHTC1	NZ_CP009273	4117566	4120876	+	10.2071	10.5841	TRUE	TRUE
set3S0496	set3S0497	metB	pBWBHTC1	pBWBHTC1.metB	carbon source	M9_1percentGlucose	1	5	TACTAAAGCATTCGACATTT	pBWBHTC1	NZ_CP009273	3331625	3334675	+	3.56603	2.56433	FALSE	FALSE
set3S0496	set3S0497	metB	pBWBHTC1	pBWBHTC1.metB	carbon source	M9_1percentGlucose	1	5	GAGACGGGTACATCAAAAGA	pBWBHTC1	NZ_CP009273	1370330	1372700	-	5.20545	5.64501	TRUE	FALSE
set3S0496	set3S0497	metB	pBWBHTC1	pBWBHTC1.metB	carbon source	M9_1percentGlucose	1	5	GCATCGGCAACGCCTGCTGG	pBWBHTC1	NZ_CP009273	4117566	4120876	+	9.87818	9.10562	TRUE	TRUE
set3S0496	set3S0497	metB	pBWBHTC1	pBWBHTC1.metB	carbon source	M9_1percentGlucose	1	5	ATGAATCACGGGAAATTACG	pBWBHTC1	NZ_CP009273	2413974	2416057	-	6.56904	6.06873	TRUE	FALSE
set3S0496	set3S0497	metB	pBWBHTC1	pBWBHTC1.metB	carbon source	M9_1percentGlucose	1	5	AAGGACTGTCAAGCAGGATA	pBWBHTC1	NZ_CP009273	2172732	2173940	-	3.2547	1.2344	FALSE	FALSE
set3S0496	set3S0497	metB	pBWBHTC1	pBWBHTC1.metB	carbon source	M9_1percentGlucose	1	5	TCAGGGCCCAATTGAATGAA	pBWBHTC1	NZ_CP009273	2083825	2088397	-	4.07133	3.88355	FALSE	FALSE
set3S0496	set3S0497	metB	pBWBHTC1	pBWBHTC1.metB	carbon source	M9_1percentGlucose	1	5	TTATGAAAGTAGAGTTTGCT	pBWBHTC1	NZ_CP009273	2211874	2214688	+	2.47396	4.29987	FALSE	FALSE
set3S0496	set3S0497	metB	pBWBHTC1	pBWBHTC1.metB	carbon source	M9_1percentGlucose	1	5	AGGAGGTATTGTATAGGCGC	pBWBHTC1	NZ_CP009273	4586184	4589583	+	2.65918	4.60063	FALSE	FALSE
set3S0496	set3S0497	metB	pBWBHTC1	pBWBHTC1.metB	carbon source	M9_1percentGlucose	1	5	GATGAAAAGCCATGTGGTGG	pBWBHTC1	NZ_CP009273	2785660	2787867	-	5.29302	3.82166	TRUE	FALSE
set3S0496	set3S0497	metB	pBWBHTC1	pBWBHTC1.metB	carbon source	M9_1percentGlucose	1	5	TAGAGTTTCCAGATTGTGGG	pBWBHTC1	NZ_CP009273	1887691	1891307	+	4.21997	-4.46305	FALSE	FALSE
set3S0496	set3S0497	metB	pBWBHTC1	pBWBHTC1.metB	carbon source	M9_1percentGlucose	1	5	TGTATAAGACGGCACGGAAA	pBWBHTC1	NZ_CP009273	4118302	4120876	-	11.9883	11.7091	TRUE	TRUE
set3S0496	set3S0497	metB	pBWBHTC1	pBWBHTC1.metB	carbon source	M9_1percentGlucose	1	5	CAGGCGTGGAATAAATATAC	pBWBHTC1	NZ_CP009273	95838	99914	-	3.78259	3.66137	FALSE	FALSE
set3S0496	set3S0497	metB	pBWBHTC1	pBWBHTC1.metB	carbon source	M9_1percentGlucose	1	5	CACTGAACGTTTGTCTATGG	pBWBHTC1	NZ_CP009273	4118406	4120631	-	11.8132	11.6646	TRUE	TRUE
set3S0498	set3S0499	proA	pBWBHTC8	pBWBHTC8.proA	carbon source	M9_1percentGlucose	1	5	TGTTAGATTTTGGCGCAAAC	pBWBHTC8	NZ_CP088922	1032831	1035256	+	12.4444	12.4138	TRUE	FALSE
set3S0498	set3S0499	proA	pBWBHTC8	pBWBHTC8.proA	carbon source	M9_1percentGlucose	1	5	TTCGATTAGTAGAAGGGCTA	pBWBHTC8	NZ_CP088922	1134364	1135566	-	9.59219	10.113	TRUE	FALSE
set3S0523	set3S0524	thrB	Mix_11	Mix_11.thrB	carbon source	M9_1percentGlucose	1	5	TCGTACTGACATGTGTCACA	pBWBHTC4	NC_000964	3311626	3313986	-	11.355	11.3331	TRUE	TRUE
set3S0523	set3S0524	thrB	Mix_11	Mix_11.thrB	carbon source	M9_1percentGlucose	1	5	CTCAGGACAACCCGATCGTT	pBWBHTC4	NC_000964	3311763	3315322	+	7.50795	9.71908	TRUE	TRUE
set3S0523	set3S0524	thrB	Mix_11	Mix_11.thrB	carbon source	M9_1percentGlucose	1	5	GATAGGAATATAACACTACG	pBWBHTC1	NZ_CP009273	1206	4466	-	8.63015	9.86991	TRUE	TRUE
set3S0523	set3S0524	thrB	Mix_11	Mix_11.thrB	carbon source	M9_1percentGlucose	1	5	AGTGATAGGGGTCTTAGGAA	pBWBHTC2	NZ_CP015225	4844367	4848265	+	5.61577	7.11185	TRUE	TRUE
set3S0523	set3S0524	thrB	Mix_11	Mix_11.thrB	carbon source	M9_1percentGlucose	1	5	TATATCTTTGTCTCGCCGTA	pBWBHTC4	NC_000964	3311363	3314998	+	6.65804	9.86402	TRUE	TRUE
set3S0523	set3S0524	thrB	Mix_11	Mix_11.thrB	carbon source	M9_1percentGlucose	1	5	GATGTCTATCAAGTTTATTT	pBWBHTC4	NC_000964	3311382	3315013	+	8.06819	10.2954	TRUE	TRUE
set3S0523	set3S0524	thrB	Mix_11	Mix_11.thrB	carbon source	M9_1percentGlucose	1	5	GGGATTCTTTTCGGATCAGG	pBWBHTC1	NZ_CP009273	1822	4873	-	6.22881	9.32576	TRUE	TRUE
set3S0523	set3S0524	thrB	Mix_11	Mix_11.thrB	carbon source	M9_1percentGlucose	1	5	ATGCAAGGTTTTAATATAAG	pBWBHTC4	NC_000964	3311469	3314889	-	7.98625	8.26298	TRUE	TRUE
set3S0523	set3S0524	thrB	Mix_11	Mix_11.thrB	carbon source	M9_1percentGlucose	1	5	GTTCAGCACGATATAATTTC	pBWBHTC1	NZ_CP009273	2792	5115	+	9.2815	9.92152	TRUE	TRUE
set3S0523	set3S0524	thrB	Mix_11	Mix_11.thrB	carbon source	M9_1percentGlucose	1	5	TGAGCAGTTTTTTCGGTAGT	pBWBHTC1	NZ_CP009273	2274	3842	+	10.8908	10.6136	TRUE	TRUE
set3S0523	set3S0524	thrB	Mix_11	Mix_11.thrB	carbon source	M9_1percentGlucose	1	5	GTATATTAATGTGAGATCAT	pBWBHTC4	NC_000964	3311599	3314053	-	9.75665	10.0533	TRUE	TRUE
set3S0523	set3S0524	thrB	Mix_11	Mix_11.thrB	carbon source	M9_1percentGlucose	1	5	TTAGGTGAGAGGTTAGTGTG	pBWBHTC7	CP152408	1813158	1814592	-	4.91439	5.40181	TRUE	FALSE
set3S0523	set3S0524	thrB	Mix_11	Mix_11.thrB	carbon source	M9_1percentGlucose	1	5	TCCTCTTTATTGGGTTGTAG	pBWBHTC8	NZ_CP088922	2280889	2284205	-	8.95272	8.45262	TRUE	FALSE
set3S0523	set3S0524	thrB	Mix_11	Mix_11.thrB	carbon source	M9_1percentGlucose	1	5	GTGATGCGTCGATCCCTGCA	pBWBHTC1	NZ_CP009273	2153	5498	+	10.088	10.4833	TRUE	TRUE
set3S0523	set3S0524	thrB	Mix_11	Mix_11.thrB	carbon source	M9_1percentGlucose	1	5	CACTAGTTGAAGTGTGTGGG	pBWBHTC1	NZ_CP009273	2433	5183	-	7.57461	9.88599	TRUE	TRUE
set3S0523	set3S0524	thrB	Mix_11	Mix_11.thrB	carbon source	M9_1percentGlucose	1	5	TTCTTCATATGACATACGTC	pBWBHTC1	NZ_CP009273	2153	5498	+	10.4482	10.2492	TRUE	TRUE
set3S0523	set3S0524	thrB	Mix_11	Mix_11.thrB	carbon source	M9_1percentGlucose	1	5	GTAATTTAGCACAACGGCAT	pBWBHTC4	NC_000964	3311908	3314240	-	9.75088	9.46109	TRUE	TRUE
set3S0523	set3S0524	thrB	Mix_11	Mix_11.thrB	carbon source	M9_1percentGlucose	1	5	ACGATCATAAACATGTGATA	pBWBHTC2	NZ_CP015225	4845660	4847679	+	12.4086	12.0603	TRUE	TRUE
set3S0523	set3S0524	thrB	Mix_11	Mix_11.thrB	carbon source	M9_1percentGlucose	1	5	GATGAACGAAGGGGGGCTGA	pBWBHTC11	CP152407	2754669	2757237	-	5.62185	6.169	TRUE	FALSE
set3S0523	set3S0524	thrB	Mix_11	Mix_11.thrB	carbon source	M9_1percentGlucose	1	5	GTTAGCTCGGGACAGACAAA	pBWBHTC2	NZ_CP015225	4845815	4848459	+	12.506	12.3235	TRUE	TRUE
set3S0523	set3S0524	thrB	Mix_11	Mix_11.thrB	carbon source	M9_1percentGlucose	1	5	CGAGACTGAGCGAACTGGAT	pBWBHTC1	NZ_CP009273	1623	4387	-	10.1686	10.7156	TRUE	TRUE
set3S0523	set3S0524	thrB	Mix_11	Mix_11.thrB	carbon source	M9_1percentGlucose	1	5	TTCTGGTCTCGTGGGAGCAC	pBWBHTC3	NZ_PGEN01000001	3383135	3387628	-	11.3982	12.0605	TRUE	FALSE
set3S0523	set3S0524	thrB	Mix_11	Mix_11.thrB	carbon source	M9_1percentGlucose	1	5	GTTTGAATATTCCACTGCTC	pBWBHTC2	NZ_CP015225	4845815	4848459	+	12.6316	12.7579	TRUE	TRUE
set3S0523	set3S0524	thrB	Mix_11	Mix_11.thrB	carbon source	M9_1percentGlucose	1	5	GACGGGGGGACAGTTTGAAA	pBWBHTC1	NZ_CP009273	137738	140056	+	8.76333	5.91377	TRUE	FALSE
set3S0525	set3S0526	metB	Mix_11	Mix_11.metB	carbon source	M9_1percentGlucose	1	5	TATCTCTTGCTCGTAACTGG	pBWBHTC1	NZ_CP009273	4117762	4120188	-	8.54136	8.67078	TRUE	TRUE
set3S0525	set3S0526	metB	Mix_11	Mix_11.metB	carbon source	M9_1percentGlucose	1	5	ATTTTCCATGGGCGGGTCAA	pBWBHTC4	NC_000964	1257740	1260472	-	8.91825	10.4744	TRUE	TRUE
set3S0525	set3S0526	metB	Mix_11	Mix_11.metB	carbon source	M9_1percentGlucose	1	5	GCAATTTTTTCTGATGAAAT	pBWBHTC4	NC_000964	1257909	1260332	-	13.1013	12.28	TRUE	TRUE
set3S0525	set3S0526	metB	Mix_11	Mix_11.metB	carbon source	M9_1percentGlucose	1	5	GTCACATCAGTGCGTATTGG	pBWBHTC1	NZ_CP009273	980419	982724	-	8.13462	7.01806	TRUE	FALSE
set3S0525	set3S0526	metB	Mix_11	Mix_11.metB	carbon source	M9_1percentGlucose	1	5	CCGCAGATGCGAGGCGTAAA	pBWBHTC1	NZ_CP009273	4117566	4120876	+	11.9844	12.3501	TRUE	TRUE
set3S0525	set3S0526	metB	Mix_11	Mix_11.metB	carbon source	M9_1percentGlucose	1	5	TTTGTATCCAAGCGGAGGAT	pBWBHTC1	NZ_CP009273	4118374	4120693	-	13.1289	13.8065	TRUE	TRUE
set3S0525	set3S0526	metB	Mix_11	Mix_11.metB	carbon source	M9_1percentGlucose	1	5	GTATACAACTATAATTTTCT	pBWBHTC4	NC_000964	1258170	1260126	+	12.3049	12.919	TRUE	TRUE
set3S0525	set3S0526	metB	Mix_11	Mix_11.metB	carbon source	M9_1percentGlucose	1	5	GTTTAAACCTTAACCTGTAT	pBWBHTC4	NC_000964	1257158	1259913	-	13.4916	13.3721	TRUE	TRUE
set3S0525	set3S0526	metB	Mix_11	Mix_11.metB	carbon source	M9_1percentGlucose	1	5	AAGGACCCTACAAAAATGCT	pBWBHTC11	CP152407	2713325	2716286	+	12.2875	12.7062	TRUE	FALSE
set3S0525	set3S0526	metB	Mix_11	Mix_11.metB	carbon source	M9_1percentGlucose	1	5	TGTATAAGACGGCACGGAAA	pBWBHTC1	NZ_CP009273	4118302	4120876	-	13.3365	13.2658	TRUE	TRUE
set3S0525	set3S0526	metB	Mix_11	Mix_11.metB	carbon source	M9_1percentGlucose	1	5	GGAGCTGAAGGTTTATCGTT	pBWBHTC1	NZ_CP009273	4116055	4120188	+	4.30851	4.96708	FALSE	FALSE
set3S0525	set3S0526	metB	Mix_11	Mix_11.metB	carbon source	M9_1percentGlucose	1	5	CACTGAACGTTTGTCTATGG	pBWBHTC1	NZ_CP009273	4118406	4120631	-	14.2914	13.5744	TRUE	TRUE
set3S0525	set3S0526	metB	Mix_11	Mix_11.metB	carbon source	M9_1percentGlucose	1	5	GGCATATGGTTTGTTTTTCA	pBWBHTC1	NZ_CP009273	4118374	4120693	-	14.8112	14.6204	TRUE	TRUE
set3S0525	set3S0526	metB	Mix_11	Mix_11.metB	carbon source	M9_1percentGlucose	1	5	GACCGTGCGTATCGAAATAT	pBWBHTC1	NZ_CP009273	4117777	4120041	+	12.8189	13.001	TRUE	TRUE
set3S0525	set3S0526	metB	Mix_11	Mix_11.metB	carbon source	M9_1percentGlucose	1	5	AGTTTTTGAAAGACCCTTTT	pBWBHTC4	NC_000964	679367	682492	-	3.17858	1.63064	FALSE	FALSE
set3S0525	set3S0526	metB	Mix_11	Mix_11.metB	carbon source	M9_1percentGlucose	1	5	ATAGAGAACTAGGTTATTTT	pBWBHTC11	CP152407	4026607	4030634	+	11.6643	12.1506	TRUE	FALSE
set3S0525	set3S0526	metB	Mix_11	Mix_11.metB	carbon source	M9_1percentGlucose	1	5	ATTTGCAGTTCTTTTCAGAG	pBWBHTC1	NZ_CP009273	4117515	4120733	+	11.7836	11.9896	TRUE	TRUE
set3S0525	set3S0526	metB	Mix_11	Mix_11.metB	carbon source	M9_1percentGlucose	1	5	TAAATTCGGAATCTGTTCAA	pBWBHTC4	NC_000964	1257786	1260610	-	11.7975	10.9015	TRUE	TRUE
set3S0525	set3S0526	metB	Mix_11	Mix_11.metB	carbon source	M9_1percentGlucose	1	5	GGTTAAGAGTATCTTTTTAA	pBWBHTC4	NC_000964	1257609	1260936	+	12.2961	12.3439	TRUE	TRUE
set3S0525	set3S0526	metB	Mix_11	Mix_11.metB	carbon source	M9_1percentGlucose	1	5	TTTAGGTTCTCTGATTTGAT	pBWBHTC4	NC_000964	1258117	1260618	+	12.3208	12.608	TRUE	TRUE
set3S0530	set3S0533	aroA	Mix_11	Mix_11.aroA	carbon source	M9_1percentGlucose	1	5	AGGCATAAGCATCGTACAAG	pBWBHTC1	NZ_CP009273	132630	135712	-	8.74781	9.35547	TRUE	FALSE
set3S0530	set3S0533	aroA	Mix_11	Mix_11.aroA	carbon source	M9_1percentGlucose	1	5	TTCATGTTCTGGACAACACT	pBWBHTC5	NC_004663	2742861	2745688	-	13.205	13.1263	TRUE	FALSE
set3S0534	set3S0535	cysA	Mix_11	Mix_11.cysA	carbon source	M9_1percentGlucose	1	5	TTAGACGATGTGTCGGGCGA	pBWBHTC1	NZ_CP009273	2532001	2534555	-	4.45192	6.49045	TRUE	TRUE
set3S0534	set3S0535	cysA	Mix_11	Mix_11.cysA	carbon source	M9_1percentGlucose	1	5	GCCAATGTGTCTGTTTCACC	pBWBHTC4	NC_000964	3686190	3689467	+	0.522652	5.6027	TRUE	FALSE
set3S0534	set3S0535	cysA	Mix_11	Mix_11.cysA	carbon source	M9_1percentGlucose	1	5	TTCTTGTACTTGGTAGGAAG	pBWBHTC2	NZ_CP015225	2537950	2540302	-	8.24867	8.06816	TRUE	FALSE
set3S0534	set3S0535	cysA	Mix_11	Mix_11.cysA	carbon source	M9_1percentGlucose	1	5	CGTCCGGTGCGAGTAGTTTT	pBWBHTC1	NZ_CP009273	2530870	2534528	-	3.01888	5.16229	TRUE	TRUE
set3S0534	set3S0535	cysA	Mix_11	Mix_11.cysA	carbon source	M9_1percentGlucose	1	5	CCAGCGCGTTTTATATTTGG	pBWBHTC1	NZ_CP009273	2532964	2535591	+	4.57612	6.99247	TRUE	TRUE
set3S0534	set3S0535	cysA	Mix_11	Mix_11.cysA	carbon source	M9_1percentGlucose	1	5	TGAGAATAGCTCGAGGGGAG	pBWBHTC2	NZ_CP015225	4672175	4674872	-	-1.42403	3.22914	FALSE	FALSE
set3S0534	set3S0535	cysA	Mix_11	Mix_11.cysA	carbon source	M9_1percentGlucose	1	5	TCCTCCTTACTCCTATGGGG	pBWBHTC1	NZ_CP009273	2532242	2534222	+	1.29025	7.48478	TRUE	TRUE
set3S0534	set3S0535	cysA	Mix_11	Mix_11.cysA	carbon source	M9_1percentGlucose	1	5	ATAACTATTGTGCAGTTACC	pBWBHTC4	NC_000964	1631072	1633771	+	7.05632	9.8148	TRUE	FALSE
set3S0536	set3S0537	leuA	Mix_11	Mix_11.leuA	carbon source	M9_1percentGlucose	1	5	AATGTTAGTCTGAACAAGTA	pBWBHTC3	NZ_PGEN01000001	2554762	2557191	-	-2.65623	3.93851	FALSE	FALSE
set3S0536	set3S0537	leuA	Mix_11	Mix_11.leuA	carbon source	M9_1percentGlucose	1	5	CATCTTGTACAACGGCTGTC	pBWBHTC2	NZ_CP015225	3978494	3980734	+	3.50551	-1.70976	FALSE	FALSE
set3S0536	set3S0537	leuA	Mix_11	Mix_11.leuA	carbon source	M9_1percentGlucose	1	5	AATGTATTAGTGAAATGCTG	pBWBHTC3	NZ_PGEN01000001	4153094	4155450	-	-3.07474	3.81374	FALSE	FALSE
set3S0536	set3S0537	leuA	Mix_11	Mix_11.leuA	carbon source	M9_1percentGlucose	1	5	ATTAACTTAGATATGGCCAA	pBWBHTC5	NC_004663	1443470	1444704	+	-1.64226	3.90298	FALSE	FALSE
set3S0536	set3S0537	leuA	Mix_11	Mix_11.leuA	carbon source	M9_1percentGlucose	1	5	TTGATTTGGTCTTGTTCCTG	pBWBHTC11	CP152407	4493152	4495738	+	-2.88061	4.51016	FALSE	FALSE
set3S0536	set3S0537	leuA	Mix_11	Mix_11.leuA	carbon source	M9_1percentGlucose	1	5	CACATGTGTAATTGCGTTAG	pBWBHTC5	NC_004663	1262908	1265664	+	-1.64226	3.76544	FALSE	FALSE
set3S0536	set3S0537	leuA	Mix_11	Mix_11.leuA	carbon source	M9_1percentGlucose	1	5	TACCTTTCAAATAGTCACGG	pBWBHTC3	NZ_PGEN01000001	1756786	1759107	+	-0.127656	3.42226	FALSE	FALSE
set3S0536	set3S0537	leuA	Mix_11	Mix_11.leuA	carbon source	M9_1percentGlucose	1	5	ATATTTTATTTTCGGTTGTA	pBWBHTC11	CP152407	4453223	4455411	+	-1.10623	3.15915	FALSE	FALSE
set3S0536	set3S0537	leuA	Mix_11	Mix_11.leuA	carbon source	M9_1percentGlucose	1	5	ATACTTTTCCGTTACGGCTA	pBWBHTC7	CP152408	1940636	1942468	+	-1.43234	3.79651	FALSE	FALSE
set3S0536	set3S0537	leuA	Mix_11	Mix_11.leuA	carbon source	M9_1percentGlucose	1	5	GTTAACGTGTTGTGTGAAAG	pBWBHTC7	CP152408	4158961	4161039	-	-1.04318	3.19498	FALSE	FALSE
set3S0536	set3S0537	leuA	Mix_11	Mix_11.leuA	carbon source	M9_1percentGlucose	1	5	AAAATCCTTACTCCATGCTG	pBWBHTC9	CP152376	2379962	2381851	+	-2.7999	3.14331	FALSE	FALSE
set3S0536	set3S0537	leuA	Mix_11	Mix_11.leuA	carbon source	M9_1percentGlucose	1	5	CACCTCGGCGAGAGAGACGA	pBWBHTC3	NZ_PGEN01000001	3056927	3060008	-	-1.64226	3.90298	FALSE	FALSE
set3S0536	set3S0537	leuA	Mix_11	Mix_11.leuA	carbon source	M9_1percentGlucose	1	5	ATAATGGGTCGACGACCTGA	pBWBHTC7	CP152408	3493327	3495313	+	-2.88061	4.63416	FALSE	FALSE
set3S0536	set3S0537	leuA	Mix_11	Mix_11.leuA	carbon source	M9_1percentGlucose	1	5	TGTTAATTGTTTCTTCACAC	pBWBHTC8	NZ_CP088922	1074456	1076626	-	2.77556e-16	4.18632	FALSE	FALSE
set3S0536	set3S0537	leuA	Mix_11	Mix_11.leuA	carbon source	M9_1percentGlucose	1	5	GGTGTGTGGGGTGCCAGGAC	pBWBHTC5	NC_004663	3811386	3813298	+	-2.25039	3.56164	FALSE	FALSE
set3S0536	set3S0537	leuA	Mix_11	Mix_11.leuA	carbon source	M9_1percentGlucose	1	5	TTTGGCTTGTGCCTCTTTTT	pBWBHTC2	NZ_CP015225	4836977	4840092	+	3.32605	-2.57051	FALSE	FALSE
set3S0536	set3S0537	leuA	Mix_11	Mix_11.leuA	carbon source	M9_1percentGlucose	1	5	TTATACCAGAATATTTCTGA	pBWBHTC6	CP151802	1364043	1365996	+	-3.44483	3.72866	FALSE	FALSE
set3S0536	set3S0537	leuA	Mix_11	Mix_11.leuA	carbon source	M9_1percentGlucose	1	5	CCTAGTATTCCTTAAGTTTG	pBWBHTC9	CP152376	3913299	3915244	-	-1.69816	6.32025	TRUE	FALSE
set3S0536	set3S0537	leuA	Mix_11	Mix_11.leuA	carbon source	M9_1percentGlucose	1	5	TTTTTAAGTCGGACTACTTT	pBWBHTC1	NZ_CP009273	3090344	3092509	-	3.01517	-0.234682	FALSE	FALSE
set3S0536	set3S0537	leuA	Mix_11	Mix_11.leuA	carbon source	M9_1percentGlucose	1	5	TCGTGCAGCGAGGCGTAGGG	pBWBHTC3	NZ_PGEN01000001	3229959	3232078	-	-1.64226	3.4434	FALSE	FALSE
set3S0536	set3S0537	leuA	Mix_11	Mix_11.leuA	carbon source	M9_1percentGlucose	1	5	TGTAACGCAGAAGTTGAGGT	pBWBHTC1	NZ_CP009273	1178151	1180447	-	-1.04318	6.39223	TRUE	FALSE
set3S0536	set3S0537	leuA	Mix_11	Mix_11.leuA	carbon source	M9_1percentGlucose	1	5	CGTTTAAAGAGCCGAACTGA	pBWBHTC5	NC_004663	2944461	2946515	+	4.39069	-1.987	FALSE	FALSE
set3S0536	set3S0537	leuA	Mix_11	Mix_11.leuA	carbon source	M9_1percentGlucose	1	5	AAGGTGAGATATGTTTACTG	pBWBHTC11	CP152407	3085986	3087880	-	3.72849	0	FALSE	FALSE
set3S0536	set3S0537	leuA	Mix_11	Mix_11.leuA	carbon source	M9_1percentGlucose	1	5	GTACTGGTAGTAATGTGTAT	pBWBHTC2	NZ_CP015225	4132732	4135713	-	2.77556e-16	4.66052	FALSE	FALSE
set3S0536	set3S0537	leuA	Mix_11	Mix_11.leuA	carbon source	M9_1percentGlucose	1	5	AGGGTGCGGTGGTTATTATG	pBWBHTC3	NZ_PGEN01000001	3875215	3877357	+	2.77556e-16	3.71647	FALSE	FALSE
set3S0536	set3S0537	leuA	Mix_11	Mix_11.leuA	carbon source	M9_1percentGlucose	1	5	GTACTTGGTGATTCGGAGGA	pBWBHTC3	NZ_PGEN01000001	1962644	1964875	-	-2.88061	3.39455	FALSE	FALSE
set3S0536	set3S0537	leuA	Mix_11	Mix_11.leuA	carbon source	M9_1percentGlucose	1	5	ACTGATTGGTGTCATCGATA	pBWBHTC8	NZ_CP088922	1927727	1928891	-	2.77556e-16	3.18536	FALSE	FALSE
set3S0536	set3S0537	leuA	Mix_11	Mix_11.leuA	carbon source	M9_1percentGlucose	1	5	CATATTTTAGTTGTGCTATA	pBWBHTC7	CP152408	658279	660885	-	3.00682	-2.67572	FALSE	FALSE
set3S0536	set3S0537	leuA	Mix_11	Mix_11.leuA	carbon source	M9_1percentGlucose	1	5	GCTTTTAATGTCCTCACATA	pBWBHTC4	NC_000964	262432	264121	-	-2.0643	3.91271	FALSE	FALSE
set3S0536	set3S0537	leuA	Mix_11	Mix_11.leuA	carbon source	M9_1percentGlucose	1	5	TAATTTCAGATACAGCATCT	pBWBHTC2	NZ_CP015225	2822600	2824705	-	-2.57894	3.17343	FALSE	FALSE
set3S0536	set3S0537	leuA	Mix_11	Mix_11.leuA	carbon source	M9_1percentGlucose	1	5	AGGTGAGCGTGCTATAGAAT	pBWBHTC3	NZ_PGEN01000001	3029441	3031730	+	3.99237	4.01471	FALSE	FALSE
set3S0536	set3S0537	leuA	Mix_11	Mix_11.leuA	carbon source	M9_1percentGlucose	1	5	TATAGTTTCTTTAGGTCCAG	pBWBHTC7	CP152408	103395	105413	+	6.44595	7.01134	TRUE	FALSE
set3S0536	set3S0537	leuA	Mix_11	Mix_11.leuA	carbon source	M9_1percentGlucose	1	5	TTTACTGATAATAAACGGAA	pBWBHTC5	NC_004663	1881423	1883162	+	-1.04318	6.93883	TRUE	FALSE
set3S0536	set3S0537	leuA	Mix_11	Mix_11.leuA	carbon source	M9_1percentGlucose	1	5	ATTTACCTGTATGATTTTAC	pBWBHTC8	NZ_CP088922	3671421	3673838	-	3.44499	-0.56471	FALSE	FALSE
set3S0536	set3S0537	leuA	Mix_11	Mix_11.leuA	carbon source	M9_1percentGlucose	1	5	TTAGATTAGTGACCCACTAC	pBWBHTC5	NC_004663	390973	393129	-	-3.07474	3.66172	FALSE	FALSE
set3S0536	set3S0537	leuA	Mix_11	Mix_11.leuA	carbon source	M9_1percentGlucose	1	5	GTTTGGAGCTGTCGCTCGTG	pBWBHTC2	NZ_CP015225	3273476	3276337	+	2.77556e-16	3.47522	FALSE	FALSE
set3S0536	set3S0537	leuA	Mix_11	Mix_11.leuA	carbon source	M9_1percentGlucose	1	5	AGAAGAGTTCAGAAGAGTTT	pBWBHTC6	CP151802	46910	49211	+	13.3865	12.0335	TRUE	FALSE
set3S0536	set3S0537	leuA	Mix_11	Mix_11.leuA	carbon source	M9_1percentGlucose	1	5	TAACGGCTAATCTCACTTCC	pBWBHTC11	CP152407	1672735	1675165	+	2.77556e-16	4.476	FALSE	FALSE
set3S0536	set3S0537	leuA	Mix_11	Mix_11.leuA	carbon source	M9_1percentGlucose	1	5	CCTTGGACGTGGTAGGTGGT	pBWBHTC2	NZ_CP015225	3490707	3492911	+	-2.35777	3.58356	FALSE	FALSE
set3S0536	set3S0537	leuA	Mix_11	Mix_11.leuA	carbon source	M9_1percentGlucose	1	5	TGCAAGACGCGTGGGGCAAA	pBWBHTC2	NZ_CP015225	4995894	4997701	-	-2.0643	3.42226	FALSE	FALSE
set3S0536	set3S0537	leuA	Mix_11	Mix_11.leuA	carbon source	M9_1percentGlucose	1	5	CCTTTGTATAAAGTTTGCCG	pBWBHTC9	CP152376	3985478	3989032	-	5.64154	6.67729	TRUE	FALSE
set3S0536	set3S0537	leuA	Mix_11	Mix_11.leuA	carbon source	M9_1percentGlucose	1	5	TATCTGCTTAAGTAGTAATA	pBWBHTC8	NZ_CP088922	2369764	2371482	+	2.77556e-16	3.18536	FALSE	FALSE
set3S0536	set3S0537	leuA	Mix_11	Mix_11.leuA	carbon source	M9_1percentGlucose	1	5	ACCAGATGTTATTGTCGTGT	pBWBHTC10	CP151803	1786268	1787195	+	-1.64226	3.90298	FALSE	FALSE
set3S0536	set3S0537	leuA	Mix_11	Mix_11.leuA	carbon source	M9_1percentGlucose	1	5	ACTAATCGTCTTCAATGATC	pBWBHTC9	CP152376	2431185	2433682	-	4.29887	0.76859	FALSE	FALSE
set3S0536	set3S0537	leuA	Mix_11	Mix_11.leuA	carbon source	M9_1percentGlucose	1	5	AAAATCATCCACCCGACTTA	pBWBHTC4	NC_000964	1178034	1179672	-	-1.04318	3.11246	FALSE	FALSE
set3S0536	set3S0537	leuA	Mix_11	Mix_11.leuA	carbon source	M9_1percentGlucose	1	5	GTCACTATAGTCAACGTCCA	pBWBHTC2	NZ_CP015225	3331467	3334517	+	3.62232	-2.29414	FALSE	FALSE
set3S0536	set3S0537	leuA	Mix_11	Mix_11.leuA	carbon source	M9_1percentGlucose	1	5	TGGTGTGTAGGTTAGGGAAC	pBWBHTC5	NC_004663	2457764	2461161	+	2.77556e-16	5.06123	FALSE	FALSE
set3S0536	set3S0537	leuA	Mix_11	Mix_11.leuA	carbon source	M9_1percentGlucose	1	5	TTATCATACGATTGTTTTTT	pBWBHTC3	NZ_PGEN01000001	405501	408087	+	3.63619	-1.55487	FALSE	FALSE
set3S0536	set3S0537	leuA	Mix_11	Mix_11.leuA	carbon source	M9_1percentGlucose	1	5	TTCTTATCGTATATGTGAAC	pBWBHTC7	CP152408	3093807	3096363	-	5.00493	0	FALSE	FALSE
set3S0536	set3S0537	leuA	Mix_11	Mix_11.leuA	carbon source	M9_1percentGlucose	1	5	AATTCACGACATTGCCTATG	pBWBHTC7	CP152408	5515417	5517922	-	-1.04318	3.41751	FALSE	FALSE
set3S0536	set3S0537	leuA	Mix_11	Mix_11.leuA	carbon source	M9_1percentGlucose	1	5	AGCGGGTTCAACATCAGTAA	pBWBHTC10	CP151803	6633417	6634281	-	2.77556e-16	4.18632	FALSE	FALSE
set3S0536	set3S0537	leuA	Mix_11	Mix_11.leuA	carbon source	M9_1percentGlucose	1	5	AATGTGTCTTCCTTATTTGA	pBWBHTC6	CP151802	3693680	3695679	+	3.18108	-2.98482	FALSE	FALSE
set3S0536	set3S0537	leuA	Mix_11	Mix_11.leuA	carbon source	M9_1percentGlucose	1	5	ATCTGTGGCTGTAATTGCAC	pBWBHTC11	CP152407	2454421	2456195	+	10.339	10.4077	TRUE	FALSE
set3S0536	set3S0537	leuA	Mix_11	Mix_11.leuA	carbon source	M9_1percentGlucose	1	5	TTTTTTTCATTATGGTGCTA	pBWBHTC4	NC_000964	3736477	3738599	-	-2.39041	5.74815	TRUE	FALSE
set3S0536	set3S0537	leuA	Mix_11	Mix_11.leuA	carbon source	M9_1percentGlucose	1	5	TCAGATCTGATTTGGATATT	pBWBHTC7	CP152408	2798525	2800251	+	-3.88655	3.88424	FALSE	FALSE
set3S0536	set3S0537	leuA	Mix_11	Mix_11.leuA	carbon source	M9_1percentGlucose	1	5	TTAGTAATTCAGCGCTCTGC	pBWBHTC7	CP152408	2474111	2476157	+	3.72849	0	FALSE	FALSE
set3S0536	set3S0537	leuA	Mix_11	Mix_11.leuA	carbon source	M9_1percentGlucose	1	5	TGAGTATACTTTTAACTTTC	pBWBHTC4	NC_000964	2891364	2894437	-	12.6574	10.9714	TRUE	TRUE
set3S0536	set3S0537	leuA	Mix_11	Mix_11.leuA	carbon source	M9_1percentGlucose	1	5	TTGCTGTGTTTAGCTATCAT	pBWBHTC7	CP152408	4790598	4792366	-	-2.11667	3.69057	FALSE	FALSE
set3S0536	set3S0537	leuA	Mix_11	Mix_11.leuA	carbon source	M9_1percentGlucose	1	5	TATGGGGATCATTAGTTTGC	pBWBHTC2	NZ_CP015225	1545242	1548944	-	-1.04318	4.88369	FALSE	FALSE
set3S0536	set3S0537	leuA	Mix_11	Mix_11.leuA	carbon source	M9_1percentGlucose	1	5	GACGTAGAGTGGAAGCTAAG	pBWBHTC11	CP152407	1272507	1275044	-	3.34755	-0.885769	FALSE	FALSE
set3S0536	set3S0537	leuA	Mix_11	Mix_11.leuA	carbon source	M9_1percentGlucose	1	5	ACTCCTTGTCATTAGAAGTC	pBWBHTC2	NZ_CP015225	613488	616069	+	4.24119	0	FALSE	FALSE
set3S0536	set3S0537	leuA	Mix_11	Mix_11.leuA	carbon source	M9_1percentGlucose	1	5	AGTTTAGCGTTAGGTGTTGG	pBWBHTC8	NZ_CP088922	2314266	2316041	-	-2.7051	4.12769	FALSE	FALSE
set3S0536	set3S0537	leuA	Mix_11	Mix_11.leuA	carbon source	M9_1percentGlucose	1	5	CTTGAGTGGTAGAATTCAGT	pBWBHTC5	NC_004663	5367056	5369369	-	2.77556e-16	4.01628	FALSE	FALSE
set3S0536	set3S0537	leuA	Mix_11	Mix_11.leuA	carbon source	M9_1percentGlucose	1	5	TGTAACTGCTCTATACGTGT	pBWBHTC2	NZ_CP015225	5058499	5061341	-	-3.19687	3.84132	FALSE	FALSE
set3S0536	set3S0537	leuA	Mix_11	Mix_11.leuA	carbon source	M9_1percentGlucose	1	5	ATTTTATATACTTATTAAAA	pBWBHTC8	NZ_CP088922	521054	523222	-	3.52841	-1.23323	FALSE	FALSE
set3S0536	set3S0537	leuA	Mix_11	Mix_11.leuA	carbon source	M9_1percentGlucose	1	5	TTCAATGAAGACGTATACTG	pBWBHTC3	NZ_PGEN01000001	1085492	1089301	+	3.8475	-2.30806	FALSE	FALSE
set3S0536	set3S0537	leuA	Mix_11	Mix_11.leuA	carbon source	M9_1percentGlucose	1	5	GTTGTTTTCAGGCTCGTGAG	pBWBHTC11	CP152407	2774747	2778176	+	2.77556e-16	3.47522	FALSE	FALSE
set3S0536	set3S0537	leuA	Mix_11	Mix_11.leuA	carbon source	M9_1percentGlucose	1	5	AATGGCATTTGATGCCTTGT	pBWBHTC4	NC_000964	3963102	3965905	+	0.958072	3.33756	FALSE	FALSE
set3S0536	set3S0537	leuA	Mix_11	Mix_11.leuA	carbon source	M9_1percentGlucose	1	5	TATTATGGATTCTAGTCTAT	pBWBHTC9	CP152376	2026308	2026547	+	-1.10623	3.11731	FALSE	FALSE
set3S0536	set3S0537	leuA	Mix_11	Mix_11.leuA	carbon source	M9_1percentGlucose	1	5	AATAAGCCTTGTGGTGGTTT	pBWBHTC11	CP152407	2200525	2202960	-	3.50315	-1.29935	FALSE	FALSE
set3S0536	set3S0537	leuA	Mix_11	Mix_11.leuA	carbon source	M9_1percentGlucose	1	5	AGAGGCCCCATGCGTTATTC	pBWBHTC3	NZ_PGEN01000001	3550922	3553240	-	-1.43234	3.70903	FALSE	FALSE
set3S0536	set3S0537	leuA	Mix_11	Mix_11.leuA	carbon source	M9_1percentGlucose	1	5	TGATTATCTTTTAAGCTCTA	pBWBHTC11	CP152407	763637	765793	-	-2.11667	3.16157	FALSE	FALSE
set3S0536	set3S0537	leuA	Mix_11	Mix_11.leuA	carbon source	M9_1percentGlucose	1	5	ATTTTTCTCTTGTGTGTGGG	pBWBHTC5	NC_004663	2006024	2008796	+	-2.65623	3.11893	FALSE	FALSE
set3S0536	set3S0537	leuA	Mix_11	Mix_11.leuA	carbon source	M9_1percentGlucose	1	5	ATCACATTGAATCATGGACT	pBWBHTC3	NZ_PGEN01000001	4335164	4338180	-	-3.30815	3.2678	FALSE	FALSE
set3S0536	set3S0537	leuA	Mix_11	Mix_11.leuA	carbon source	M9_1percentGlucose	1	5	AATATAAATTCTGTAATTTA	pBWBHTC8	NZ_CP088922	622375	624096	-	-1.43234	3.2939	FALSE	FALSE
set3S0536	set3S0537	leuA	Mix_11	Mix_11.leuA	carbon source	M9_1percentGlucose	1	5	ACGATTTATCCCATATGGTG	pBWBHTC3	NZ_PGEN01000001	373113	375441	-	2.77556e-16	4.92367	FALSE	FALSE
set3S0536	set3S0537	leuA	Mix_11	Mix_11.leuA	carbon source	M9_1percentGlucose	1	5	GGTTCCTAAGGCCGTTAGCC	pBWBHTC3	NZ_PGEN01000001	1240419	1243739	+	-1.04318	3.34707	FALSE	FALSE
set3S0536	set3S0537	leuA	Mix_11	Mix_11.leuA	carbon source	M9_1percentGlucose	1	5	TGACTGCTTCTGATCTTCCC	pBWBHTC1	NZ_CP009273	681104	684186	+	4.50967	-0.390445	FALSE	FALSE
set3S0536	set3S0537	leuA	Mix_11	Mix_11.leuA	carbon source	M9_1percentGlucose	1	5	TGTTAATCCCAATGGTTCAA	pBWBHTC7	CP152408	1322863	1324579	+	-4.32868	3.45112	FALSE	FALSE
set3S0536	set3S0537	leuA	Mix_11	Mix_11.leuA	carbon source	M9_1percentGlucose	1	5	CCGAAATTAGATTTGATGGA	pBWBHTC6	CP151802	322341	322671	-	-2.32693	3.63245	FALSE	FALSE
set3S0536	set3S0537	leuA	Mix_11	Mix_11.leuA	carbon source	M9_1percentGlucose	1	5	TTAAAATTGTAGAACATTTA	pBWBHTC6	CP151802	760664	762681	-	2.77556e-16	3.0152	FALSE	FALSE
set3S0536	set3S0537	leuA	Mix_11	Mix_11.leuA	carbon source	M9_1percentGlucose	1	5	CCCTGTTATAAGCGGCACAA	pBWBHTC5	NC_004663	5298389	5300774	+	-2.0643	3.07423	FALSE	FALSE
set3S0536	set3S0537	leuA	Mix_11	Mix_11.leuA	carbon source	M9_1percentGlucose	1	5	ATTGGATATTACATTTCCTA	pBWBHTC5	NC_004663	3225836	3227791	-	3.04649	0.0173572	FALSE	FALSE
set3S0536	set3S0537	leuA	Mix_11	Mix_11.leuA	carbon source	M9_1percentGlucose	1	5	ATGCATCAAGAACAATCATT	pBWBHTC8	NZ_CP088922	2611117	2613495	+	2.77556e-16	5.1868	FALSE	FALSE
set3S0536	set3S0537	leuA	Mix_11	Mix_11.leuA	carbon source	M9_1percentGlucose	1	5	GCGCTTAGCTTAAAAATGCT	pBWBHTC5	NC_004663	8368	10430	+	-1.64226	3.57273	FALSE	FALSE
set3S0536	set3S0537	leuA	Mix_11	Mix_11.leuA	carbon source	M9_1percentGlucose	1	5	GGCGTCGCTGCTATACTACG	pBWBHTC5	NC_004663	2881758	2883477	+	3.05471	-0.968535	FALSE	FALSE
set3S0536	set3S0537	leuA	Mix_11	Mix_11.leuA	carbon source	M9_1percentGlucose	1	5	CGCGTTTTACTCACTACGTT	pBWBHTC11	CP152407	1928180	1930619	-	-3.39875	3.47907	FALSE	FALSE
set3S0536	set3S0537	leuA	Mix_11	Mix_11.leuA	carbon source	M9_1percentGlucose	1	5	AAATGCTACATTTTGTAAAA	pBWBHTC11	CP152407	1487257	1488830	-	-3.07474	3.81374	FALSE	FALSE
set3S0536	set3S0537	leuA	Mix_11	Mix_11.leuA	carbon source	M9_1percentGlucose	1	5	ATTTGTATTTTTACAGAAGA	pBWBHTC11	CP152407	3541228	3543230	-	-2.0643	3.02982	FALSE	FALSE
set3S0536	set3S0537	leuA	Mix_11	Mix_11.leuA	carbon source	M9_1percentGlucose	1	5	TATAGTGTATGTTACGTAGT	pBWBHTC6	CP151802	2753542	2755307	-	2.77556e-16	3.71647	FALSE	FALSE
set3S0536	set3S0537	leuA	Mix_11	Mix_11.leuA	carbon source	M9_1percentGlucose	1	5	TGTGTTTAGGCTAGGGATTA	pBWBHTC3	NZ_PGEN01000001	4316109	4318414	-	-2.65623	3.22789	FALSE	FALSE
set3S0536	set3S0537	leuA	Mix_11	Mix_11.leuA	carbon source	M9_1percentGlucose	1	5	TTATTTTAGTTTACAATTCA	pBWBHTC5	NC_004663	2202811	2204678	-	-1.94991	3.04614	FALSE	FALSE
set3S0536	set3S0537	leuA	Mix_11	Mix_11.leuA	carbon source	M9_1percentGlucose	1	5	CTACTAATTATGAACACAAC	pBWBHTC2	NZ_CP015225	4917493	4919593	-	2.77556e-16	3.0152	FALSE	FALSE
set3S0536	set3S0537	leuA	Mix_11	Mix_11.leuA	carbon source	M9_1percentGlucose	1	5	AAGAATTGGCGTGACTAATT	pBWBHTC2	NZ_CP015225	5639231	5641698	-	-3.51541	3.18837	FALSE	FALSE
set3S0536	set3S0537	leuA	Mix_11	Mix_11.leuA	carbon source	M9_1percentGlucose	1	5	ATGTGTTCTGAATATACAAT	pBWBHTC5	NC_004663	3793978	3797502	+	-3.07474	3.57151	FALSE	FALSE
set3S0536	set3S0537	leuA	Mix_11	Mix_11.leuA	carbon source	M9_1percentGlucose	1	5	CGTTGTTCTGGGCCATGTGT	pBWBHTC2	NZ_CP015225	876307	880173	+	2.77556e-16	3.71647	FALSE	FALSE
set3S0536	set3S0537	leuA	Mix_11	Mix_11.leuA	carbon source	M9_1percentGlucose	1	5	AATTTCCCATTATGTCTTAT	pBWBHTC6	CP151802	3110893	3113202	+	-3.98217	4.30538	FALSE	FALSE
set3S0536	set3S0537	leuA	Mix_11	Mix_11.leuA	carbon source	M9_1percentGlucose	1	5	TCGAATACTTTTCTATTCTG	pBWBHTC10	CP151803	695910	697449	+	2.77556e-16	3.33756	FALSE	FALSE
set3S0536	set3S0537	leuA	Mix_11	Mix_11.leuA	carbon source	M9_1percentGlucose	1	5	TTTAATTATCATGGTAGCTA	pBWBHTC5	NC_004663	431397	434336	+	2.77556e-16	3.0152	FALSE	FALSE
set3S0536	set3S0537	leuA	Mix_11	Mix_11.leuA	carbon source	M9_1percentGlucose	1	5	GTGGTGCGTCAATCTATCAC	pBWBHTC5	NC_004663	5246293	5249259	+	2.77556e-16	3.71647	FALSE	FALSE
set3S0536	set3S0537	leuA	Mix_11	Mix_11.leuA	carbon source	M9_1percentGlucose	1	5	ATCAAGTAGCGAGAGGATGG	pBWBHTC3	NZ_PGEN01000001	973425	975939	+	-2.65623	3.20141	FALSE	FALSE
set3S0536	set3S0537	leuA	Mix_11	Mix_11.leuA	carbon source	M9_1percentGlucose	1	5	CTTCTGTACCTGTTATTGGT	pBWBHTC4	NC_000964	2545778	2547694	-	0.89346	3.11246	FALSE	FALSE
set3S0536	set3S0537	leuA	Mix_11	Mix_11.leuA	carbon source	M9_1percentGlucose	1	5	TTATTTCTGACTTTTGATTT	pBWBHTC4	NC_000964	850685	852894	-	-2.65623	3.00107	FALSE	FALSE
set3S0536	set3S0537	leuA	Mix_11	Mix_11.leuA	carbon source	M9_1percentGlucose	1	5	CGGAATTGCAACGCGTTTTC	pBWBHTC3	NZ_PGEN01000001	3893329	3895623	+	-1.04318	3.83275	FALSE	FALSE
set3S0536	set3S0537	leuA	Mix_11	Mix_11.leuA	carbon source	M9_1percentGlucose	1	5	TTTTTCATTCCAAACTAGAG	pBWBHTC5	NC_004663	4393063	4394700	-	-4.1677	3.17493	FALSE	FALSE
set3S0536	set3S0537	leuA	Mix_11	Mix_11.leuA	carbon source	M9_1percentGlucose	1	5	AGGCCCGGGTTCTTATGTGC	pBWBHTC10	CP151803	1728189	1728388	+	-1.86997	3.08587	FALSE	FALSE
set3S0536	set3S0537	leuA	Mix_11	Mix_11.leuA	carbon source	M9_1percentGlucose	1	5	TCTTCCTCAAAGAAGAACAT	pBWBHTC4	NC_000964	1811509	1813369	-	3.72849	0	FALSE	FALSE
set3S0536	set3S0537	leuA	Mix_11	Mix_11.leuA	carbon source	M9_1percentGlucose	1	5	CAATCTATATTTGCTCAATA	pBWBHTC5	NC_004663	3911485	3913281	-	-0.141842	3.53405	FALSE	FALSE
set3S0536	set3S0537	leuA	Mix_11	Mix_11.leuA	carbon source	M9_1percentGlucose	1	5	AATGACCTAAGGGATTTCTG	pBWBHTC2	NZ_CP015225	1641216	1643527	+	-0.53362	3.61822	FALSE	FALSE
set3S0536	set3S0537	leuA	Mix_11	Mix_11.leuA	carbon source	M9_1percentGlucose	1	5	ATTCTACCGGTTGATATCGG	pBWBHTC6	CP151802	2017449	2019942	-	-1.64226	3.48781	FALSE	FALSE
set3S0536	set3S0537	leuA	Mix_11	Mix_11.leuA	carbon source	M9_1percentGlucose	1	5	AACCTTAAAGGCTGTTAAGA	pBWBHTC1	NZ_CP009273	3842960	3846427	+	3.13824	1.72947	FALSE	FALSE
set3S0536	set3S0537	leuA	Mix_11	Mix_11.leuA	carbon source	M9_1percentGlucose	1	5	ACAGGTTAACTCTGATGATC	pBWBHTC11	CP152407	3703960	3706296	+	-3.07474	4.18216	FALSE	FALSE
set3S0536	set3S0537	leuA	Mix_11	Mix_11.leuA	carbon source	M9_1percentGlucose	1	5	CACTTGTAACTTGCTCAACT	pBWBHTC7	CP152408	2063535	2067367	-	3.419	-1.70684	FALSE	FALSE
set3S0536	set3S0537	leuA	Mix_11	Mix_11.leuA	carbon source	M9_1percentGlucose	1	5	ATTACTGTAAAATCTTCGCT	pBWBHTC4	NC_000964	234502	236743	+	-3.39875	3.13711	FALSE	FALSE
set3S0536	set3S0537	leuA	Mix_11	Mix_11.leuA	carbon source	M9_1percentGlucose	1	5	GTAGCCCTGCAGGACTCGGA	pBWBHTC3	NZ_PGEN01000001	397650	400277	-	0.89346	3.72579	FALSE	FALSE
set3S0536	set3S0537	leuA	Mix_11	Mix_11.leuA	carbon source	M9_1percentGlucose	1	5	GCCTAGGCTATTCTCTTCAC	pBWBHTC4	NC_000964	313700	315700	-	-2.39041	3.23248	FALSE	FALSE
set3S0536	set3S0537	leuA	Mix_11	Mix_11.leuA	carbon source	M9_1percentGlucose	1	5	TTGGTAGGGGCTAATACGCG	pBWBHTC1	NZ_CP009273	1722978	1726266	+	-1.64226	3.4434	FALSE	FALSE
set3S0536	set3S0537	leuA	Mix_11	Mix_11.leuA	carbon source	M9_1percentGlucose	1	5	ACAGATTTCTGCATCATCAG	pBWBHTC4	NC_000964	3886141	3888090	+	4.10706	-0.56471	FALSE	FALSE
set3S0536	set3S0537	leuA	Mix_11	Mix_11.leuA	carbon source	M9_1percentGlucose	1	5	GTCTTTGGGTGTGTGGCGGA	pBWBHTC1	NZ_CP009273	77807	80566	+	12.9661	13.1103	TRUE	FALSE
set3S0536	set3S0537	leuA	Mix_11	Mix_11.leuA	carbon source	M9_1percentGlucose	1	5	ATTCTTAGCCTTAATTTCAT	pBWBHTC5	NC_004663	2175847	2177240	+	-4.25044	3.39511	FALSE	FALSE
set3S0536	set3S0537	leuA	Mix_11	Mix_11.leuA	carbon source	M9_1percentGlucose	1	5	TTGTTTCGTTTGGTATGTAA	pBWBHTC3	NZ_PGEN01000001	3121476	3124116	+	4.08968	0	FALSE	FALSE
set3S0536	set3S0537	leuA	Mix_11	Mix_11.leuA	carbon source	M9_1percentGlucose	1	5	TGCTTGCTTCTGTAACCTGA	pBWBHTC5	NC_004663	1782222	1784197	+	4.04081	-2.57051	FALSE	FALSE
set3S0536	set3S0537	leuA	Mix_11	Mix_11.leuA	carbon source	M9_1percentGlucose	1	5	GTGAATCCGTTTGGCGGACT	pBWBHTC2	NZ_CP015225	5770263	5772721	-	2.77556e-16	4.26438	FALSE	FALSE
set3S0536	set3S0537	leuA	Mix_11	Mix_11.leuA	carbon source	M9_1percentGlucose	1	5	TAGATAGCAAATAAAGGGGA	pBWBHTC7	CP152408	2758181	2759556	+	-3.07474	3.96313	FALSE	FALSE
set3S0536	set3S0537	leuA	Mix_11	Mix_11.leuA	carbon source	M9_1percentGlucose	1	5	TGTATAAGCCGGACACTTTA	pBWBHTC5	NC_004663	4329461	4331708	+	2.77556e-16	3.82348	FALSE	FALSE
set3S0536	set3S0537	leuA	Mix_11	Mix_11.leuA	carbon source	M9_1percentGlucose	1	5	AATAGCTCGCAACTTACGAA	pBWBHTC5	NC_004663	555264	557753	-	6.40009	5.56642	TRUE	FALSE
set3S0536	set3S0537	leuA	Mix_11	Mix_11.leuA	carbon source	M9_1percentGlucose	1	5	TTGGGTTTTTGGTTTATGCA	pBWBHTC8	NZ_CP088922	2052901	2055041	-	3.28237	-1.56181	FALSE	FALSE
set3S0536	set3S0537	leuA	Mix_11	Mix_11.leuA	carbon source	M9_1percentGlucose	1	5	ATGAATTTCCACGACGTGAT	pBWBHTC5	NC_004663	3086485	3088536	-	0.958072	3.47522	FALSE	FALSE
set3S0536	set3S0537	leuA	Mix_11	Mix_11.leuA	carbon source	M9_1percentGlucose	1	5	ACATACTAACTACATGACTT	pBWBHTC6	CP151802	1410411	1413165	+	3.84598	-1.43062	FALSE	FALSE
set3S0536	set3S0537	leuA	Mix_11	Mix_11.leuA	carbon source	M9_1percentGlucose	1	5	GGTATTAGCGAGAGCTATAC	pBWBHTC5	NC_004663	3439634	3441569	-	-1.47209	3.336	FALSE	FALSE
set3S0536	set3S0537	leuA	Mix_11	Mix_11.leuA	carbon source	M9_1percentGlucose	1	5	AAATATTGTTTCCCCATTTT	pBWBHTC8	NZ_CP088922	3949546	3951584	+	2.77556e-16	3.0152	FALSE	FALSE
set3S0536	set3S0537	leuA	Mix_11	Mix_11.leuA	carbon source	M9_1percentGlucose	1	5	CTAGTATGATATCATAGAAA	pBWBHTC4	NC_000964	2891045	2894345	+	11.9062	13.2871	TRUE	TRUE
set3S0536	set3S0537	leuA	Mix_11	Mix_11.leuA	carbon source	M9_1percentGlucose	1	5	AAGTGATCAAATACGCTTCA	pBWBHTC5	NC_004663	2449877	2452671	-	3.73271	0.0173572	FALSE	FALSE
set3S0536	set3S0537	leuA	Mix_11	Mix_11.leuA	carbon source	M9_1percentGlucose	1	5	GAGGGTTTAAAGGGTTCCCC	pBWBHTC11	CP152407	1640707	1644474	+	-4.1677	3.45392	FALSE	FALSE
set3S0536	set3S0537	leuA	Mix_11	Mix_11.leuA	carbon source	M9_1percentGlucose	1	5	GAGGTACCCGGCGTTTGAGG	pBWBHTC2	NZ_CP015225	4436527	4438849	-	-4.04634	3.17179	FALSE	FALSE
set3S0536	set3S0537	leuA	Mix_11	Mix_11.leuA	carbon source	M9_1percentGlucose	1	5	ATATATTAGGATGTTTACAC	pBWBHTC5	NC_004663	5366390	5368919	-	-1.04318	3.41751	FALSE	FALSE
set3S0536	set3S0537	leuA	Mix_11	Mix_11.leuA	carbon source	M9_1percentGlucose	1	5	CGGCCGAAACGCAGCGGACT	pBWBHTC3	NZ_PGEN01000001	1704954	1708096	-	3.66975	-0.818676	FALSE	FALSE
set3S0538	set3S0539	trpA	Mix_11	Mix_11.trpA	carbon source	M9_1percentGlucose	1	5	TATGTCGAAGAGAAGGAACT	pBWBHTC1	NZ_CP009273	1308466	1311705	-	15.1507	15.713	TRUE	TRUE
set3S0538	set3S0539	trpA	Mix_11	Mix_11.trpA	carbon source	M9_1percentGlucose	1	5	TATGGAATAATTTCTGTTGG	pBWBHTC5	NC_004663	6110875	6114545	+	9.77503	8.00355	TRUE	TRUE
set3S0538	set3S0539	trpA	Mix_11	Mix_11.trpA	carbon source	M9_1percentGlucose	1	5	CTGAAATGCAATTTTGTACC	pBWBHTC10	CP151803	1465019	1467681	+	12.1965	12.5392	TRUE	FALSE
set3S0538	set3S0539	trpA	Mix_11	Mix_11.trpA	carbon source	M9_1percentGlucose	1	5	CGGAGAAATGTAACATTAGA	pBWBHTC5	NC_004663	6111007	6113108	-	10.9002	8.96428	TRUE	TRUE
set3S0538	set3S0539	trpA	Mix_11	Mix_11.trpA	carbon source	M9_1percentGlucose	1	5	ATACTATCCTTGAATGTAAT	pBWBHTC5	NC_004663	6111473	6113507	+	9.7856	8.63184	TRUE	TRUE
set3S0538	set3S0539	trpA	Mix_11	Mix_11.trpA	carbon source	M9_1percentGlucose	1	5	GTTCCCTGTCACTGTCAACA	pBWBHTC1	NZ_CP009273	1309440	1312291	-	12.9233	15.0598	TRUE	TRUE
set3S0538	set3S0539	trpA	Mix_11	Mix_11.trpA	carbon source	M9_1percentGlucose	1	5	AAACTCATAGGTTTGTCATG	pBWBHTC5	NC_004663	6111418	6114008	-	9.34545	6.82651	TRUE	TRUE
set3S0538	set3S0539	trpA	Mix_11	Mix_11.trpA	carbon source	M9_1percentGlucose	1	5	TTAGTTTGTATTTCTCAAGC	pBWBHTC11	CP152407	2188020	2190957	-	4.17531	3.13116	FALSE	FALSE
set3S0538	set3S0539	trpA	Mix_11	Mix_11.trpA	carbon source	M9_1percentGlucose	1	5	CCGTATCAGCACGAATCGGA	pBWBHTC3	NZ_PGEN01000001	331742	333857	+	3.7187	1.1166	FALSE	FALSE
set3S0538	set3S0539	trpA	Mix_11	Mix_11.trpA	carbon source	M9_1percentGlucose	1	5	GTTTAGTCTGTTGTTTTAAC	pBWBHTC2	NZ_CP015225	4725798	4729489	-	14.8655	13.553	TRUE	TRUE
set3S0538	set3S0539	trpA	Mix_11	Mix_11.trpA	carbon source	M9_1percentGlucose	1	5	CTGGCTTTCTGAGGCGTTCA	pBWBHTC9	CP152376	3614662	3616921	-	5.81884	3.80216	TRUE	FALSE
set3S0538	set3S0539	trpA	Mix_11	Mix_11.trpA	carbon source	M9_1percentGlucose	1	5	GAATATAGCAATCACTAGTA	pBWBHTC5	NC_004663	6111520	6113507	-	11.6383	9.36752	TRUE	TRUE
set3S0538	set3S0539	trpA	Mix_11	Mix_11.trpA	carbon source	M9_1percentGlucose	1	5	TACCTTCTATTAATTGAATC	pBWBHTC9	CP152376	3614198	3615853	-	3.37013	2.22045e-16	FALSE	FALSE
set3S0538	set3S0539	trpA	Mix_11	Mix_11.trpA	carbon source	M9_1percentGlucose	1	5	ACAATAACGATTATTACTTC	pBWBHTC6	CP151802	3879611	3882044	-	5.98537	4.19299	TRUE	FALSE
set3S0538	set3S0539	trpA	Mix_11	Mix_11.trpA	carbon source	M9_1percentGlucose	1	5	GTTATTCTTTTTCGATGCAA	pBWBHTC3	NZ_PGEN01000001	3284557	3287379	+	4.46168	2.84786	FALSE	FALSE
set3S0538	set3S0539	trpA	Mix_11	Mix_11.trpA	carbon source	M9_1percentGlucose	1	5	CAACTCCCAGATACATAGTG	pBWBHTC11	CP152407	1589788	1592056	-	12.5986	12.6695	TRUE	TRUE
set3S0538	set3S0539	trpA	Mix_11	Mix_11.trpA	carbon source	M9_1percentGlucose	1	5	GTGCCATGCCTGGCGTATTG	pBWBHTC2	NZ_CP015225	4725798	4729489	-	14.1461	14.7156	TRUE	TRUE
set3S0538	set3S0539	trpA	Mix_11	Mix_11.trpA	carbon source	M9_1percentGlucose	1	5	AAGTTCACTTCAAATTTGTT	pBWBHTC8	NZ_CP088922	357737	359649	-	2.36485	3.10481	FALSE	FALSE
set3S0538	set3S0539	trpA	Mix_11	Mix_11.trpA	carbon source	M9_1percentGlucose	1	5	TAGCCTCTTCTACTAGATCT	pBWBHTC7	CP152408	3429628	3431599	-	6.62731	5.43257	TRUE	FALSE
set3S0538	set3S0539	trpA	Mix_11	Mix_11.trpA	carbon source	M9_1percentGlucose	1	5	ACAATATTAAAGTTTGCTTG	pBWBHTC5	NC_004663	5268129	5270615	-	4.92229	6.51282	TRUE	FALSE
set3S0538	set3S0539	trpA	Mix_11	Mix_11.trpA	carbon source	M9_1percentGlucose	1	5	CCATAGCCAGAGTGGGGTTT	pBWBHTC11	CP152407	1589788	1592056	-	12.1978	12.3841	TRUE	TRUE
set3S0538	set3S0539	trpA	Mix_11	Mix_11.trpA	carbon source	M9_1percentGlucose	1	5	TCTTTTTGACCCGAGGACTA	pBWBHTC5	NC_004663	1702317	1705947	+	9.70223	9.24056	TRUE	FALSE
set3S0538	set3S0539	trpA	Mix_11	Mix_11.trpA	carbon source	M9_1percentGlucose	1	5	TTCATTGACTCGCTTAATAT	pBWBHTC5	NC_004663	6111538	6113338	+	9.724	7.23124	TRUE	TRUE
set3S0538	set3S0539	trpA	Mix_11	Mix_11.trpA	carbon source	M9_1percentGlucose	1	5	CGTGCGATCTTGGTTAGCAT	pBWBHTC8	NZ_CP088922	1374052	1376163	+	2.13899	7.78935	TRUE	FALSE
set3S0538	set3S0539	trpA	Mix_11	Mix_11.trpA	carbon source	M9_1percentGlucose	1	5	ACGATACTATGGGGAGACCT	pBWBHTC3	NZ_PGEN01000001	228141	230708	+	13.4152	13.3921	TRUE	FALSE
set3S0538	set3S0539	trpA	Mix_11	Mix_11.trpA	carbon source	M9_1percentGlucose	1	5	ACTCCGTCCTTCTTATAGTA	pBWBHTC1	NZ_CP009273	1308983	1311862	-	13.5931	14.7902	TRUE	TRUE
set3S0538	set3S0539	trpA	Mix_11	Mix_11.trpA	carbon source	M9_1percentGlucose	1	5	TACACTTAGACGGTTCGAGC	pBWBHTC1	NZ_CP009273	2576468	2580773	+	3.63404	2.9101	FALSE	FALSE
set3S0538	set3S0539	trpA	Mix_11	Mix_11.trpA	carbon source	M9_1percentGlucose	1	5	GAGATTTATCACCGTTTGTT	pBWBHTC8	NZ_CP088922	357259	358867	-	5.02691	6.04654	TRUE	FALSE
set3S0538	set3S0539	trpA	Mix_11	Mix_11.trpA	carbon source	M9_1percentGlucose	1	5	AGTCACCGATAGCATTATTT	pBWBHTC8	NZ_CP088922	1196431	1198329	-	4.2321	-1.27897	FALSE	FALSE
set3S0538	set3S0539	trpA	Mix_11	Mix_11.trpA	carbon source	M9_1percentGlucose	1	5	CATACGAGATGTATTGTATG	pBWBHTC1	NZ_CP009273	1310213	1313565	-	12.5077	9.48105	TRUE	TRUE
set3S0538	set3S0539	trpA	Mix_11	Mix_11.trpA	carbon source	M9_1percentGlucose	1	5	TGATTTCTAATTGGTATGCA	pBWBHTC5	NC_004663	6111007	6113108	-	9.90046	7.79811	TRUE	TRUE
set3S0538	set3S0539	trpA	Mix_11	Mix_11.trpA	carbon source	M9_1percentGlucose	1	5	CCCTGTTTACACCAGCCACT	pBWBHTC5	NC_004663	6110965	6113382	-	10.1276	7.49549	TRUE	TRUE
set3S0538	set3S0539	trpA	Mix_11	Mix_11.trpA	carbon source	M9_1percentGlucose	1	5	CGTCATTCGTCAGATATGTG	pBWBHTC5	NC_004663	6111087	6113447	-	7.2632	6.20154	TRUE	TRUE
set3S0540	set3S0541	argG	Mix_11	Mix_11.argG	carbon source	M9_1percentGlucose	1	5	TGAAACCAGTATCGAGTTAT	pBWBHTC1	NZ_CP009273	3311841	3315187	-	-3.33067e-16	14.7842	TRUE	TRUE
set3S0540	set3S0541	argG	Mix_11	Mix_11.argG	carbon source	M9_1percentGlucose	1	5	TTTGCATTGTTAACGTGCAC	pBWBHTC11	CP152407	3195074	3197094	+	16.1479	16.487	TRUE	FALSE
set3S0540	set3S0541	argG	Mix_11	Mix_11.argG	carbon source	M9_1percentGlucose	1	5	TGCTGCAGACAGGGACAATA	pBWBHTC1	NZ_CP009273	3311065	3313550	-	13.2225	15.0391	TRUE	TRUE
set3S0540	set3S0541	argG	Mix_11	Mix_11.argG	carbon source	M9_1percentGlucose	1	5	GTAACCAGAATACTATTGCA	pBWBHTC2	NZ_CP015225	6405770	6409383	+	3.94775	2.98701	FALSE	FALSE
set3S0540	set3S0541	argG	Mix_11	Mix_11.argG	carbon source	M9_1percentGlucose	1	5	TAAGGTGTTGAATTAGTCTG	pBWBHTC3	NZ_PGEN01000001	1471810	1474126	-	-3.33067e-16	7.00346	TRUE	FALSE
set3S0540	set3S0541	argG	Mix_11	Mix_11.argG	carbon source	M9_1percentGlucose	1	5	GACCTGGTGAACATTTTTAC	pBWBHTC7	CP152408	1940955	1943867	-	4.5452	5.59063	TRUE	TRUE
set3S0540	set3S0541	argG	Mix_11	Mix_11.argG	carbon source	M9_1percentGlucose	1	5	GGCGGCATTCACCTTGGGGC	pBWBHTC1	NZ_CP009273	3310420	3313465	+	14.6526	12.9152	TRUE	TRUE
set3S0540	set3S0541	argG	Mix_11	Mix_11.argG	carbon source	M9_1percentGlucose	1	5	TGTTGCTGCAGATTTAAGAT	pBWBHTC1	NZ_CP009273	3311363	3315187	+	14.0382	15.0545	TRUE	TRUE
set3S0540	set3S0541	argG	Mix_11	Mix_11.argG	carbon source	M9_1percentGlucose	1	5	CCCGGTAGGTGGACGGGCCG	pBWBHTC1	NZ_CP009273	3311015	3313950	-	17.0702	15.4912	TRUE	TRUE
set3S0540	set3S0541	argG	Mix_11	Mix_11.argG	carbon source	M9_1percentGlucose	1	5	AACCCCTGGAACCGGTATGT	pBWBHTC1	NZ_CP009273	3310880	3313712	-	15.9005	15.5312	TRUE	TRUE
set3S0540	set3S0541	argG	Mix_11	Mix_11.argG	carbon source	M9_1percentGlucose	1	5	TCCTAGGCTGGTGGGTGCCT	pBWBHTC2	NZ_CP015225	6406644	6410657	-	11.2773	8.9351	TRUE	FALSE
set3S0540	set3S0541	argG	Mix_11	Mix_11.argG	carbon source	M9_1percentGlucose	1	5	TTTAGGTTGAGTCTGATCAA	pBWBHTC1	NZ_CP009273	3311844	3314301	+	16.2481	16.6308	TRUE	TRUE
set3S0540	set3S0541	argG	Mix_11	Mix_11.argG	carbon source	M9_1percentGlucose	1	5	GTTCGTTTAATATCTTTGCC	pBWBHTC4	NC_000964	3012065	3014387	-	10.3286	4.19056	TRUE	FALSE
set3S0540	set3S0541	argG	Mix_11	Mix_11.argG	carbon source	M9_1percentGlucose	1	5	TTTTTCGGAACCTATGTATG	pBWBHTC7	CP152408	1940994	1943867	-	5.92797	5.93301	TRUE	TRUE
set3S0540	set3S0541	argG	Mix_11	Mix_11.argG	carbon source	M9_1percentGlucose	1	5	AACTCCATGTTATGGCGTGT	pBWBHTC7	CP152408	2311762	2311977	-	6.90563	4.86155	TRUE	FALSE
set3S0542	set3S0543	serA	Mix_11	Mix_11.serA	carbon source	M9_1percentGlucose	1	5	TCTCAGTCAAAAATCGGTAA	pBWBHTC2	NZ_CP015225	2022832	2024742	+	7.20324	8.22949	TRUE	FALSE
set3S0542	set3S0543	serA	Mix_11	Mix_11.serA	carbon source	M9_1percentGlucose	1	5	AATCTTTACCTATTTCGTAC	pBWBHTC6	CP151802	530622	531683	+	8.13334	7.3302	TRUE	FALSE
set3S0542	set3S0543	serA	Mix_11	Mix_11.serA	carbon source	M9_1percentGlucose	1	5	TGGGGGTTGGTTATATTAGG	pBWBHTC3	NZ_PGEN01000001	4075482	4078278	-	5.09795	5.39696	TRUE	FALSE
set3S0542	set3S0543	serA	Mix_11	Mix_11.serA	carbon source	M9_1percentGlucose	1	5	CTATTGGTGGGGTTGTTTAT	pBWBHTC2	NZ_CP015225	4567638	4569985	-	9.85142	-1.08717	TRUE	TRUE
set3S0542	set3S0543	serA	Mix_11	Mix_11.serA	carbon source	M9_1percentGlucose	1	5	TTAGTAGGCAAGATGCAAAC	pBWBHTC1	NZ_CP009273	3049807	3052745	-	11.0814	10.5811	TRUE	TRUE
set3S0542	set3S0543	serA	Mix_11	Mix_11.serA	carbon source	M9_1percentGlucose	1	5	AATTATGTCATCTTTAAGGA	pBWBHTC7	CP152408	707901	710186	-	3.75084	4.1298	FALSE	FALSE
set3S0542	set3S0543	serA	Mix_11	Mix_11.serA	carbon source	M9_1percentGlucose	1	5	TAGATTGTAGCAGCGTCCGC	pBWBHTC5	NC_004663	1436877	1439737	+	9.76577	10.2061	TRUE	FALSE
set3S0542	set3S0543	serA	Mix_11	Mix_11.serA	carbon source	M9_1percentGlucose	1	5	AGCCATCTCCTGAGGCTGCC	pBWBHTC3	NZ_PGEN01000001	2366352	2369272	-	3.05047	5.52741	TRUE	FALSE
set3S0542	set3S0543	serA	Mix_11	Mix_11.serA	carbon source	M9_1percentGlucose	1	5	GCGAGGAGACGTTATTGAGG	pBWBHTC1	NZ_CP009273	3049179	3052367	+	11.1244	11.5417	TRUE	TRUE
set3S0542	set3S0543	serA	Mix_11	Mix_11.serA	carbon source	M9_1percentGlucose	1	5	AACGGTTTTATCTTCCGGAA	pBWBHTC5	NC_004663	1516606	1517921	+	6.27279	6.56367	TRUE	FALSE
set3S0542	set3S0543	serA	Mix_11	Mix_11.serA	carbon source	M9_1percentGlucose	1	5	TCCGTGACTGCTGGGGGTTC	pBWBHTC1	NZ_CP009273	3048982	3051851	+	10.3413	10.2504	TRUE	TRUE
set3S0542	set3S0543	serA	Mix_11	Mix_11.serA	carbon source	M9_1percentGlucose	1	5	ACTTGGATAATAGAAGAAAG	pBWBHTC7	CP152408	4545566	4547036	+	6.13276	-3.14926	TRUE	FALSE
set3S0542	set3S0543	serA	Mix_11	Mix_11.serA	carbon source	M9_1percentGlucose	1	5	ACTGAGATCATTTGCTAGGG	pBWBHTC1	NZ_CP009273	3048982	3051851	+	10.8443	10.9655	TRUE	TRUE
set3S0542	set3S0543	serA	Mix_11	Mix_11.serA	carbon source	M9_1percentGlucose	1	5	TCCGTGACTTCTGGGGGTTC	pBWBHTC1	NZ_CP009273	3048982	3051851	+	5.61735	5.29414	FALSE	FALSE
set3S0542	set3S0543	serA	Mix_11	Mix_11.serA	carbon source	M9_1percentGlucose	1	5	CCAACAGGCCCATTGGTAGG	pBWBHTC1	NZ_CP009273	3049693	3052262	-	12.0094	12.3822	TRUE	TRUE
set3S0542	set3S0543	serA	Mix_11	Mix_11.serA	carbon source	M9_1percentGlucose	1	5	TATTGATTACTAGTAAGCCC	pBWBHTC8	NZ_CP088922	716149	718152	-	5.28846	6.78895	TRUE	FALSE
set3S0542	set3S0543	serA	Mix_11	Mix_11.serA	carbon source	M9_1percentGlucose	1	5	AGGAAAATAGCAAGGATGAA	pBWBHTC2	NZ_CP015225	4567638	4569985	-	11.7331	11.5962	TRUE	TRUE
set3S0542	set3S0543	serA	Mix_11	Mix_11.serA	carbon source	M9_1percentGlucose	1	5	ATTACAGCGCTAGCAACTTC	pBWBHTC11	CP152407	1314827	1316528	+	2.22045e-16	11.0643	TRUE	FALSE
set3S0544	set3S0545	pheA	Mix_11	Mix_11.pheA	carbon source	M9_1percentGlucose	1	5	AGGGGGGAGATTTTCCCACA	pBWBHTC1	NZ_CP009273	2728606	2732262	+	11.1901	8.21745	TRUE	TRUE
set3S0544	set3S0545	pheA	Mix_11	Mix_11.pheA	carbon source	M9_1percentGlucose	1	5	GCAACATCACGTATGATGCT	pBWBHTC2	NZ_CP015225	1254350	1256904	+	4.55407	-1.07184	FALSE	FALSE
set3S0544	set3S0545	pheA	Mix_11	Mix_11.pheA	carbon source	M9_1percentGlucose	1	5	CTGTATTAGACTTGGTGAAC	pBWBHTC5	NC_004663	5109082	5111442	+	11.0497	11.7397	TRUE	TRUE
set3S0544	set3S0545	pheA	Mix_11	Mix_11.pheA	carbon source	M9_1percentGlucose	1	5	TGATAGATTCTCTTCAATAT	pBWBHTC11	CP152407	903853	906032	-	-1.04035	3.54823	FALSE	FALSE
set3S0544	set3S0545	pheA	Mix_11	Mix_11.pheA	carbon source	M9_1percentGlucose	1	5	AGCTAGCCAAACGTTTTTTG	pBWBHTC6	CP151802	3136471	3137939	-	10.5331	10.5488	TRUE	TRUE
set3S0544	set3S0545	pheA	Mix_11	Mix_11.pheA	carbon source	M9_1percentGlucose	1	5	CCGTCTATTTGTAAGACCGC	pBWBHTC5	NC_004663	4631070	4633550	-	-3.6581	7.0115	TRUE	FALSE
set3S0544	set3S0545	pheA	Mix_11	Mix_11.pheA	carbon source	M9_1percentGlucose	1	5	ATTGCAATCAACTTGATCAC	pBWBHTC8	NZ_CP088922	437569	440088	-	12.2881	9.51634	TRUE	FALSE
set3S0544	set3S0545	pheA	Mix_11	Mix_11.pheA	carbon source	M9_1percentGlucose	1	5	TCTATTAATAGTGAGCCATT	pBWBHTC7	CP152408	3119612	3121258	+	5.34476	5.88034	TRUE	FALSE
set3S0544	set3S0545	pheA	Mix_11	Mix_11.pheA	carbon source	M9_1percentGlucose	1	5	TACGCTCCTAATATTTATTT	pBWBHTC4	NC_000964	2850567	2854378	+	10.2948	10.5078	TRUE	TRUE
set3S0544	set3S0545	pheA	Mix_11	Mix_11.pheA	carbon source	M9_1percentGlucose	1	5	TCTTTTAAGAATTTGTCGGC	pBWBHTC8	NZ_CP088922	2681360	2683641	+	-3.05311e-16	3.57146	FALSE	FALSE
set3S0544	set3S0545	pheA	Mix_11	Mix_11.pheA	carbon source	M9_1percentGlucose	1	5	TGTTAATAAATGAGTGACAA	pBWBHTC11	CP152407	4349717	4352365	+	3.9559	-1.67997	FALSE	FALSE
set3S0544	set3S0545	pheA	Mix_11	Mix_11.pheA	carbon source	M9_1percentGlucose	1	5	TGATAGGATACGCAATGTGT	pBWBHTC5	NC_004663	3704557	3706636	+	-1.63852	4.31115	FALSE	FALSE
set3S0544	set3S0545	pheA	Mix_11	Mix_11.pheA	carbon source	M9_1percentGlucose	1	5	TGGGGGTGTTTAGAACAGTC	pBWBHTC8	NZ_CP088922	2048043	2050031	+	-3.2409	3.60999	FALSE	FALSE
set3S0544	set3S0545	pheA	Mix_11	Mix_11.pheA	carbon source	M9_1percentGlucose	1	5	CAAGGTGCAGTAGCTACTTC	pBWBHTC1	NZ_CP009273	2217813	2220305	+	-1.80816	4.90638	FALSE	FALSE
set3S0544	set3S0545	pheA	Mix_11	Mix_11.pheA	carbon source	M9_1percentGlucose	1	5	AAACACATAGGTACGTGCGG	pBWBHTC3	NZ_PGEN01000001	475353	477856	+	4.31039	-3.12346	FALSE	FALSE
set3S0544	set3S0545	pheA	Mix_11	Mix_11.pheA	carbon source	M9_1percentGlucose	1	5	TGCGATTCCTTACAGTTCAG	pBWBHTC4	NC_000964	285658	287915	-	-2.06012	5.03036	TRUE	FALSE
set3S0544	set3S0545	pheA	Mix_11	Mix_11.pheA	carbon source	M9_1percentGlucose	1	5	GGAATGTAGCCATCTGGAAA	pBWBHTC3	NZ_PGEN01000001	2729170	2732127	+	3.6399	-4.03822	FALSE	FALSE
set3S0544	set3S0545	pheA	Mix_11	Mix_11.pheA	carbon source	M9_1percentGlucose	1	5	ATTAGATTGCTCTCGAAGCT	pBWBHTC1	NZ_CP009273	967579	969625	+	-4.16251	4.19871	FALSE	FALSE
set3S0544	set3S0545	pheA	Mix_11	Mix_11.pheA	carbon source	M9_1percentGlucose	1	5	CTGTTGTGATGAACTTCAGT	pBWBHTC1	NZ_CP009273	227760	230009	+	-3.05311e-16	3.04594	FALSE	FALSE
set3S0544	set3S0545	pheA	Mix_11	Mix_11.pheA	carbon source	M9_1percentGlucose	1	5	TTCATATTGTTTTGCGGGCT	pBWBHTC11	CP152407	3146645	3149463	+	12.0056	10.8402	TRUE	TRUE
set3S0544	set3S0545	pheA	Mix_11	Mix_11.pheA	carbon source	M9_1percentGlucose	1	5	TCTTTTACAGTTGACTAATT	pBWBHTC11	CP152407	2205393	2207484	-	-2.87586	4.64629	FALSE	FALSE
set3S0544	set3S0545	pheA	Mix_11	Mix_11.pheA	carbon source	M9_1percentGlucose	1	5	TCTTTTCGGTACATATTATG	pBWBHTC6	CP151802	1980865	1983475	-	-2.65161	3.06631	FALSE	FALSE
set3S0544	set3S0545	pheA	Mix_11	Mix_11.pheA	carbon source	M9_1percentGlucose	1	5	GACTTATTTTGCGGGTAGAT	pBWBHTC1	NZ_CP009273	2198454	2201165	+	3.09017	-2.9284	FALSE	FALSE
set3S0544	set3S0545	pheA	Mix_11	Mix_11.pheA	carbon source	M9_1percentGlucose	1	5	TTACTGACTAGCCGCCATTC	pBWBHTC6	CP151802	3135676	3137746	-	12.0459	11.5942	TRUE	TRUE
set3S0544	set3S0545	pheA	Mix_11	Mix_11.pheA	carbon source	M9_1percentGlucose	1	5	AGGGGGGAGATTTGCCCACA	pBWBHTC1	NZ_CP009273	2728606	2732262	+	12.7739	10.9811	TRUE	TRUE
set3S0544	set3S0545	pheA	Mix_11	Mix_11.pheA	carbon source	M9_1percentGlucose	1	5	TAGCTATACGCTGGGCCAAC	pBWBHTC2	NZ_CP015225	5966181	5968890	-	-3.05311e-16	5.28942	FALSE	FALSE
set3S0544	set3S0545	pheA	Mix_11	Mix_11.pheA	carbon source	M9_1percentGlucose	1	5	TATGGCTGCACTTCACATAT	pBWBHTC3	NZ_PGEN01000001	274495	276514	+	-2.65161	3.3488	FALSE	FALSE
set3S0544	set3S0545	pheA	Mix_11	Mix_11.pheA	carbon source	M9_1percentGlucose	1	5	GCCTTGTTAAACCTCAAGTG	pBWBHTC11	CP152407	4351983	4354850	-	-2.06012	4.09495	FALSE	FALSE
set3S0544	set3S0545	pheA	Mix_11	Mix_11.pheA	carbon source	M9_1percentGlucose	1	5	CAACGTGAGGGGATTGATAA	pBWBHTC1	NZ_CP009273	3508086	3511934	+	3.34318	-1.07184	FALSE	FALSE
set3S0544	set3S0545	pheA	Mix_11	Mix_11.pheA	carbon source	M9_1percentGlucose	1	5	TCTGGGTGAAACAGGAGTGG	pBWBHTC1	NZ_CP009273	3097702	3100838	-	-6.05566	5.51997	TRUE	FALSE
set3S0544	set3S0545	pheA	Mix_11	Mix_11.pheA	carbon source	M9_1percentGlucose	1	5	GGTAATGGACAACGTTAGGG	pBWBHTC1	NZ_CP009273	3928760	3933079	+	-3.05311e-16	3.04594	FALSE	FALSE
set3S0544	set3S0545	pheA	Mix_11	Mix_11.pheA	carbon source	M9_1percentGlucose	1	5	AAACTTATACAGGGTTTGGA	pBWBHTC7	CP152408	162551	164863	+	4.60356	-5.35655	FALSE	FALSE
set3S0544	set3S0545	pheA	Mix_11	Mix_11.pheA	carbon source	M9_1percentGlucose	1	5	CCGAGACAGTTCTGGGTTCA	pBWBHTC11	CP152407	1558506	1560734	-	3.37313	-3.59716	FALSE	FALSE
set3S0544	set3S0545	pheA	Mix_11	Mix_11.pheA	carbon source	M9_1percentGlucose	1	5	TCGGTAGCTTCGATCTTATC	pBWBHTC10	CP151803	3100882	3104140	-	-3.05311e-16	4.18901	FALSE	FALSE
set3S0544	set3S0545	pheA	Mix_11	Mix_11.pheA	carbon source	M9_1percentGlucose	1	5	AGCGTGTATGTTGAATTGAG	pBWBHTC4	NC_000964	930540	933751	+	4.05223	-1.07184	FALSE	FALSE
set3S0544	set3S0545	pheA	Mix_11	Mix_11.pheA	carbon source	M9_1percentGlucose	1	5	TGTGGAACCAGTCACTAATC	pBWBHTC2	NZ_CP015225	4069178	4072578	+	-2.65161	3.28835	FALSE	FALSE
set3S0544	set3S0545	pheA	Mix_11	Mix_11.pheA	carbon source	M9_1percentGlucose	1	5	ATCGATAAGAATGCCCAATC	pBWBHTC2	NZ_CP015225	1663699	1665986	+	3.88259	-1.07184	FALSE	FALSE
set3S0544	set3S0545	pheA	Mix_11	Mix_11.pheA	carbon source	M9_1percentGlucose	1	5	AAGCTTAAATGGGAATGTAG	pBWBHTC5	NC_004663	3144522	3145816	+	-5.3996	3.48065	FALSE	FALSE
set3S0544	set3S0545	pheA	Mix_11	Mix_11.pheA	carbon source	M9_1percentGlucose	1	5	TCTTGCTCATCATGTTTCTC	pBWBHTC10	CP151803	4193142	4196724	+	4.41232	-1.67997	FALSE	FALSE
set3S0544	set3S0545	pheA	Mix_11	Mix_11.pheA	carbon source	M9_1percentGlucose	1	5	GTTGCTCATGTTTGATACAA	pBWBHTC1	NZ_CP009273	2729852	2732089	-	10.8644	11.786	TRUE	TRUE
set3S0544	set3S0545	pheA	Mix_11	Mix_11.pheA	carbon source	M9_1percentGlucose	1	5	AATTAATTTTTTTTTTGCAC	pBWBHTC4	NC_000964	2850567	2854378	+	10.875	8.51862	TRUE	TRUE
set3S0544	set3S0545	pheA	Mix_11	Mix_11.pheA	carbon source	M9_1percentGlucose	1	5	ATTTTAAATATTATGCCTTT	pBWBHTC4	NC_000964	2850832	2854403	+	14.082	13.8106	TRUE	TRUE
set3S0544	set3S0545	pheA	Mix_11	Mix_11.pheA	carbon source	M9_1percentGlucose	1	5	TTTTTTTTCTTTGTAATACT	pBWBHTC8	NZ_CP088922	2093675	2096911	-	5.49558	-1.07184	TRUE	FALSE
set3S0544	set3S0545	pheA	Mix_11	Mix_11.pheA	carbon source	M9_1percentGlucose	1	5	CTACGGTCACGCACGCCGGG	pBWBHTC2	NZ_CP015225	2971190	2975167	-	14.0833	12.8659	TRUE	TRUE
set3S0544	set3S0545	pheA	Mix_11	Mix_11.pheA	carbon source	M9_1percentGlucose	1	5	ACTGGTGGTGCTTTTCCATT	pBWBHTC11	CP152407	1931313	1933001	+	3.09214	-1.67997	FALSE	FALSE
set3S0544	set3S0545	pheA	Mix_11	Mix_11.pheA	carbon source	M9_1percentGlucose	1	5	TATTAATTTCGAGCGTGACA	pBWBHTC5	NC_004663	1655836	1658759	+	-3.05311e-16	3.95584	FALSE	FALSE
set3S0544	set3S0545	pheA	Mix_11	Mix_11.pheA	carbon source	M9_1percentGlucose	1	5	CAAGATTGTCTGAACGTATG	pBWBHTC6	CP151802	3135676	3137746	-	11.5297	11.5553	TRUE	TRUE
set3S0544	set3S0545	pheA	Mix_11	Mix_11.pheA	carbon source	M9_1percentGlucose	1	5	CACTCCATTTGTAATTGATC	pBWBHTC4	NC_000964	1825445	1827553	-	-1.63852	5.11171	TRUE	FALSE
set3S0544	set3S0545	pheA	Mix_11	Mix_11.pheA	carbon source	M9_1percentGlucose	1	5	GCGCGCTAATGAGCTCGCTA	pBWBHTC1	NZ_CP009273	1596986	1599272	-	-1.04035	3.18722	FALSE	FALSE
set3S0544	set3S0545	pheA	Mix_11	Mix_11.pheA	carbon source	M9_1percentGlucose	1	5	CATTCGTGCTGTGTGAAATC	pBWBHTC1	NZ_CP009273	2730601	2734703	+	10.089	11.1524	TRUE	TRUE
set3S0544	set3S0545	pheA	Mix_11	Mix_11.pheA	carbon source	M9_1percentGlucose	1	5	GGCTCAGGGTATTGGCGCAG	pBWBHTC3	NZ_PGEN01000001	2914333	2917132	+	-1.63852	4.52143	FALSE	FALSE
set3S0544	set3S0545	pheA	Mix_11	Mix_11.pheA	carbon source	M9_1percentGlucose	1	5	GTACTGAGTATTACGATTTC	pBWBHTC8	NZ_CP088922	1259313	1260830	-	3.32874	-1.67997	FALSE	FALSE
set3S0544	set3S0545	pheA	Mix_11	Mix_11.pheA	carbon source	M9_1percentGlucose	1	5	CAATGTTTCGCGCTCATACT	pBWBHTC1	NZ_CP009273	676205	678681	+	3.64481	-2.70278	FALSE	FALSE
set3S0544	set3S0545	pheA	Mix_11	Mix_11.pheA	carbon source	M9_1percentGlucose	1	5	AAGTGCAATAGGTGCTTATC	pBWBHTC2	NZ_CP015225	5237146	5239641	-	-3.05311e-16	5.44776	FALSE	FALSE
set3S0544	set3S0545	pheA	Mix_11	Mix_11.pheA	carbon source	M9_1percentGlucose	1	5	AGTTGAATATGTAAATTCCG	pBWBHTC2	NZ_CP015225	1343574	1345039	-	-1.63852	3.46894	FALSE	FALSE
set3S0544	set3S0545	pheA	Mix_11	Mix_11.pheA	carbon source	M9_1percentGlucose	1	5	TTTCCTTTCGATAAATAAAG	pBWBHTC4	NC_000964	1841979	1844276	+	-3.2409	7.4752	TRUE	FALSE
set3S0544	set3S0545	pheA	Mix_11	Mix_11.pheA	carbon source	M9_1percentGlucose	1	5	AGCGCTAGAACTTATATAAA	pBWBHTC8	NZ_CP088922	3595640	3597775	+	4.82191	-1.67997	FALSE	FALSE
set3S0544	set3S0545	pheA	Mix_11	Mix_11.pheA	carbon source	M9_1percentGlucose	1	5	TACTCGAATACCGTAAACGT	pBWBHTC5	NC_004663	4005483	4007900	-	-2.87586	9.83034	TRUE	FALSE
set3S0544	set3S0545	pheA	Mix_11	Mix_11.pheA	carbon source	M9_1percentGlucose	1	5	GCTCTTGAAATTCGGTGGCA	pBWBHTC5	NC_004663	5109928	5112200	-	9.63806	10.9782	TRUE	TRUE
set3S0544	set3S0545	pheA	Mix_11	Mix_11.pheA	carbon source	M9_1percentGlucose	1	5	GTTTTGTGAGAGACACTAAT	pBWBHTC11	CP152407	3146645	3149463	+	12.1972	9.11722	TRUE	TRUE
set3S0544	set3S0545	pheA	Mix_11	Mix_11.pheA	carbon source	M9_1percentGlucose	1	5	CCTTTTCCTTCGAATGTATA	pBWBHTC3	NZ_PGEN01000001	3656702	3659578	+	-1.04035	3.11718	FALSE	FALSE
set3S0544	set3S0545	pheA	Mix_11	Mix_11.pheA	carbon source	M9_1percentGlucose	1	5	CGAATAATCTTTATGGCGGG	pBWBHTC1	NZ_CP009273	3704828	3708541	-	3.19149	-1.67997	FALSE	FALSE
set3S0544	set3S0545	pheA	Mix_11	Mix_11.pheA	carbon source	M9_1percentGlucose	1	5	GCCCAGGGACTAAAGGTGCG	pBWBHTC1	NZ_CP009273	2664976	2667835	-	4.77463	-1.67997	FALSE	FALSE
set3S0544	set3S0545	pheA	Mix_11	Mix_11.pheA	carbon source	M9_1percentGlucose	1	5	CAAGGATGGTGATTAGCAAC	pBWBHTC2	NZ_CP015225	1535106	1538637	+	-1.04035	4.87753	FALSE	FALSE
set3S0544	set3S0545	pheA	Mix_11	Mix_11.pheA	carbon source	M9_1percentGlucose	1	5	AAAATGCAGTCAATCTATTG	pBWBHTC8	NZ_CP088922	3802277	3803965	+	-2.87586	3.47208	FALSE	FALSE
set3S0544	set3S0545	pheA	Mix_11	Mix_11.pheA	carbon source	M9_1percentGlucose	1	5	TATGGTAATTGCAAATATCG	pBWBHTC9	CP152376	3679475	3681679	+	8.95637	7.95185	TRUE	FALSE
set3S0544	set3S0545	pheA	Mix_11	Mix_11.pheA	carbon source	M9_1percentGlucose	1	5	CGTGGTAATCGTAATATTCT	pBWBHTC8	NZ_CP088922	3815997	3817590	+	6.17346	5.09626	TRUE	FALSE
set3S0544	set3S0545	pheA	Mix_11	Mix_11.pheA	carbon source	M9_1percentGlucose	1	5	CGAGTTTAGTAAATTCGGTC	pBWBHTC2	NZ_CP015225	6368286	6371177	+	4.28065	-2.70278	FALSE	FALSE
set3S0544	set3S0545	pheA	Mix_11	Mix_11.pheA	carbon source	M9_1percentGlucose	1	5	TAAGTGGAGAACTCCATTGA	pBWBHTC4	NC_000964	4041931	4045202	-	3.30795	-3.58749	FALSE	FALSE
set3S0544	set3S0545	pheA	Mix_11	Mix_11.pheA	carbon source	M9_1percentGlucose	1	5	TATGAATAATTCAGAGTAGC	pBWBHTC2	NZ_CP015225	3314774	3316738	-	-1.04035	3.37899	FALSE	FALSE
set3S0544	set3S0545	pheA	Mix_11	Mix_11.pheA	carbon source	M9_1percentGlucose	1	5	ATTGGAAATTATTGACTGTT	pBWBHTC8	NZ_CP088922	85793	87621	-	-3.05311e-16	13.1505	TRUE	TRUE
set3S0544	set3S0545	pheA	Mix_11	Mix_11.pheA	carbon source	M9_1percentGlucose	1	5	TATGATCCTATACCTTTTTG	pBWBHTC8	NZ_CP088922	85793	87621	-	14.2908	14.1334	TRUE	TRUE
set3S0544	set3S0545	pheA	Mix_11	Mix_11.pheA	carbon source	M9_1percentGlucose	1	5	GCTCTGTATAGTTTCTTGGA	pBWBHTC10	CP151803	70558	73751	-	3.51216	-2.77556e-16	FALSE	FALSE
set3S0544	set3S0545	pheA	Mix_11	Mix_11.pheA	carbon source	M9_1percentGlucose	1	5	TAGTAAACTATCTTGTCAGC	pBWBHTC5	NC_004663	234609	237225	-	-2.06012	4.09495	FALSE	FALSE
set3S0544	set3S0545	pheA	Mix_11	Mix_11.pheA	carbon source	M9_1percentGlucose	1	5	TCCCATAGGTTCAGCTTCAT	pBWBHTC8	NZ_CP088922	3815997	3817590	+	1.77261	4.86287	FALSE	FALSE
set3S0544	set3S0545	pheA	Mix_11	Mix_11.pheA	carbon source	M9_1percentGlucose	1	5	TATGCAACACTTTCGTCTCA	pBWBHTC5	NC_004663	496603	499030	-	-3.0699	3.33771	FALSE	FALSE
set3S0544	set3S0545	pheA	Mix_11	Mix_11.pheA	carbon source	M9_1percentGlucose	1	5	TGCACCCGTCAAGTTTAATA	pBWBHTC11	CP152407	471900	474245	+	-3.05311e-16	3.19632	FALSE	FALSE
set3S0544	set3S0545	pheA	Mix_11	Mix_11.pheA	carbon source	M9_1percentGlucose	1	5	AATACTAAACATACTGAGCC	pBWBHTC4	NC_000964	3628667	3630066	+	4.04631	-2.36369	FALSE	FALSE
set3S0544	set3S0545	pheA	Mix_11	Mix_11.pheA	carbon source	M9_1percentGlucose	1	5	TGTCCCATTTGACTCATTGA	pBWBHTC10	CP151803	7066621	7068628	+	-2.65161	4.06508	FALSE	FALSE
set3S0544	set3S0545	pheA	Mix_11	Mix_11.pheA	carbon source	M9_1percentGlucose	1	5	GTCAGTGTAGTTAGTACTTG	pBWBHTC1	NZ_CP009273	2596769	2599310	+	8.19341	6.89397	TRUE	FALSE
set3S0544	set3S0545	pheA	Mix_11	Mix_11.pheA	carbon source	M9_1percentGlucose	1	5	AATTAAGAGCCCGCACCATT	pBWBHTC8	NZ_CP088922	652742	654665	-	-2.06012	4.68523	FALSE	FALSE
set3S0544	set3S0545	pheA	Mix_11	Mix_11.pheA	carbon source	M9_1percentGlucose	1	5	TTGACTATCTGCATGACGAC	pBWBHTC9	CP152376	822749	825278	-	-3.05311e-16	4.72279	FALSE	FALSE
set3S0544	set3S0545	pheA	Mix_11	Mix_11.pheA	carbon source	M9_1percentGlucose	1	5	GACCTACAACAGGTTGTCTA	pBWBHTC2	NZ_CP015225	6217458	6220728	-	3.09076	-2.43521	FALSE	FALSE
set3S0544	set3S0545	pheA	Mix_11	Mix_11.pheA	carbon source	M9_1percentGlucose	1	5	TGCCGTTGCGTTAGATGCTA	pBWBHTC1	NZ_CP009273	2729052	2732157	+	10.0059	9.51529	TRUE	TRUE
set3S0544	set3S0545	pheA	Mix_11	Mix_11.pheA	carbon source	M9_1percentGlucose	1	5	TTATATTATGTTCAGTGCCT	pBWBHTC9	CP152376	2537998	2540744	+	3.38724	-2.77556e-16	FALSE	FALSE
set3S0544	set3S0545	pheA	Mix_11	Mix_11.pheA	carbon source	M9_1percentGlucose	1	5	TGGGGGATTTCTATCGGGAT	pBWBHTC2	NZ_CP015225	6760452	6763541	-	-1.63852	3.27156	FALSE	FALSE
set3S0544	set3S0545	pheA	Mix_11	Mix_11.pheA	carbon source	M9_1percentGlucose	1	5	AGAATGCAATGACTATACAT	pBWBHTC3	NZ_PGEN01000001	3408514	3411262	-	3.58362	-0.140263	FALSE	FALSE
set3S0544	set3S0545	pheA	Mix_11	Mix_11.pheA	carbon source	M9_1percentGlucose	1	5	CTTTCTCAGTCTTTGATAAT	pBWBHTC9	CP152376	4544553	4545733	+	-1.04035	3.43764	FALSE	FALSE
set3S0544	set3S0545	pheA	Mix_11	Mix_11.pheA	carbon source	M9_1percentGlucose	1	5	GTCGTGGTGCTGCAGTCCGG	pBWBHTC2	NZ_CP015225	4752312	4755426	-	7.6169	7.7825	TRUE	FALSE
set3S0544	set3S0545	pheA	Mix_11	Mix_11.pheA	carbon source	M9_1percentGlucose	1	5	AAAGAAACTATTTAAGCAAA	pBWBHTC4	NC_000964	2850635	2852717	+	11.1704	12.0965	TRUE	TRUE
set3S0544	set3S0545	pheA	Mix_11	Mix_11.pheA	carbon source	M9_1percentGlucose	1	5	AGAGTTCCCGAGACCACATT	pBWBHTC2	NZ_CP015225	4300255	4303165	+	-1.04035	6.11075	TRUE	FALSE
set3S0544	set3S0545	pheA	Mix_11	Mix_11.pheA	carbon source	M9_1percentGlucose	1	5	TGTTCAGACTTTTTCGTGGA	pBWBHTC2	NZ_CP015225	5487855	5490006	+	11.8897	9.12452	TRUE	FALSE
set3S0544	set3S0545	pheA	Mix_11	Mix_11.pheA	carbon source	M9_1percentGlucose	1	5	CTTCTTATGTTTAGAGACAA	pBWBHTC4	NC_000964	2850609	2853660	+	10.8359	11.9151	TRUE	TRUE
set3S0544	set3S0545	pheA	Mix_11	Mix_11.pheA	carbon source	M9_1percentGlucose	1	5	TGCTGACTAATTGCTTCTTT	pBWBHTC4	NC_000964	457483	460109	-	-3.39377	3.27022	FALSE	FALSE
set3S0544	set3S0545	pheA	Mix_11	Mix_11.pheA	carbon source	M9_1percentGlucose	1	5	ACTTATGATTGGTTAAACGT	pBWBHTC2	NZ_CP015225	4786920	4790096	+	3.13227	-1.07184	FALSE	FALSE
set3S0544	set3S0545	pheA	Mix_11	Mix_11.pheA	carbon source	M9_1percentGlucose	1	5	GAAATCTGTATGAAGATACG	pBWBHTC4	NC_000964	236379	238014	-	-2.38596	3.47115	FALSE	FALSE
set3S0544	set3S0545	pheA	Mix_11	Mix_11.pheA	carbon source	M9_1percentGlucose	1	5	TAGATGATCATCTATCTAAC	pBWBHTC10	CP151803	1984365	1986632	-	-3.05311e-16	3.04594	FALSE	FALSE
set3S0544	set3S0545	pheA	Mix_11	Mix_11.pheA	carbon source	M9_1percentGlucose	1	5	TTAATTCATAATCTATTACC	pBWBHTC4	NC_000964	1279790	1282383	+	3.20605	-1.07184	FALSE	FALSE
set3S0544	set3S0545	pheA	Mix_11	Mix_11.pheA	carbon source	M9_1percentGlucose	1	5	ACTGCATGCGTTAAGGTGTA	pBWBHTC9	CP152376	5082574	5084049	-	-3.05311e-16	3.86891	FALSE	FALSE
set3S0544	set3S0545	pheA	Mix_11	Mix_11.pheA	carbon source	M9_1percentGlucose	1	5	CTCAAGGTCCGTGACGTTGA	pBWBHTC5	NC_004663	4902941	4905012	+	5.38168	-2.77556e-16	FALSE	FALSE
set3S0544	set3S0545	pheA	Mix_11	Mix_11.pheA	carbon source	M9_1percentGlucose	1	5	ACGGGTACCCTTTATTTGGT	pBWBHTC1	NZ_CP009273	1725803	1728228	+	-1.63852	4.0649	FALSE	FALSE
set3S0544	set3S0545	pheA	Mix_11	Mix_11.pheA	carbon source	M9_1percentGlucose	1	5	TGTGCGAGATTTTACAGATC	pBWBHTC11	CP152407	4664447	4665458	-	-3.05311e-16	5.74487	FALSE	FALSE
set3S0544	set3S0545	pheA	Mix_11	Mix_11.pheA	carbon source	M9_1percentGlucose	1	5	GACGGTTACTGCGTTATTTT	pBWBHTC5	NC_004663	5109928	5112200	-	13.1606	12.8771	TRUE	TRUE
set3S0544	set3S0545	pheA	Mix_11	Mix_11.pheA	carbon source	M9_1percentGlucose	1	5	AATAAGAACAAACCAGGGGG	pBWBHTC11	CP152407	1615626	1618037	+	-1.91511	3.12318	FALSE	FALSE
set3S0544	set3S0545	pheA	Mix_11	Mix_11.pheA	carbon source	M9_1percentGlucose	1	5	CTTCTGGGTAGCATTTTACT	pBWBHTC3	NZ_PGEN01000001	1513614	1516230	-	4.09486	-2.77556e-16	FALSE	FALSE
set3S0544	set3S0545	pheA	Mix_11	Mix_11.pheA	carbon source	M9_1percentGlucose	1	5	ATTTGTAGCCACTATCACAT	pBWBHTC8	NZ_CP088922	518495	519963	+	3.45407	-1.67997	FALSE	FALSE
set3S0544	set3S0545	pheA	Mix_11	Mix_11.pheA	carbon source	M9_1percentGlucose	1	5	TGAATTGCTTGGTTCCCAAC	pBWBHTC9	CP152376	1446202	1448056	+	3.0545	-1.07184	FALSE	FALSE
set3S0544	set3S0545	pheA	Mix_11	Mix_11.pheA	carbon source	M9_1percentGlucose	1	5	TGGTAATAACCGCGCCATAC	pBWBHTC11	CP152407	3705667	3708990	+	4.26045	-1.67997	FALSE	FALSE
set3S0544	set3S0545	pheA	Mix_11	Mix_11.pheA	carbon source	M9_1percentGlucose	1	5	TTATTACGCTCATGGAGCAG	pBWBHTC5	NC_004663	5109082	5111442	+	9.64616	12.038	TRUE	TRUE
set3S0544	set3S0545	pheA	Mix_11	Mix_11.pheA	carbon source	M9_1percentGlucose	1	5	CAATATTAGCAATTTCCTAT	pBWBHTC8	NZ_CP088922	883684	885130	+	-3.05311e-16	4.99322	FALSE	FALSE
set3S0544	set3S0545	pheA	Mix_11	Mix_11.pheA	carbon source	M9_1percentGlucose	1	5	GGTTTAATTTGCAGGGATTC	pBWBHTC8	NZ_CP088922	2638540	2641293	-	-2.65161	3.24659	FALSE	FALSE
set3S0544	set3S0545	pheA	Mix_11	Mix_11.pheA	carbon source	M9_1percentGlucose	1	5	ATCTTAGTTAATTAGCAAAG	pBWBHTC1	NZ_CP009273	2729743	2733063	-	12.5881	12.7605	TRUE	TRUE
set3S0544	set3S0545	pheA	Mix_11	Mix_11.pheA	carbon source	M9_1percentGlucose	1	5	GAGGAAAAGATTCTGTCATA	pBWBHTC2	NZ_CP015225	847364	849315	-	5.4355	4.40561	TRUE	FALSE
set3S0544	set3S0545	pheA	Mix_11	Mix_11.pheA	carbon source	M9_1percentGlucose	1	5	TTACTCTAACGTTAGTTGGG	pBWBHTC2	NZ_CP015225	2972830	2975501	+	10.8174	11.6337	TRUE	TRUE
set3S0544	set3S0545	pheA	Mix_11	Mix_11.pheA	carbon source	M9_1percentGlucose	1	5	AGTTATAATTATGCTGTAAC	pBWBHTC1	NZ_CP009273	4500605	4501899	+	-4.46823	7.46156	TRUE	FALSE
set3S0544	set3S0545	pheA	Mix_11	Mix_11.pheA	carbon source	M9_1percentGlucose	1	5	ACTAATGGGGATAAGATATT	pBWBHTC4	NC_000964	2896256	2897887	-	-3.05311e-16	4.67234	FALSE	FALSE
set3S0544	set3S0545	pheA	Mix_11	Mix_11.pheA	carbon source	M9_1percentGlucose	1	5	GACCCGGCGCTGCTGTGGGT	pBWBHTC3	NZ_PGEN01000001	433668	437122	-	5.01026	-2.77556e-16	FALSE	FALSE
set3S0544	set3S0545	pheA	Mix_11	Mix_11.pheA	carbon source	M9_1percentGlucose	1	5	GACGGTACACTTTTTTGCAA	pBWBHTC11	CP152407	3725789	3729362	+	4.47963	-2.9284	FALSE	FALSE
set3S0544	set3S0545	pheA	Mix_11	Mix_11.pheA	carbon source	M9_1percentGlucose	1	5	GTTGACCTCCGTGTCATTGG	pBWBHTC1	NZ_CP009273	2929557	2931952	-	-1.04035	5.01868	TRUE	FALSE
set3S0544	set3S0545	pheA	Mix_11	Mix_11.pheA	carbon source	M9_1percentGlucose	1	5	CTCTTCTGTTTTCCTAAGAT	pBWBHTC5	NC_004663	1770727	1773430	-	-3.0699	4.35174	FALSE	FALSE
set3S0544	set3S0545	pheA	Mix_11	Mix_11.pheA	carbon source	M9_1percentGlucose	1	5	GCATTTAATTCAGCCTCTGG	pBWBHTC2	NZ_CP015225	1975940	1979189	-	6.90272	10.8711	TRUE	FALSE
set3S0544	set3S0545	pheA	Mix_11	Mix_11.pheA	carbon source	M9_1percentGlucose	1	5	AGCTCATCTTCTCAGATAAT	pBWBHTC4	NC_000964	1957665	1960444	-	-3.05311e-16	4.18901	FALSE	FALSE
set3S0544	set3S0545	pheA	Mix_11	Mix_11.pheA	carbon source	M9_1percentGlucose	1	5	TAGCGTTTTAATACTATATA	pBWBHTC3	NZ_PGEN01000001	3021172	3023708	+	3.25048	-2.77556e-16	FALSE	FALSE
set3S0544	set3S0545	pheA	Mix_11	Mix_11.pheA	carbon source	M9_1percentGlucose	1	5	GTTCGCCAGTACAACGTTGC	pBWBHTC2	NZ_CP015225	6692381	6695377	-	-2.65161	5.14623	TRUE	FALSE
set3S0544	set3S0545	pheA	Mix_11	Mix_11.pheA	carbon source	M9_1percentGlucose	1	5	GTAGATAGGCACATTGGTCA	pBWBHTC3	NZ_PGEN01000001	1283996	1287134	+	3.73358	-2.77556e-16	FALSE	FALSE
set3S0544	set3S0545	pheA	Mix_11	Mix_11.pheA	carbon source	M9_1percentGlucose	1	5	TCGATAAATCTAAAGATCGA	pBWBHTC4	NC_000964	3955506	3957716	-	6.74565	7.50119	TRUE	FALSE
set3S0544	set3S0545	pheA	Mix_11	Mix_11.pheA	carbon source	M9_1percentGlucose	1	5	TATTCTCAACATTCTAATTT	pBWBHTC8	NZ_CP088922	85941	89339	-	9.05191	9.29535	TRUE	TRUE
set3S0544	set3S0545	pheA	Mix_11	Mix_11.pheA	carbon source	M9_1percentGlucose	1	5	TGAAGACAAAGTCTCAGCTA	pBWBHTC1	NZ_CP009273	3519994	3522046	+	3.19149	-1.67997	FALSE	FALSE
set3S0544	set3S0545	pheA	Mix_11	Mix_11.pheA	carbon source	M9_1percentGlucose	1	5	TTTATGATGTAGGTGGATAT	pBWBHTC5	NC_004663	5109653	5112225	+	12.7344	13.0146	TRUE	TRUE
set3S0544	set3S0545	pheA	Mix_11	Mix_11.pheA	carbon source	M9_1percentGlucose	1	5	AGTTCAGGTCGCCCGATGGG	pBWBHTC1	NZ_CP009273	2730706	2733397	+	12.7374	12.4913	TRUE	TRUE
set3S0544	set3S0545	pheA	Mix_11	Mix_11.pheA	carbon source	M9_1percentGlucose	1	5	TGAAGGCAGTGGATGCGTCC	pBWBHTC1	NZ_CP009273	2730335	2732680	-	11.5939	11.6605	TRUE	TRUE
set3S0544	set3S0545	pheA	Mix_11	Mix_11.pheA	carbon source	M9_1percentGlucose	1	5	ATATATACGTGAATCACGAC	pBWBHTC11	CP152407	3708984	3711795	-	4.70648	-1.17488	FALSE	FALSE
set3S0546	set3S0547	purE	Mix_11	Mix_11.purE	carbon source	M9_1percentGlucose	1	5	CGCAACGGTGACATGTAATA	pBWBHTC3	NZ_PGEN01000001	2482399	2485044	-	8.64745	-1.14019	TRUE	FALSE
set3S0546	set3S0547	purE	Mix_11	Mix_11.purE	carbon source	M9_1percentGlucose	1	5	AAGGTAATTGTAACCTTTGG	pBWBHTC4	NC_000964	4078722	4081617	+	9.21742	3.09383	TRUE	FALSE
set3S0546	set3S0547	purE	Mix_11	Mix_11.purE	carbon source	M9_1percentGlucose	1	5	GATGCGCCGGTGCGACGCTC	pBWBHTC1	NZ_CP009273	545405	549064	-	12.4697	12.2678	TRUE	TRUE
set3S0546	set3S0547	purE	Mix_11	Mix_11.purE	carbon source	M9_1percentGlucose	1	5	GACAAATTGTCATTCGGTTA	pBWBHTC6	CP151802	3667802	3670260	-	-4.2101	6.70094	TRUE	FALSE
set3S0546	set3S0547	purE	Mix_11	Mix_11.purE	carbon source	M9_1percentGlucose	1	5	GGGCCCCCTCCGGTTTTGCG	pBWBHTC3	NZ_PGEN01000001	3673254	3675697	+	-1.37388	4.23835	FALSE	FALSE
set3S0546	set3S0547	purE	Mix_11	Mix_11.purE	carbon source	M9_1percentGlucose	1	5	GTACTTTTTCCGGTCTGTTG	pBWBHTC7	CP152408	4220749	4222740	-	5.63446	4.11501	TRUE	FALSE
set3S0546	set3S0547	purE	Mix_11	Mix_11.purE	carbon source	M9_1percentGlucose	1	5	AGGCTCGAGTCAAAATTTTC	pBWBHTC4	NC_000964	698365	701474	-	-2.22045e-16	5.16417	FALSE	FALSE
set3S0546	set3S0547	purE	Mix_11	Mix_11.purE	carbon source	M9_1percentGlucose	1	5	GTTAATTATTAATATATTGA	pBWBHTC5	NC_004663	3142464	3144671	+	10.4455	8.81548	TRUE	TRUE
set3S0546	set3S0547	purE	Mix_11	Mix_11.purE	carbon source	M9_1percentGlucose	1	5	ATTTACTGCCCATTATTGCC	pBWBHTC5	NC_004663	3142293	3145061	-	10.1851	11.8763	TRUE	TRUE
set3S0546	set3S0547	purE	Mix_11	Mix_11.purE	carbon source	M9_1percentGlucose	1	5	TTAGGCTGCCCTCACTATGG	pBWBHTC5	NC_004663	3142670	3144757	+	12.2785	12.5416	TRUE	TRUE
set3S0546	set3S0547	purE	Mix_11	Mix_11.purE	carbon source	M9_1percentGlucose	1	5	GGCGGGTGTACGTTTAGGCC	pBWBHTC2	NZ_CP015225	2838847	2841185	+	5.81476	6.67192	TRUE	FALSE
set3S0546	set3S0547	purE	Mix_11	Mix_11.purE	carbon source	M9_1percentGlucose	1	5	CGTACTCATAGAACCCTTCG	pBWBHTC1	NZ_CP009273	545982	549123	-	13.3611	11.8302	TRUE	TRUE
set3S0546	set3S0547	purE	Mix_11	Mix_11.purE	carbon source	M9_1percentGlucose	1	5	TTAGTAGATGTGCCTACCTG	pBWBHTC5	NC_004663	3142483	3144086	-	11.0019	10.376	TRUE	TRUE
set3S0546	set3S0547	purE	Mix_11	Mix_11.purE	carbon source	M9_1percentGlucose	1	5	TCTAGAAACACTGGTACTTA	pBWBHTC5	NC_004663	3142670	3144656	-	11.1888	12.0922	TRUE	TRUE
set3S0546	set3S0547	purE	Mix_11	Mix_11.purE	carbon source	M9_1percentGlucose	1	5	CTTAGATTTGCCTCTGACAG	pBWBHTC4	NC_000964	698546	700198	+	11.8989	10.5801	TRUE	TRUE
set3S0546	set3S0547	purE	Mix_11	Mix_11.purE	carbon source	M9_1percentGlucose	1	5	CCTTGGATACTAACCTTCAG	pBWBHTC3	NZ_PGEN01000001	1501989	1505282	+	12.9035	10.3068	TRUE	FALSE
set3S0546	set3S0547	purE	Mix_11	Mix_11.purE	carbon source	M9_1percentGlucose	1	5	TCTCACTCATACGGCCGTTG	pBWBHTC5	NC_004663	3142941	3144543	+	11.5786	11.1586	TRUE	TRUE
set3S0546	set3S0547	purE	Mix_11	Mix_11.purE	carbon source	M9_1percentGlucose	1	5	TATATCCGGCCCGACCATCT	pBWBHTC8	NZ_CP088922	2597136	2599462	-	-3.16323	8.78985	TRUE	FALSE
set3S0546	set3S0547	purE	Mix_11	Mix_11.purE	carbon source	M9_1percentGlucose	1	5	ATAGGACCTTTAATAGCTTT	pBWBHTC4	NC_000964	3314870	3316214	+	5.8007	0.471561	TRUE	FALSE
set3S0546	set3S0547	purE	Mix_11	Mix_11.purE	carbon source	M9_1percentGlucose	1	5	TAGCAGTTGCCTCATGCTTT	pBWBHTC2	NZ_CP015225	6687297	6690657	-	9.3052	-1.41357	TRUE	FALSE
set3S0546	set3S0547	purE	Mix_11	Mix_11.purE	carbon source	M9_1percentGlucose	1	5	AGATGTGGTGATTCGATTGG	pBWBHTC6	CP151802	3550278	3553175	-	5.77979	5.82241	TRUE	FALSE
set3S0546	set3S0547	purE	Mix_11	Mix_11.purE	carbon source	M9_1percentGlucose	1	5	TACGGTTAAGTAGTTATTTG	pBWBHTC5	NC_004663	5577294	5579122	-	-5.45861	4.39127	FALSE	FALSE
set3S0546	set3S0547	purE	Mix_11	Mix_11.purE	carbon source	M9_1percentGlucose	1	5	ATGTGAAGCTAAGACAGTTT	pBWBHTC5	NC_004663	3141372	3143801	-	10.8358	11.0521	TRUE	TRUE
set3S0546	set3S0547	purE	Mix_11	Mix_11.purE	carbon source	M9_1percentGlucose	1	5	TAGGTCGTTAAATGACTGGT	pBWBHTC1	NZ_CP009273	545405	549064	-	-3.28602	10.577	TRUE	TRUE
set3S0546	set3S0547	purE	Mix_11	Mix_11.purE	carbon source	M9_1percentGlucose	1	5	TAATCTCCTAGATGGCGCTT	pBWBHTC5	NC_004663	3141623	3144159	-	11.247	12.1512	TRUE	TRUE
set3S0546	set3S0547	purE	Mix_11	Mix_11.purE	carbon source	M9_1percentGlucose	1	5	TGCTTGTGTTTCTGACGCCT	pBWBHTC5	NC_004663	3141372	3143801	-	9.56598	8.19075	TRUE	TRUE
set3S0546	set3S0547	purE	Mix_11	Mix_11.purE	carbon source	M9_1percentGlucose	1	5	TGTTTAATTTGTGTTGCAGC	pBWBHTC1	NZ_CP009273	547431	550220	+	3.07995	2.97269	FALSE	FALSE
set3S0546	set3S0547	purE	Mix_11	Mix_11.purE	carbon source	M9_1percentGlucose	1	5	CTATTCTAGGGTGTCTTCTA	pBWBHTC7	CP152408	5466104	5468422	-	3.91718	1.82759	FALSE	FALSE
set3S0546	set3S0547	purE	Mix_11	Mix_11.purE	carbon source	M9_1percentGlucose	1	5	GTGCTTTTGGCGTAGAGTGG	pBWBHTC5	NC_004663	3142338	3144096	-	11.1986	11.5751	TRUE	TRUE
set3S0546	set3S0547	purE	Mix_11	Mix_11.purE	carbon source	M9_1percentGlucose	1	5	TTAAGTTCTCGTGCAAACTA	pBWBHTC4	NC_000964	698395	700277	+	12.2053	11.8875	TRUE	TRUE
set3S0546	set3S0547	purE	Mix_11	Mix_11.purE	carbon source	M9_1percentGlucose	1	5	ACTTAAAAATATATGTCGTG	pBWBHTC5	NC_004663	3142502	3144905	-	10.1521	8.40666	TRUE	TRUE
set3S0546	set3S0547	purE	Mix_11	Mix_11.purE	carbon source	M9_1percentGlucose	1	5	TGATCGTCCGTTCGTTGAGA	pBWBHTC2	NZ_CP015225	4757151	4759720	-	12.6947	13.2303	TRUE	TRUE
set3S0546	set3S0547	purE	Mix_11	Mix_11.purE	carbon source	M9_1percentGlucose	1	5	GGTTTGGGCATCAACTGGAT	pBWBHTC1	NZ_CP009273	546508	548739	-	13.7689	13.3794	TRUE	TRUE
set3S0546	set3S0547	purE	Mix_11	Mix_11.purE	carbon source	M9_1percentGlucose	1	5	TCCTATTGAAGTTAAAACGC	pBWBHTC4	NC_000964	1348857	1350992	-	-0.844652	4.4723	FALSE	FALSE
set3S0546	set3S0547	purE	Mix_11	Mix_11.purE	carbon source	M9_1percentGlucose	1	5	TCAAAGGCAACAAGGTTGGG	pBWBHTC2	NZ_CP015225	4755967	4759677	-	11.195	12.4172	TRUE	TRUE
set3S0546	set3S0547	purE	Mix_11	Mix_11.purE	carbon source	M9_1percentGlucose	1	5	TGCAGCATTTTGCATACTGC	pBWBHTC5	NC_004663	4330901	4332958	-	8.52017	3.13958	TRUE	FALSE
set3S0546	set3S0547	purE	Mix_11	Mix_11.purE	carbon source	M9_1percentGlucose	1	5	TCTCGTGTTTGTGCGGCTTC	pBWBHTC5	NC_004663	677550	679375	-	4.62496	-3.56264	FALSE	FALSE
set3S0546	set3S0547	purE	Mix_11	Mix_11.purE	carbon source	M9_1percentGlucose	1	5	AGATTTAACGTGTAATTATC	pBWBHTC8	NZ_CP088922	2976241	2977555	-	-0.91284	3.05734	FALSE	FALSE
set3S0546	set3S0547	purE	Mix_11	Mix_11.purE	carbon source	M9_1percentGlucose	1	5	GCATAGTGTTGCAATTCGGG	pBWBHTC11	CP152407	2082836	2084845	-	2.59366	5.30715	TRUE	FALSE
set3S0546	set3S0547	purE	Mix_11	Mix_11.purE	carbon source	M9_1percentGlucose	1	5	CGGCCCTTTGACTTCGGTAG	pBWBHTC11	CP152407	413431	415626	-	6.88316	6.04675	TRUE	FALSE
set3S0546	set3S0547	purE	Mix_11	Mix_11.purE	carbon source	M9_1percentGlucose	1	5	AGCATTCTCTTTTGGGGCGC	pBWBHTC11	CP152407	2063315	2064767	-	5.57342	6.37762	TRUE	FALSE
set3S0546	set3S0547	purE	Mix_11	Mix_11.purE	carbon source	M9_1percentGlucose	1	5	CTGTTGATTATTGTGAAATA	pBWBHTC4	NC_000964	698416	701208	+	7.92276	5.84865	TRUE	TRUE
set3S0546	set3S0547	purE	Mix_11	Mix_11.purE	carbon source	M9_1percentGlucose	1	5	TACGTGCGAAGGGGCGACGT	pBWBHTC3	NZ_PGEN01000001	998400	1000349	+	7.57223	8.89286	TRUE	FALSE
set3S0546	set3S0547	purE	Mix_11	Mix_11.purE	carbon source	M9_1percentGlucose	1	5	CCCATTTTCGGATCCTGGCT	pBWBHTC2	NZ_CP015225	5226023	5228981	+	-2.22045e-16	3.94705	FALSE	FALSE
set3S0546	set3S0547	purE	Mix_11	Mix_11.purE	carbon source	M9_1percentGlucose	1	5	GATCATCAGCGTCAGAAGCA	pBWBHTC5	NC_004663	3142464	3144671	+	10.0065	10.8334	TRUE	TRUE
set3S0546	set3S0547	purE	Mix_11	Mix_11.purE	carbon source	M9_1percentGlucose	1	5	TGTGGAATTTTCAGTCCCGT	pBWBHTC1	NZ_CP009273	168488	171231	-	-5.32177	5.05081	TRUE	FALSE
set3S0546	set3S0547	purE	Mix_11	Mix_11.purE	carbon source	M9_1percentGlucose	1	5	CTCCGTTCTTGCGCAATCTA	pBWBHTC11	CP152407	2694325	2696697	-	5.86321	0.0898006	TRUE	FALSE
set3S0546	set3S0547	purE	Mix_11	Mix_11.purE	carbon source	M9_1percentGlucose	1	5	GGCGTCTTCGCAATTCCGCT	pBWBHTC1	NZ_CP009273	546508	548739	-	13.1673	13.0583	TRUE	TRUE
set3S0546	set3S0547	purE	Mix_11	Mix_11.purE	carbon source	M9_1percentGlucose	1	5	GACGGGGGGACAGTTTGAAA	pBWBHTC1	NZ_CP009273	137738	140056	+	6.02252	6.40769	TRUE	FALSE
set3S0546	set3S0547	purE	Mix_11	Mix_11.purE	carbon source	M9_1percentGlucose	1	5	TTTTCATATGGCGCACTCGT	pBWBHTC5	NC_004663	3142338	3144096	-	10.8668	11.6504	TRUE	TRUE
set3S0548	set3S0549	hisC	Mix_11	Mix_11.hisC	carbon source	M9_1percentGlucose	1	5	CAGTTAATTTCTAGATTGGG	pBWBHTC9	CP152376	244147	248004	-	9.97161	12.7409	TRUE	FALSE
set3S0548	set3S0549	hisC	Mix_11	Mix_11.hisC	carbon source	M9_1percentGlucose	1	5	ATATGTCGTGGTATATTTTG	pBWBHTC6	CP151802	3400245	3401869	-	-2.22045e-16	11.1303	TRUE	FALSE
set3S0548	set3S0549	hisC	Mix_11	Mix_11.hisC	carbon source	M9_1percentGlucose	1	5	TGCTGTTCAAGACGTATGGG	pBWBHTC2	NZ_CP015225	6706149	6707937	+	6.70386	-1.16142	TRUE	FALSE
set3S0548	set3S0549	hisC	Mix_11	Mix_11.hisC	carbon source	M9_1percentGlucose	1	5	GTGGTAGTGGGATAATGTAC	pBWBHTC11	CP152407	1250841	1253492	+	14.188	15.0049	TRUE	TRUE
set3S0548	set3S0549	hisC	Mix_11	Mix_11.hisC	carbon source	M9_1percentGlucose	1	5	TGTGCGTTCCCATAGAAAGT	pBWBHTC5	NC_004663	215963	218612	-	9.76264	9.23553	TRUE	TRUE
set3S0548	set3S0549	hisC	Mix_11	Mix_11.hisC	carbon source	M9_1percentGlucose	1	5	GAAGATGTAGTCATAATTGT	pBWBHTC1	NZ_CP009273	2085522	2088397	+	14.098	13.4915	TRUE	TRUE
set3S0548	set3S0549	hisC	Mix_11	Mix_11.hisC	carbon source	M9_1percentGlucose	1	5	TCCTGTGTCGGACTTAAAAG	pBWBHTC1	NZ_CP009273	2084740	2088412	+	2.83021	14.3142	TRUE	TRUE
set3S0548	set3S0549	hisC	Mix_11	Mix_11.hisC	carbon source	M9_1percentGlucose	1	5	GCCTACTATGCAGCCTATGC	pBWBHTC11	CP152407	1250021	1253243	+	12.5095	13.0842	TRUE	TRUE
set3S0548	set3S0549	hisC	Mix_11	Mix_11.hisC	carbon source	M9_1percentGlucose	1	5	TGCCGGGGTCATTTCAGCAC	pBWBHTC1	NZ_CP009273	2085596	2088371	-	15.2698	15.2195	TRUE	TRUE
set3S0548	set3S0549	hisC	Mix_11	Mix_11.hisC	carbon source	M9_1percentGlucose	1	5	AGTAATAATCCTATGCGCCG	pBWBHTC2	NZ_CP015225	3760614	3762954	-	11.9433	10.9438	TRUE	TRUE
set3S0548	set3S0549	hisC	Mix_11	Mix_11.hisC	carbon source	M9_1percentGlucose	1	5	CTGAAGTTTCGCAGCGTAGT	pBWBHTC1	NZ_CP009273	2085424	2087950	+	9.95063	10.3174	TRUE	TRUE
set3S0548	set3S0549	hisC	Mix_11	Mix_11.hisC	carbon source	M9_1percentGlucose	1	5	TTAGATAATGTCCCCTTGAT	pBWBHTC5	NC_004663	216057	218391	-	10.3155	9.75916	TRUE	TRUE
set3S0548	set3S0549	hisC	Mix_11	Mix_11.hisC	carbon source	M9_1percentGlucose	1	5	GCCCCTCTATTGCGCCATTA	pBWBHTC2	NZ_CP015225	1161132	1163953	+	-2.22045e-16	3.52497	FALSE	FALSE
set3S0548	set3S0549	hisC	Mix_11	Mix_11.hisC	carbon source	M9_1percentGlucose	1	5	TAGAACATTAAAGTCTTTGT	pBWBHTC4	NC_000964	2367954	2371591	+	11.6098	9.97913	TRUE	TRUE
set3S0548	set3S0549	hisC	Mix_11	Mix_11.hisC	carbon source	M9_1percentGlucose	1	5	CTACGGTCACGCACGCCGGG	pBWBHTC2	NZ_CP015225	2971190	2975167	-	1.66803	6.9216	TRUE	TRUE
set3S0548	set3S0549	hisC	Mix_11	Mix_11.hisC	carbon source	M9_1percentGlucose	1	5	GAGCTGGTTTGTTATAATTT	pBWBHTC8	NZ_CP088922	343594	346034	-	-2.22045e-16	5.62974	FALSE	FALSE
set3S0548	set3S0549	hisC	Mix_11	Mix_11.hisC	carbon source	M9_1percentGlucose	1	5	ATCAAGTATCGATCTACATT	pBWBHTC4	NC_000964	2369202	2371504	+	11.0927	11.236	TRUE	TRUE
set3S0548	set3S0549	hisC	Mix_11	Mix_11.hisC	carbon source	M9_1percentGlucose	1	5	CCTGTTCGTGTAGTTAGATG	pBWBHTC11	CP152407	1250841	1253492	+	13.4068	12.9339	TRUE	TRUE
set3S0548	set3S0549	hisC	Mix_11	Mix_11.hisC	carbon source	M9_1percentGlucose	1	5	AGGCAGTACTAATAGCGTAT	pBWBHTC10	CP151803	1270306	1273198	-	1.14589	3.3546	FALSE	FALSE
set3S0548	set3S0549	hisC	Mix_11	Mix_11.hisC	carbon source	M9_1percentGlucose	1	5	ACGCGGAGATTCGGGTGTGG	pBWBHTC2	NZ_CP015225	3760655	3763077	-	8.95339	10.0563	TRUE	TRUE
set3S0548	set3S0549	hisC	Mix_11	Mix_11.hisC	carbon source	M9_1percentGlucose	1	5	GTCTTCATTTCTATGTTCAT	pBWBHTC8	NZ_CP088922	343226	345880	-	13.6776	-3.33067e-16	TRUE	FALSE
set3S0548	set3S0549	hisC	Mix_11	Mix_11.hisC	carbon source	M9_1percentGlucose	1	5	CAAGTGTATACAATCTATGG	pBWBHTC11	CP152407	3845868	3848212	-	1.44571	4.14679	FALSE	FALSE
set3S0548	set3S0549	hisC	Mix_11	Mix_11.hisC	carbon source	M9_1percentGlucose	1	5	TCAGGGCCCAATTGAATGAA	pBWBHTC1	NZ_CP009273	2083825	2088397	-	15.5048	15.5192	TRUE	TRUE
set3S0548	set3S0549	hisC	Mix_11	Mix_11.hisC	carbon source	M9_1percentGlucose	1	5	CGCAATGTGCTGTACATTTC	pBWBHTC5	NC_004663	216057	218391	-	12.4827	8.95842	TRUE	TRUE
set3S0548	set3S0549	hisC	Mix_11	Mix_11.hisC	carbon source	M9_1percentGlucose	1	5	ATGTTATTAATGCCAAACAG	pBWBHTC4	NC_000964	2369846	2371748	+	11.3862	10.689	TRUE	TRUE
set3S0548	set3S0549	hisC	Mix_11	Mix_11.hisC	carbon source	M9_1percentGlucose	1	5	GTCTGTGGTGGATCGGTCCG	pBWBHTC2	NZ_CP015225	2971190	2975225	-	0.532719	4.18169	FALSE	FALSE
set3S0548	set3S0549	hisC	Mix_11	Mix_11.hisC	carbon source	M9_1percentGlucose	1	5	TGTCACTCAGAGCTAGCGCC	pBWBHTC2	NZ_CP015225	3760978	3764166	-	-2.4806	8.71567	TRUE	TRUE
set3S0548	set3S0549	hisC	Mix_11	Mix_11.hisC	carbon source	M9_1percentGlucose	1	5	TTTAAAAATTATAGAATACT	pBWBHTC11	CP152407	1251062	1253243	-	11.8862	11.5846	TRUE	TRUE
set3S0548	set3S0549	hisC	Mix_11	Mix_11.hisC	carbon source	M9_1percentGlucose	1	5	AAAAATCACGGTAGTGTAGT	pBWBHTC5	NC_004663	215913	218251	+	2.99727	6.92451	TRUE	TRUE
set3S0548	set3S0549	hisC	Mix_11	Mix_11.hisC	carbon source	M9_1percentGlucose	1	5	AGTTTTCGAGATCTTTTTAT	pBWBHTC4	NC_000964	2369846	2371748	+	9.85593	9.2961	TRUE	TRUE
set3S0548	set3S0549	hisC	Mix_11	Mix_11.hisC	carbon source	M9_1percentGlucose	1	5	TGGGGCATGCAGAGTAAGCT	pBWBHTC2	NZ_CP015225	2972195	2974291	-	6.33348	7.44731	TRUE	TRUE
set3S0550	set3S0551	ppc	Mix_11	Mix_11.ppc	carbon source	M9_1percentGlucose	1	5	GTGTTGGCACGAGCCTGAAT	pBWBHTC1	NZ_CP009273	4283538	4286391	+	2.64139	3.26088	FALSE	FALSE
set3S0550	set3S0551	ppc	Mix_11	Mix_11.ppc	carbon source	M9_1percentGlucose	1	5	TGTAGGGAGTATAGTAGGTA	pBWBHTC1	NZ_CP009273	3925405	3927777	+	1.87717	3.02629	FALSE	FALSE
set3S0550	set3S0551	ppc	Mix_11	Mix_11.ppc	carbon source	M9_1percentGlucose	1	5	GATGAGGAAGCAAAGGTCGC	pBWBHTC1	NZ_CP009273	4284141	4287134	+	3.78723	5.07306	TRUE	FALSE
set3S0550	set3S0551	ppc	Mix_11	Mix_11.ppc	carbon source	M9_1percentGlucose	1	5	GTCGACGTAGATCGGCTTGC	pBWBHTC1	NZ_CP009273	3674679	3677172	-	8.70009	7.36151	TRUE	TRUE
set3S0550	set3S0551	ppc	Mix_11	Mix_11.ppc	carbon source	M9_1percentGlucose	1	5	TAGTGTAACATATGCGGGTA	pBWBHTC3	NZ_PGEN01000001	187523	189875	+	6.44198	5.89654	TRUE	FALSE
set3S0550	set3S0551	ppc	Mix_11	Mix_11.ppc	carbon source	M9_1percentGlucose	1	5	GCATTACTCACGGAGGAGTC	pBWBHTC1	NZ_CP009273	3926407	3930028	-	3.36777	2.90999	FALSE	FALSE
set3S0550	set3S0551	ppc	Mix_11	Mix_11.ppc	carbon source	M9_1percentGlucose	1	5	GAGATTTATTGCGGCGTCAC	pBWBHTC1	NZ_CP009273	3674975	3677677	+	8.30372	6.92988	TRUE	TRUE
set3S0550	set3S0551	ppc	Mix_11	Mix_11.ppc	carbon source	M9_1percentGlucose	1	5	TTCGTGCGTTTCGCAGTGAA	pBWBHTC4	NC_000964	2442105	2444690	+	4.58835	4.4495	FALSE	FALSE
set3S0550	set3S0551	ppc	Mix_11	Mix_11.ppc	carbon source	M9_1percentGlucose	1	5	TCCTTCCGTATGCGCATACT	pBWBHTC2	NZ_CP015225	6522181	6525553	+	9.04329	8.09853	TRUE	FALSE
set3S0550	set3S0551	ppc	Mix_11	Mix_11.ppc	carbon source	M9_1percentGlucose	1	5	TTCAGTTGAGTGCATCGGGT	pBWBHTC1	NZ_CP009273	3923463	3927542	+	3.1364	2.6081	FALSE	FALSE
set3S0550	set3S0551	ppc	Mix_11	Mix_11.ppc	carbon source	M9_1percentGlucose	1	5	CTGAATTACTCGTTAAGGTC	pBWBHTC1	NZ_CP009273	3820023	3822383	-	5.32756	2.15016	TRUE	FALSE
set3S0550	set3S0551	ppc	Mix_11	Mix_11.ppc	carbon source	M9_1percentGlucose	1	5	TTATATAACATTGGGTTTTA	pBWBHTC1	NZ_CP009273	3924422	3927263	+	3.15425	1.57796	FALSE	FALSE
set3S0550	set3S0551	ppc	Mix_11	Mix_11.ppc	carbon source	M9_1percentGlucose	1	5	AATAGCAGGCGCGTAGCACC	pBWBHTC1	NZ_CP009273	4283807	4287157	+	2.78212	4.37678	FALSE	FALSE
set3S0550	set3S0551	ppc	Mix_11	Mix_11.ppc	carbon source	M9_1percentGlucose	1	5	ATCCGTTGTACTAATCACTG	pBWBHTC1	NZ_CP009273	2743013	2746066	+	3.98346	3.79759	FALSE	FALSE
set3S0550	set3S0551	ppc	Mix_11	Mix_11.ppc	carbon source	M9_1percentGlucose	1	5	CCCGCTTAGTGTTTGTGGGC	pBWBHTC1	NZ_CP009273	3673132	3677604	-	8.53237	7.35603	TRUE	TRUE
set3S0550	set3S0551	ppc	Mix_11	Mix_11.ppc	carbon source	M9_1percentGlucose	1	5	TTACGCGAAGATTTCCAGTA	pBWBHTC1	NZ_CP009273	3675323	3678150	-	5.81756	5.33057	TRUE	TRUE
set3S0550	set3S0551	ppc	Mix_11	Mix_11.ppc	carbon source	M9_1percentGlucose	1	5	GGCTCCAGTGTAAAGATTGG	pBWBHTC4	NC_000964	2442105	2444690	+	3.97709	4.46346	FALSE	FALSE
set3S0550	set3S0551	ppc	Mix_11	Mix_11.ppc	carbon source	M9_1percentGlucose	1	5	CTATTTATGCTATACTCAAG	pBWBHTC9	CP152376	3167255	3169999	+	5.3245	4.86295	TRUE	FALSE
set3S0550	set3S0551	ppc	Mix_11	Mix_11.ppc	carbon source	M9_1percentGlucose	1	5	AAGACGTCGGTAATTGCACA	pBWBHTC1	NZ_CP009273	3674647	3677001	+	7.71779	6.55616	TRUE	TRUE
set3S0550	set3S0551	ppc	Mix_11	Mix_11.ppc	carbon source	M9_1percentGlucose	1	5	TGGCAAAGGTCGAGTTGGGT	pBWBHTC1	NZ_CP009273	1873020	1876155	-	3.06704	2.4213	FALSE	FALSE
set3S0550	set3S0551	ppc	Mix_11	Mix_11.ppc	carbon source	M9_1percentGlucose	1	5	GTGATTATTTACGGCAGTAT	pBWBHTC1	NZ_CP009273	3674018	3677013	-	6.23742	5.82382	TRUE	TRUE
set3S0550	set3S0551	ppc	Mix_11	Mix_11.ppc	carbon source	M9_1percentGlucose	1	5	TTGCGGAATGTCTTATACAA	pBWBHTC4	NC_000964	2442480	2444461	+	3.7586	4.5604	FALSE	FALSE
set3S0550	set3S0551	ppc	Mix_11	Mix_11.ppc	carbon source	M9_1percentGlucose	1	5	GAACACCTTTAAGACAGTAA	pBWBHTC1	NZ_CP009273	3337381	3341176	+	3.25992	1.76074	FALSE	FALSE
set3S0550	set3S0551	ppc	Mix_11	Mix_11.ppc	carbon source	M9_1percentGlucose	1	5	AGCCTGGTTTGTCAGTTCAC	pBWBHTC1	NZ_CP009273	4140193	4143271	-	13.7696	13.7482	TRUE	TRUE
set3S0550	set3S0551	ppc	Mix_11	Mix_11.ppc	carbon source	M9_1percentGlucose	1	5	GCGTGGGTGACCGAGAATAG	pBWBHTC1	NZ_CP009273	4139881	4143349	-	14.7324	14.703	TRUE	TRUE
set3S0550	set3S0551	ppc	Mix_11	Mix_11.ppc	carbon source	M9_1percentGlucose	1	5	TATACTTCAGTGGATTTCGG	pBWBHTC4	NC_000964	2442480	2444461	+	4.22205	4.30918	FALSE	FALSE
set3S0550	set3S0551	ppc	Mix_11	Mix_11.ppc	carbon source	M9_1percentGlucose	1	5	AAGCTCATTGTGGCGTGTAT	pBWBHTC8	NZ_CP088922	3932333	3937419	-	3.03902	2.70384	FALSE	FALSE
set3S0550	set3S0551	ppc	Mix_11	Mix_11.ppc	carbon source	M9_1percentGlucose	1	5	TTATCTATCAATTTATATTC	pBWBHTC8	NZ_CP088922	3930117	3934822	+	3.17903	3.37415	FALSE	FALSE
set3S0550	set3S0551	ppc	Mix_11	Mix_11.ppc	carbon source	M9_1percentGlucose	1	5	ATGGAATGCATTAGGGCCCG	pBWBHTC1	NZ_CP009273	3674975	3677146	-	7.42421	7.35791	TRUE	TRUE
set3S0550	set3S0551	ppc	Mix_11	Mix_11.ppc	carbon source	M9_1percentGlucose	1	5	TATGGTGGGGATTGTGGCCT	pBWBHTC3	NZ_PGEN01000001	654822	657423	-	7.88721	5.84729	TRUE	FALSE
set3S0550	set3S0551	ppc	Mix_11	Mix_11.ppc	carbon source	M9_1percentGlucose	1	5	TATATTTCGTACTGAATAGG	pBWBHTC1	NZ_CP009273	3675524	3678079	+	6.60159	5.84801	TRUE	TRUE
set3S0550	set3S0551	ppc	Mix_11	Mix_11.ppc	carbon source	M9_1percentGlucose	1	5	TCTGGTTCGCAATGTTTAAG	pBWBHTC1	NZ_CP009273	4283317	4285710	+	4.0819	4.58774	FALSE	FALSE
set3S0550	set3S0551	ppc	Mix_11	Mix_11.ppc	carbon source	M9_1percentGlucose	1	5	GGCGTGGATTCTGTGTATCG	pBWBHTC1	NZ_CP009273	2742440	2744488	+	2.82093	4.11131	FALSE	FALSE
set3S0550	set3S0551	ppc	Mix_11	Mix_11.ppc	carbon source	M9_1percentGlucose	1	5	TATGTAGAGTTCCGGGACCT	pBWBHTC1	NZ_CP009273	3923463	3927542	+	2.97094	3.13919	FALSE	FALSE
set3S0550	set3S0551	ppc	Mix_11	Mix_11.ppc	carbon source	M9_1percentGlucose	1	5	TTTGAGATCTTTACTCAGAT	pBWBHTC4	NC_000964	797471	799924	-	4.55883	-1.00527	FALSE	FALSE
set3S0550	set3S0551	ppc	Mix_11	Mix_11.ppc	carbon source	M9_1percentGlucose	1	5	GGCACCTTCATGCTAATACG	pBWBHTC1	NZ_CP009273	3820692	3822917	-	3.63335	2.94361	FALSE	FALSE
set3S0550	set3S0551	ppc	Mix_11	Mix_11.ppc	carbon source	M9_1percentGlucose	1	5	CTTAACTATATAACGACATC	pBWBHTC5	NC_004663	50717	53759	-	2.59459	4.00435	FALSE	FALSE
set3S0550	set3S0551	ppc	Mix_11	Mix_11.ppc	carbon source	M9_1percentGlucose	1	5	TATAAGTACGAACCTAGTGC	pBWBHTC1	NZ_CP009273	3675046	3677934	+	8.085	7.50995	TRUE	TRUE
set3S0550	set3S0551	ppc	Mix_11	Mix_11.ppc	carbon source	M9_1percentGlucose	1	5	CGCTATGATATTATGATGCC	pBWBHTC1	NZ_CP009273	4140193	4143271	-	14.2271	14.3208	TRUE	TRUE
set3S0550	set3S0551	ppc	Mix_11	Mix_11.ppc	carbon source	M9_1percentGlucose	1	5	CTCTTTCGTTCTAGTTGAGG	pBWBHTC1	NZ_CP009273	2743088	2747793	+	5.01271	4.7036	TRUE	FALSE
set3S0550	set3S0551	ppc	Mix_11	Mix_11.ppc	carbon source	M9_1percentGlucose	1	5	CTTTTATATCAACGCGGCAG	pBWBHTC1	NZ_CP009273	3674647	3677081	+	6.86232	6.8669	TRUE	TRUE
set3S0550	set3S0551	ppc	Mix_11	Mix_11.ppc	carbon source	M9_1percentGlucose	1	5	TCGACGGGTAGAGCTAGGGT	pBWBHTC4	NC_000964	499706	501518	+	9.12959	3.69073	TRUE	FALSE
set3S0552	set3S0553	proB	Mix_11	Mix_11.proB	carbon source	M9_1percentGlucose	1	5	TATTATTCTGTGAGTTAGAA	pBWBHTC10	CP151803	2651952	2653587	+	10.1136	10.5717	TRUE	TRUE
set3S0552	set3S0553	proB	Mix_11	Mix_11.proB	carbon source	M9_1percentGlucose	1	5	TCGGAGATTAAACTAGTTCG	pBWBHTC2	NZ_CP015225	5884161	5886613	+	6.96394	4.28556	TRUE	TRUE
set3S0552	set3S0553	proB	Mix_11	Mix_11.proB	carbon source	M9_1percentGlucose	1	5	AGGCAGCAGCTGCGGTCTGC	pBWBHTC2	NZ_CP015225	5292932	5297021	+	8.23825	9.34911	TRUE	FALSE
set3S0552	set3S0553	proB	Mix_11	Mix_11.proB	carbon source	M9_1percentGlucose	1	5	GGATGTAAGAGCTGTTCGCA	pBWBHTC5	NC_004663	4828962	4830947	-	8.48555	10.3134	TRUE	FALSE
set3S0552	set3S0553	proB	Mix_11	Mix_11.proB	carbon source	M9_1percentGlucose	1	5	AGTCATAAACCGATTGTCGT	pBWBHTC1	NZ_CP009273	255591	258775	+	13.5757	12.0975	TRUE	TRUE
set3S0552	set3S0553	proB	Mix_11	Mix_11.proB	carbon source	M9_1percentGlucose	1	5	GAACACCCCCTTATTATAAG	pBWBHTC11	CP152407	1295293	1297674	-	12.1605	12.101	TRUE	TRUE
set3S0552	set3S0553	proB	Mix_11	Mix_11.proB	carbon source	M9_1percentGlucose	1	5	GCAAAGATGCATTTGCTATG	pBWBHTC2	NZ_CP015225	5884718	5886852	+	13.059	13.2882	TRUE	TRUE
set3S0552	set3S0553	proB	Mix_11	Mix_11.proB	carbon source	M9_1percentGlucose	1	5	GGAACGGTCTAGCGTGCTAT	pBWBHTC2	NZ_CP015225	5883375	5886590	+	12.4311	10.52	TRUE	TRUE
set3S0552	set3S0553	proB	Mix_11	Mix_11.proB	carbon source	M9_1percentGlucose	1	5	GGAGTCAAAAGGCCAAAGGT	pBWBHTC2	NZ_CP015225	5884665	5886731	+	12.2893	12.549	TRUE	TRUE
set3S0552	set3S0553	proB	Mix_11	Mix_11.proB	carbon source	M9_1percentGlucose	1	5	TATATAGCTTAAATGATGCT	pBWBHTC9	CP152376	132977	135119	-	12.7615	12.8407	TRUE	FALSE
set3S0552	set3S0553	proB	Mix_11	Mix_11.proB	carbon source	M9_1percentGlucose	1	5	ATTGTTGGCGACTTTTTTCT	pBWBHTC6	CP151802	3411971	3413446	-	12.403	12.9419	TRUE	FALSE
set3S0552	set3S0553	proB	Mix_11	Mix_11.proB	carbon source	M9_1percentGlucose	1	5	GGTGTTCGTATAGTAGCGTA	pBWBHTC2	NZ_CP015225	5883082	5887085	+	11.7829	12.4402	TRUE	TRUE
set3S0552	set3S0553	proB	Mix_11	Mix_11.proB	carbon source	M9_1percentGlucose	1	5	GCGTGGGTGACCGAGAATAG	pBWBHTC1	NZ_CP009273	4139881	4143349	-	6.76404	1.10862	TRUE	TRUE
set3S0552	set3S0553	proB	Mix_11	Mix_11.proB	carbon source	M9_1percentGlucose	1	5	ATAAATAGGATGGTGCAACG	pBWBHTC10	CP151803	2651861	2654012	+	10.8421	11.2313	TRUE	TRUE
set3S0552	set3S0553	proB	Mix_11	Mix_11.proB	carbon source	M9_1percentGlucose	1	5	CGATGAAAATTTAATGTGCC	pBWBHTC1	NZ_CP009273	255940	259402	+	14.9342	14.1466	TRUE	TRUE
set3S0552	set3S0553	proB	Mix_11	Mix_11.proB	carbon source	M9_1percentGlucose	1	5	CGCTATGATATTATGATGCC	pBWBHTC1	NZ_CP009273	4140193	4143271	-	5.85983	1.72804	TRUE	TRUE
set3S0552	set3S0553	proB	Mix_11	Mix_11.proB	carbon source	M9_1percentGlucose	1	5	CGTTTGTTTAGATTGTGAAG	pBWBHTC11	CP152407	1295229	1297499	+	12.6153	12.8309	TRUE	TRUE
set3S0554	set3S0555	metE	Mix_11	Mix_11.metE	carbon source	M9_1percentGlucose	1	5	AACCATTATCCTTGTATATA	pBWBHTC9	CP152376	3961543	3962499	-	3.07835	1.4475	FALSE	FALSE
set3S0554	set3S0555	metE	Mix_11	Mix_11.metE	carbon source	M9_1percentGlucose	1	5	GTAGTAATTAGTGCGCATCT	pBWBHTC5	NC_004663	5583183	5584809	-	-0.620272	3.23042	FALSE	FALSE
set3S0554	set3S0555	metE	Mix_11	Mix_11.metE	carbon source	M9_1percentGlucose	1	5	TTGCCTTCGAACAGATCATA	pBWBHTC6	CP151802	3184836	3186613	-	3.07835	1.4475	FALSE	FALSE
set3S0554	set3S0555	metE	Mix_11	Mix_11.metE	carbon source	M9_1percentGlucose	1	5	TGTTAAGGTATTCTTGGGGA	pBWBHTC1	NZ_CP009273	4153279	4156394	+	3.36571	0	FALSE	FALSE
set3S0554	set3S0555	metE	Mix_11	Mix_11.metE	carbon source	M9_1percentGlucose	1	5	TATATCTGGATGTAATGTTT	pBWBHTC5	NC_004663	5725157	5726372	-	-0.620272	3.38949	FALSE	FALSE
set3S0554	set3S0555	metE	Mix_11	Mix_11.metE	carbon source	M9_1percentGlucose	1	5	TGCACAATGATTCTTAGTAC	pBWBHTC11	CP152407	3453706	3455209	+	3.55933	0.702862	FALSE	FALSE
set3S0554	set3S0555	metE	Mix_11	Mix_11.metE	carbon source	M9_1percentGlucose	1	5	TTTAATGCAGATTCTCACTA	pBWBHTC4	NC_000964	4106431	4108092	-	3.75169	3.0546	FALSE	FALSE
set3S0554	set3S0555	metE	Mix_11	Mix_11.metE	carbon source	M9_1percentGlucose	1	5	GGGGACTACCTATCGCTGCG	pBWBHTC8	NZ_CP088922	2264284	2264898	-	0.131957	3.38737	FALSE	FALSE
set3S0554	set3S0555	metE	Mix_11	Mix_11.metE	carbon source	M9_1percentGlucose	1	5	ATTTCACTTATGGAAGTAAA	pBWBHTC8	NZ_CP088922	1035930	1038379	+	3.19031	1.49639	FALSE	FALSE
set3S0554	set3S0555	metE	Mix_11	Mix_11.metE	carbon source	M9_1percentGlucose	1	5	ATACACAGGAGAAAGAGTCA	pBWBHTC5	NC_004663	2542732	2545604	+	3.31463	3.7225	FALSE	FALSE
set3S0554	set3S0555	metE	Mix_11	Mix_11.metE	carbon source	M9_1percentGlucose	1	5	GCTGCATAGGAGCACGCGGG	pBWBHTC1	NZ_CP009273	3806757	3809220	+	4.29398	3.88936	FALSE	FALSE
set3S0554	set3S0555	metE	Mix_11	Mix_11.metE	carbon source	M9_1percentGlucose	1	5	GTAAATGTTAGTACGTAAGG	pBWBHTC5	NC_004663	2542558	2545750	+	3.96674	4.7239	FALSE	FALSE
set3S0554	set3S0555	metE	Mix_11	Mix_11.metE	carbon source	M9_1percentGlucose	1	5	GAATTGTTAGTGTGCAACGG	pBWBHTC1	NZ_CP009273	2409514	2412731	-	2.93767	3.6405	FALSE	FALSE
set3S0554	set3S0555	metE	Mix_11	Mix_11.metE	carbon source	M9_1percentGlucose	1	5	GCTAAAGTAATCCGATTTTT	pBWBHTC5	NC_004663	5364151	5366740	-	6.89212	7.90015	TRUE	FALSE
set3S0554	set3S0555	metE	Mix_11	Mix_11.metE	carbon source	M9_1percentGlucose	1	5	TCTTGTTGCTCTTGTCTTGT	pBWBHTC9	CP152376	3041948	3042319	+	1.51683	3.50641	FALSE	FALSE
set3S0554	set3S0555	metE	Mix_11	Mix_11.metE	carbon source	M9_1percentGlucose	1	5	TACTCACTACGTCGCTCAGG	pBWBHTC1	NZ_CP009273	2565228	2567849	-	3.10672	3.72669	FALSE	FALSE
set3S0554	set3S0555	metE	Mix_11	Mix_11.metE	carbon source	M9_1percentGlucose	1	5	GCCGGATCCTAGGTGACCGT	pBWBHTC4	NC_000964	3533919	3535776	+	3.60523	0	FALSE	FALSE
set3S0554	set3S0555	metE	Mix_11	Mix_11.metE	carbon source	M9_1percentGlucose	1	5	GTTATAGAACGTTGTTAGTG	pBWBHTC5	NC_004663	2542732	2545604	+	2.20917	3.18964	FALSE	FALSE
set3S0554	set3S0555	metE	Mix_11	Mix_11.metE	carbon source	M9_1percentGlucose	1	5	ATATGTGAGGTGAACTAGCT	pBWBHTC9	CP152376	1698323	1701127	+	0.464188	3.33191	FALSE	FALSE
set3S0554	set3S0555	metE	Mix_11	Mix_11.metE	carbon source	M9_1percentGlucose	1	5	TCACTGGGTTTATAGACTAT	pBWBHTC3	NZ_PGEN01000001	3159494	3161950	-	-0.620272	3.05162	FALSE	FALSE
set3S0554	set3S0555	metE	Mix_11	Mix_11.metE	carbon source	M9_1percentGlucose	1	5	CACTATCGCGAATTACCTCT	pBWBHTC8	NZ_CP088922	1471632	1473847	-	3.19031	2.32463	FALSE	FALSE
set3S0554	set3S0555	metE	Mix_11	Mix_11.metE	carbon source	M9_1percentGlucose	1	5	GGGCTAATTGGGTTTTGTTA	pBWBHTC1	NZ_CP009273	2565459	2567694	-	3.70698	3.2294	FALSE	FALSE
set3S0554	set3S0555	metE	Mix_11	Mix_11.metE	carbon source	M9_1percentGlucose	1	5	TATCCAGCCTCAGTGAATGT	pBWBHTC5	NC_004663	2543326	2545560	+	5.25354	5.29361	TRUE	FALSE
set3S0554	set3S0555	metE	Mix_11	Mix_11.metE	carbon source	M9_1percentGlucose	1	5	TTAGAAACGCATTTTTCGTG	pBWBHTC2	NZ_CP015225	1433348	1436063	+	-0.620272	3.05162	FALSE	FALSE
set3S0554	set3S0555	metE	Mix_11	Mix_11.metE	carbon source	M9_1percentGlucose	1	5	AACCCTCTCTTTTAGACGCG	pBWBHTC10	CP151803	1837281	1837557	-	3.6891	-0.513973	FALSE	FALSE
set3S0554	set3S0555	metE	Mix_11	Mix_11.metE	carbon source	M9_1percentGlucose	1	5	GATAAAGGCTCTCTGTATAC	pBWBHTC5	NC_004663	2543487	2545958	+	3.15462	2.69065	FALSE	FALSE
set3S0554	set3S0555	metE	Mix_11	Mix_11.metE	carbon source	M9_1percentGlucose	1	5	GCGTTACTCTTTAAGTGCTG	pBWBHTC4	NC_000964	1661807	1663847	+	3.92443	1.49639	FALSE	FALSE
set3S0554	set3S0555	metE	Mix_11	Mix_11.metE	carbon source	M9_1percentGlucose	1	5	ATTAGAGATCGGTTACAGAC	pBWBHTC1	NZ_CP009273	3807667	3809903	+	3.27054	4.01298	FALSE	FALSE
set3S0554	set3S0555	metE	Mix_11	Mix_11.metE	carbon source	M9_1percentGlucose	1	5	GTGCCACACCGAGCGCGAAT	pBWBHTC3	NZ_PGEN01000001	858266	860104	+	0.896562	3.05162	FALSE	FALSE
set3S0554	set3S0555	metE	Mix_11	Mix_11.metE	carbon source	M9_1percentGlucose	1	5	TGCACTTCATGCTGTGTGGG	pBWBHTC3	NZ_PGEN01000001	3053852	3056605	-	-1.38488	3.38737	FALSE	FALSE
set3S0554	set3S0555	metE	Mix_11	Mix_11.metE	carbon source	M9_1percentGlucose	1	5	AACTTAATTAATGAGTTTTC	pBWBHTC5	NC_004663	3153352	3154313	+	1.51683	3.26855	FALSE	FALSE
set3S0554	set3S0555	metE	Mix_11	Mix_11.metE	carbon source	M9_1percentGlucose	1	5	CTGAAACATCAAAGACTATG	pBWBHTC11	CP152407	4699589	4702255	+	2.87858	3.03936	FALSE	FALSE
set3S0554	set3S0555	metE	Mix_11	Mix_11.metE	carbon source	M9_1percentGlucose	1	5	CGTTTGTTTAGATTGTGAAG	pBWBHTC11	CP152407	1295229	1297499	+	3.17846	2.03027	FALSE	FALSE
set3S0554	set3S0555	metE	Mix_11	Mix_11.metE	carbon source	M9_1percentGlucose	1	5	TATCATCCTTAGCTGGGATT	pBWBHTC9	CP152376	62443	63697	-	3.94044	-1.45247	FALSE	FALSE
set3S0554	set3S0555	metE	Mix_11	Mix_11.metE	carbon source	M9_1percentGlucose	1	5	TCAAGGAGACGTGTTTTGTA	pBWBHTC1	NZ_CP009273	4526624	4528528	-	3.81058	0	FALSE	FALSE
set3S0554	set3S0555	metE	Mix_11	Mix_11.metE	carbon source	M9_1percentGlucose	1	5	CGTGACGTACTGTATTACTT	pBWBHTC2	NZ_CP015225	1435531	1438442	+	3.92443	2.60961	FALSE	FALSE
set3S0554	set3S0555	metE	Mix_11	Mix_11.metE	carbon source	M9_1percentGlucose	1	5	ATGCATGCTCCTTTGCCTTC	pBWBHTC4	NC_000964	1661695	1663866	+	3.28946	1.77711	FALSE	FALSE
set3S0554	set3S0555	metE	Mix_11	Mix_11.metE	carbon source	M9_1percentGlucose	1	5	GTATTATCATACTCATTAAT	pBWBHTC4	NC_000964	2009189	2013101	+	3.07835	1.4475	FALSE	FALSE
set3S0554	set3S0555	metE	Mix_11	Mix_11.metE	carbon source	M9_1percentGlucose	1	5	GCAAACAGGTGATGAAGGTA	pBWBHTC1	NZ_CP009273	3781166	3783660	+	2.71916	3.50641	FALSE	FALSE
set3S0554	set3S0555	metE	Mix_11	Mix_11.metE	carbon source	M9_1percentGlucose	1	5	GCATTGAGGGAACATCTACC	pBWBHTC7	CP152408	1519673	1521142	-	3.19031	1.49639	FALSE	FALSE
set3S0554	set3S0555	metE	Mix_11	Mix_11.metE	carbon source	M9_1percentGlucose	1	5	TTGAGCACACCCGAGCAAAG	pBWBHTC1	NZ_CP009273	324010	327278	+	-1.05265	3.6405	FALSE	FALSE
set3S0554	set3S0555	metE	Mix_11	Mix_11.metE	carbon source	M9_1percentGlucose	1	5	TATATAGCTTAAATGATGCT	pBWBHTC9	CP152376	132977	135119	-	4.29398	2.98357	FALSE	FALSE
set3S0554	set3S0555	metE	Mix_11	Mix_11.metE	carbon source	M9_1percentGlucose	1	5	TGACGACTATCCCGTCAACA	pBWBHTC1	NZ_CP009273	1415021	1417191	+	3.6016	4.1994	FALSE	FALSE
set3S0554	set3S0555	metE	Mix_11	Mix_11.metE	carbon source	M9_1percentGlucose	1	5	TCATAAGTACAGTCCTAGCT	pBWBHTC11	CP152407	4521037	4523747	+	3.07835	1.4475	FALSE	FALSE
set3S0554	set3S0555	metE	Mix_11	Mix_11.metE	carbon source	M9_1percentGlucose	1	5	GCTTTCTCCTCGAGCGGCAC	pBWBHTC1	NZ_CP009273	3840546	3844216	-	3.19031	-0.658938	FALSE	FALSE
set3S0554	set3S0555	metE	Mix_11	Mix_11.metE	carbon source	M9_1percentGlucose	1	5	AAGTAATCAGATGAGAACTT	pBWBHTC11	CP152407	1731115	1732446	-	1.61951	3.78256	FALSE	FALSE
set3S0554	set3S0555	metE	Mix_11	Mix_11.metE	carbon source	M9_1percentGlucose	1	5	TATCCCTTATGTTTAAAAAA	pBWBHTC4	NC_000964	2470719	2472609	+	3.09748	0.337914	FALSE	FALSE
set3S0554	set3S0555	metE	Mix_11	Mix_11.metE	carbon source	M9_1percentGlucose	1	5	TATTTTAAAAAGGCATCCCA	pBWBHTC10	CP151803	4865133	4868231	-	-0.620272	3.38949	FALSE	FALSE
set3S0554	set3S0555	metE	Mix_11	Mix_11.metE	carbon source	M9_1percentGlucose	1	5	GCTGTGAGAACGAATGCTCT	pBWBHTC1	NZ_CP009273	2410643	2412731	-	2.70365	3.02729	FALSE	FALSE
set3S0554	set3S0555	metE	Mix_11	Mix_11.metE	carbon source	M9_1percentGlucose	1	5	TATGCGACCTCATAATCTGT	pBWBHTC8	NZ_CP088922	2580579	2583141	-	3.19031	0.788564	FALSE	FALSE
set3S0554	set3S0555	metE	Mix_11	Mix_11.metE	carbon source	M9_1percentGlucose	1	5	TTGTGGGTCGTAGCGTTAAT	pBWBHTC8	NZ_CP088922	1215790	1217636	-	0	4.4415	FALSE	FALSE
set3S0554	set3S0555	metE	Mix_11	Mix_11.metE	carbon source	M9_1percentGlucose	1	5	GTCCGAATTACGGTCAAACT	pBWBHTC8	NZ_CP088922	3671352	3675669	+	1.51683	3.88936	FALSE	FALSE
set3S0554	set3S0555	metE	Mix_11	Mix_11.metE	carbon source	M9_1percentGlucose	1	5	TCATAAAGCCGGAAGATATA	pBWBHTC11	CP152407	2227243	2228613	+	0.707055	4.34013	FALSE	FALSE
set3S0554	set3S0555	metE	Mix_11	Mix_11.metE	carbon source	M9_1percentGlucose	1	5	GCACTTTTAAGGTAAATTGA	pBWBHTC8	NZ_CP088922	3702707	3705145	-	2.71916	4.19168	FALSE	FALSE
set3S0554	set3S0555	metE	Mix_11	Mix_11.metE	carbon source	M9_1percentGlucose	1	5	GTAGCTGGGGCTGTATTCAA	pBWBHTC2	NZ_CP015225	4254536	4257220	+	13.2911	13.1547	TRUE	FALSE
set3S0554	set3S0555	metE	Mix_11	Mix_11.metE	carbon source	M9_1percentGlucose	1	5	CCCTGTTACGCATAGCCTTT	pBWBHTC9	CP152376	644242	647128	-	3.09748	0.337914	FALSE	FALSE
set3S0554	set3S0555	metE	Mix_11	Mix_11.metE	carbon source	M9_1percentGlucose	1	5	TATTTATTACCATCTCTTAC	pBWBHTC4	NC_000964	4135600	4136344	-	3.70559	-1.10959	FALSE	FALSE
set3S0554	set3S0555	metE	Mix_11	Mix_11.metE	carbon source	M9_1percentGlucose	1	5	GAGTTGCAGACTTCTCTGCC	pBWBHTC1	NZ_CP009273	3806267	3808467	+	3.26245	3.01101	FALSE	FALSE
set3S0554	set3S0555	metE	Mix_11	Mix_11.metE	carbon source	M9_1percentGlucose	1	5	TATTTATAAATGTGCAGTGG	pBWBHTC2	NZ_CP015225	6118998	6121516	+	0	3.50641	FALSE	FALSE
set3S0554	set3S0555	metE	Mix_11	Mix_11.metE	carbon source	M9_1percentGlucose	1	5	GTTAATAGGCGCTCTCATGG	pBWBHTC3	NZ_PGEN01000001	2549633	2551643	-	3.37417	-0.281803	FALSE	FALSE
set3S0554	set3S0555	metE	Mix_11	Mix_11.metE	carbon source	M9_1percentGlucose	1	5	ATAAGCCTGGTACATATCTT	pBWBHTC5	NC_004663	2544266	2546219	+	3.09748	3.33191	FALSE	FALSE
set3S0554	set3S0555	metE	Mix_11	Mix_11.metE	carbon source	M9_1percentGlucose	1	5	GCGCGATGAATGGCTTTCCA	pBWBHTC1	NZ_CP009273	2873786	2876565	+	3.60277	0.337914	FALSE	FALSE
set3S0554	set3S0555	metE	Mix_11	Mix_11.metE	carbon source	M9_1percentGlucose	1	5	ATTGGATTGACCGAATAGCT	pBWBHTC2	NZ_CP015225	1639107	1640825	+	3.30272	-0.513973	FALSE	FALSE
set3S0554	set3S0555	metE	Mix_11	Mix_11.metE	carbon source	M9_1percentGlucose	1	5	TGGCCCGTCGATTTTGCTAA	pBWBHTC4	NC_000964	1549969	1552966	+	3.60523	0	FALSE	FALSE
set3S0554	set3S0555	metE	Mix_11	Mix_11.metE	carbon source	M9_1percentGlucose	1	5	GCATGAAAGGCACGACTGGC	pBWBHTC1	NZ_CP009273	1642720	1644830	+	5.0596	5.84604	TRUE	FALSE
set3S0554	set3S0555	metE	Mix_11	Mix_11.metE	carbon source	M9_1percentGlucose	1	5	GGTGGGCTGGGTCCATGATC	pBWBHTC2	NZ_CP015225	6306193	6308531	+	4.15012	0	FALSE	FALSE
set3S0554	set3S0555	metE	Mix_11	Mix_11.metE	carbon source	M9_1percentGlucose	1	5	ATCTCACGGGCGGTGGACTG	pBWBHTC1	NZ_CP009273	1270099	1272985	-	3.37576	3.08057	FALSE	FALSE
set3S0554	set3S0555	metE	Mix_11	Mix_11.metE	carbon source	M9_1percentGlucose	1	5	GCGAATGCTTAATCACAGAT	pBWBHTC8	NZ_CP088922	3271055	3273402	-	3.07835	0	FALSE	FALSE
set3S0554	set3S0555	metE	Mix_11	Mix_11.metE	carbon source	M9_1percentGlucose	1	5	GTCCATTGGTAGCATGTAGG	pBWBHTC3	NZ_PGEN01000001	3752429	3754545	-	3.36571	0	FALSE	FALSE
set3S0554	set3S0555	metE	Mix_11	Mix_11.metE	carbon source	M9_1percentGlucose	1	5	CGATTGGGCGGATGGTGCAA	pBWBHTC1	NZ_CP009273	3807137	3809718	+	3.27461	4.30807	FALSE	FALSE
set3S0554	set3S0555	metE	Mix_11	Mix_11.metE	carbon source	M9_1percentGlucose	1	5	GACTACTTATTGCTGTGCGC	pBWBHTC5	NC_004663	2544242	2545857	+	4.40078	3.6405	FALSE	FALSE
set3S0554	set3S0555	metE	Mix_11	Mix_11.metE	carbon source	M9_1percentGlucose	1	5	GTTTTGCAGGTATCTCTGGA	pBWBHTC6	CP151802	1083396	1084655	-	0.896562	3.99544	FALSE	FALSE
set3S0554	set3S0555	metE	Mix_11	Mix_11.metE	carbon source	M9_1percentGlucose	1	5	TTTAATCAGTGTCGTGCATT	pBWBHTC4	NC_000964	229817	230962	+	0.854903	3.29762	FALSE	FALSE
set3S0554	set3S0555	metE	Mix_11	Mix_11.metE	carbon source	M9_1percentGlucose	1	5	TATATATTATGTTGATTGGC	pBWBHTC10	CP151803	392306	394941	+	3.07835	0	FALSE	FALSE
set3S0554	set3S0555	metE	Mix_11	Mix_11.metE	carbon source	M9_1percentGlucose	1	5	CCCCGTTTAGAGGATTTTCG	pBWBHTC6	CP151802	1862384	1863974	+	1.51683	4.55186	FALSE	FALSE
set3S0554	set3S0555	metE	Mix_11	Mix_11.metE	carbon source	M9_1percentGlucose	1	5	AGAATTGTATATATTGGCAA	pBWBHTC4	NC_000964	3077159	3079830	+	3.99032	1.4475	FALSE	FALSE
set3S0554	set3S0555	metE	Mix_11	Mix_11.metE	carbon source	M9_1percentGlucose	1	5	TGGATGAATGGATGTGTAAC	pBWBHTC4	NC_000964	1660820	1663506	+	2.98495	3.05162	FALSE	FALSE
set3S0554	set3S0555	metE	Mix_11	Mix_11.metE	carbon source	M9_1percentGlucose	1	5	CGACGGCACCACTGCGGGCC	pBWBHTC3	NZ_PGEN01000001	2245689	2248078	+	2.45808	3.05162	FALSE	FALSE
set3S0554	set3S0555	metE	Mix_11	Mix_11.metE	carbon source	M9_1percentGlucose	1	5	ATAGACGAGTTGAATGTATT	pBWBHTC4	NC_000964	1661262	1662966	+	3.02648	1.80684	FALSE	FALSE
set3S0554	set3S0555	metE	Mix_11	Mix_11.metE	carbon source	M9_1percentGlucose	1	5	AAATCTTGAACCTTATACAA	pBWBHTC8	NZ_CP088922	2081615	2084603	-	0.131957	3.20191	FALSE	FALSE
set3S0554	set3S0555	metE	Mix_11	Mix_11.metE	carbon source	M9_1percentGlucose	1	5	GTAGATCATAAGGTGCACCC	pBWBHTC1	NZ_CP009273	1198600	1200981	+	3.32008	3.75824	FALSE	FALSE
set3S0554	set3S0555	metE	Mix_11	Mix_11.metE	carbon source	M9_1percentGlucose	1	5	AGTTGCCCCATATGATGACT	pBWBHTC9	CP152376	1235898	1237429	-	3.60523	0	FALSE	FALSE
set3S0554	set3S0555	metE	Mix_11	Mix_11.metE	carbon source	M9_1percentGlucose	1	5	GGCCAATGCAATGGTTATTG	pBWBHTC1	NZ_CP009273	3000936	3003134	+	3.07835	1.4475	FALSE	FALSE
set3S0554	set3S0555	metE	Mix_11	Mix_11.metE	carbon source	M9_1percentGlucose	1	5	TGACATGGGGGGAATGACCA	pBWBHTC1	NZ_CP009273	4004667	4008894	-	15.7868	15.8859	TRUE	FALSE
set3S0554	set3S0555	metE	Mix_11	Mix_11.metE	carbon source	M9_1percentGlucose	1	5	TACAGTATTTGAACGGACCT	pBWBHTC11	CP152407	1378846	1381035	-	0	3.50641	FALSE	FALSE
set3S0554	set3S0555	metE	Mix_11	Mix_11.metE	carbon source	M9_1percentGlucose	1	5	ATAATCTTACTACACTTTGT	pBWBHTC2	NZ_CP015225	791664	794094	+	3.81058	1.4475	FALSE	FALSE
set3S0554	set3S0555	metE	Mix_11	Mix_11.metE	carbon source	M9_1percentGlucose	1	5	CTTTCTATAGTAAGTTGTTA	pBWBHTC4	NC_000964	3477472	3479663	+	-0.620272	3.23042	FALSE	FALSE
set3S0554	set3S0555	metE	Mix_11	Mix_11.metE	carbon source	M9_1percentGlucose	1	5	TTTTTTATTCCTTAGGCGTC	pBWBHTC4	NC_000964	4105631	4108261	+	3.17846	2.16058	FALSE	FALSE
set3S0554	set3S0555	metE	Mix_11	Mix_11.metE	carbon source	M9_1percentGlucose	1	5	TGCTAGTAGGAGAAGAATGG	pBWBHTC6	CP151802	3127272	3128501	+	1.06442	3.42235	FALSE	FALSE
set3S0554	set3S0555	metE	Mix_11	Mix_11.metE	carbon source	M9_1percentGlucose	1	5	GTCTGTCCAACCGCTGAAGA	pBWBHTC1	NZ_CP009273	3807623	3811009	+	5.8166	5.73188	TRUE	FALSE
set3S0554	set3S0555	metE	Mix_11	Mix_11.metE	carbon source	M9_1percentGlucose	1	5	TTGTCTGGCTACCTAGGTCA	pBWBHTC8	NZ_CP088922	1393669	1397752	-	0	3.26855	FALSE	FALSE
set3S0554	set3S0555	metE	Mix_11	Mix_11.metE	carbon source	M9_1percentGlucose	1	5	ACTCATTAGCTTTTTAACTC	pBWBHTC8	NZ_CP088922	3096665	3099126	+	3.81058	0	FALSE	FALSE
set3S0554	set3S0555	metE	Mix_11	Mix_11.metE	carbon source	M9_1percentGlucose	1	5	TTGGGGCCGTTAAGTTAGGC	pBWBHTC1	NZ_CP009273	3806190	3809996	+	2.9784	3.00609	FALSE	FALSE
set3S0554	set3S0555	metE	Mix_11	Mix_11.metE	carbon source	M9_1percentGlucose	1	5	TGTTAAATAAATCAGTCTTG	pBWBHTC4	NC_000964	2567430	2568693	+	1.42361	3.19503	FALSE	FALSE
set3S0554	set3S0555	metE	Mix_11	Mix_11.metE	carbon source	M9_1percentGlucose	1	5	GAAATTCGGACCGTTAGTTT	pBWBHTC3	NZ_PGEN01000001	3248372	3251162	-	3.80451	-0.658938	FALSE	FALSE
set3S0554	set3S0555	metE	Mix_11	Mix_11.metE	carbon source	M9_1percentGlucose	1	5	TTGGTTGCACTAATATGCGG	pBWBHTC6	CP151802	1117059	1118616	+	0.464188	3.33191	FALSE	FALSE
set3S0554	set3S0555	metE	Mix_11	Mix_11.metE	carbon source	M9_1percentGlucose	1	5	GGGAAGTTTGTCTCTGTGAG	pBWBHTC1	NZ_CP009273	4377234	4378839	+	-0.620272	3.53275	FALSE	FALSE
set3S0554	set3S0555	metE	Mix_11	Mix_11.metE	carbon source	M9_1percentGlucose	1	5	TTCGCTAAGGTTTGGCTAAT	pBWBHTC2	NZ_CP015225	3594280	3596792	-	3.70559	-1.10959	FALSE	FALSE
set3S0554	set3S0555	metE	Mix_11	Mix_11.metE	carbon source	M9_1percentGlucose	1	5	TTCATTTTTTCGGACTATTC	pBWBHTC5	NC_004663	4153171	4154958	-	-0.620272	3.05162	FALSE	FALSE
set3S0554	set3S0555	metE	Mix_11	Mix_11.metE	carbon source	M9_1percentGlucose	1	5	GGTTCTGTTACTGCCTGTTT	pBWBHTC2	NZ_CP015225	3780209	3782838	-	3.07835	1.4475	FALSE	FALSE
set3S0554	set3S0555	metE	Mix_11	Mix_11.metE	carbon source	M9_1percentGlucose	1	5	TCTTTGAAGTTAACGTCCCC	pBWBHTC6	CP151802	124764	128596	+	7.80678	7.72206	TRUE	FALSE
set3S0554	set3S0555	metE	Mix_11	Mix_11.metE	carbon source	M9_1percentGlucose	1	5	TGGATTGAAGGTTTATTCAA	pBWBHTC9	CP152376	3057630	3059642	+	2.71916	3.71056	FALSE	FALSE
set3S0554	set3S0555	metE	Mix_11	Mix_11.metE	carbon source	M9_1percentGlucose	1	5	CTTTGCTGAAAGAGCCTAAC	pBWBHTC8	NZ_CP088922	1394624	1396992	-	4.06855	5.34909	TRUE	FALSE
set3S0554	set3S0555	metE	Mix_11	Mix_11.metE	carbon source	M9_1percentGlucose	1	5	TGCTCGATTTATCCTTTTCG	pBWBHTC9	CP152376	1996031	1996853	-	3.0399	-0.0049671	FALSE	FALSE
set3S0554	set3S0555	metE	Mix_11	Mix_11.metE	carbon source	M9_1percentGlucose	1	5	AACCGACGGTTTTCTGGGCG	pBWBHTC4	NC_000964	643571	646389	-	3.99032	0	FALSE	FALSE
set3S0554	set3S0555	metE	Mix_11	Mix_11.metE	carbon source	M9_1percentGlucose	1	5	CTGTTCTCCTAGGAACGGGC	pBWBHTC6	CP151802	3265108	3267394	+	3.36571	0	FALSE	FALSE
set3S0554	set3S0555	metE	Mix_11	Mix_11.metE	carbon source	M9_1percentGlucose	1	5	TCAGTTAGGATTCGATTTTT	pBWBHTC8	NZ_CP088922	3680631	3682642	+	3.72403	4.01298	FALSE	FALSE
set3S0554	set3S0555	metE	Mix_11	Mix_11.metE	carbon source	M9_1percentGlucose	1	5	TAAGGTTTCCTATTAGGTAG	pBWBHTC4	NC_000964	3369268	3371846	+	0	4.32199	FALSE	FALSE
set3S0554	set3S0555	metE	Mix_11	Mix_11.metE	carbon source	M9_1percentGlucose	1	5	CATAAGTAGAGTCTTATTGG	pBWBHTC1	NZ_CP009273	4046397	4049072	+	3.07835	0	FALSE	FALSE
set3S0554	set3S0555	metE	Mix_11	Mix_11.metE	carbon source	M9_1percentGlucose	1	5	CAGGTGGGACTATACCTTGG	pBWBHTC1	NZ_CP009273	2555870	2559243	+	3.24705	2.16058	FALSE	FALSE
set3S0554	set3S0555	metE	Mix_11	Mix_11.metE	carbon source	M9_1percentGlucose	1	5	AAGTAAGGGTCTGCCGCCAA	pBWBHTC1	NZ_CP009273	3387965	3391503	-	3.36571	2.62809	FALSE	FALSE
set3S0554	set3S0555	metE	Mix_11	Mix_11.metE	carbon source	M9_1percentGlucose	1	5	GACCATGATCCGTAATTAAA	pBWBHTC2	NZ_CP015225	6208922	6212323	-	4.29398	2.15533	FALSE	FALSE
set3S0554	set3S0555	metE	Mix_11	Mix_11.metE	carbon source	M9_1percentGlucose	1	5	TACACGCGATTAGAACGCAT	pBWBHTC11	CP152407	1125326	1128784	+	0	3.50641	FALSE	FALSE
set3S0554	set3S0555	metE	Mix_11	Mix_11.metE	carbon source	M9_1percentGlucose	1	5	TTAACAATTTATTAATCTTA	pBWBHTC5	NC_004663	2542558	2545750	+	3.88598	4.07271	FALSE	FALSE
set3S0554	set3S0555	metE	Mix_11	Mix_11.metE	carbon source	M9_1percentGlucose	1	5	CAAAATGGTTTCAATGACAT	pBWBHTC10	CP151803	7471230	7473903	-	3.07835	0	FALSE	FALSE
set3S0554	set3S0555	metE	Mix_11	Mix_11.metE	carbon source	M9_1percentGlucose	1	5	GGTCACACTGCAAGGCCGGC	pBWBHTC1	NZ_CP009273	1960600	1962246	+	3.6737	-0.658938	FALSE	FALSE
set3S0554	set3S0555	metE	Mix_11	Mix_11.metE	carbon source	M9_1percentGlucose	1	5	CACCATACTCAATTTGTGTT	pBWBHTC11	CP152407	2214379	2216055	+	3.07835	1.4475	FALSE	FALSE
set3S0554	set3S0555	metE	Mix_11	Mix_11.metE	carbon source	M9_1percentGlucose	1	5	AGAGAGAGAAATATTTGAGG	pBWBHTC5	NC_004663	2543326	2545560	+	4.89591	4.68415	FALSE	FALSE
set3S0554	set3S0555	metE	Mix_11	Mix_11.metE	carbon source	M9_1percentGlucose	1	5	TTATGTATGCGTTACATGTG	pBWBHTC5	NC_004663	2515982	2518387	-	-0.620272	3.66305	FALSE	FALSE
set3S0554	set3S0555	metE	Mix_11	Mix_11.metE	carbon source	M9_1percentGlucose	1	5	CTAGTGAAGCGAACAGCGCT	pBWBHTC1	NZ_CP009273	2409514	2412731	-	3.48311	3.48581	FALSE	FALSE
set3S0554	set3S0555	metE	Mix_11	Mix_11.metE	carbon source	M9_1percentGlucose	1	5	TGAATACACGCTCTCGTACA	pBWBHTC1	NZ_CP009273	389319	389541	+	3.60523	2.62809	FALSE	FALSE
set3S0558	set3S0559	aroE	Mix_11	Mix_11.aroE	carbon source	M9_1percentGlucose	1	5	CACCTACTGTTCAAGGTTTG	pBWBHTC2	NZ_CP015225	5835029	5838479	-	7.93763	8.62956	TRUE	TRUE
set3S0558	set3S0559	aroE	Mix_11	Mix_11.aroE	carbon source	M9_1percentGlucose	1	5	TTTGCGTACTGGCGGGAGTC	pBWBHTC3	NZ_PGEN01000001	2299559	2302670	-	-2.61772	8.5819	TRUE	TRUE
set3S0558	set3S0559	aroE	Mix_11	Mix_11.aroE	carbon source	M9_1percentGlucose	1	5	CTCGACTTTTTTGTGTAACA	pBWBHTC2	NZ_CP015225	5835373	5839375	-	8.22796	8.37412	TRUE	TRUE
set3S0558	set3S0559	aroE	Mix_11	Mix_11.aroE	carbon source	M9_1percentGlucose	1	5	CAGCATGCACCTGGACAATG	pBWBHTC3	NZ_PGEN01000001	1938870	1941146	+	5.38449	4.27563	TRUE	FALSE
set3S0558	set3S0559	aroE	Mix_11	Mix_11.aroE	carbon source	M9_1percentGlucose	1	5	GTGGGCAGTGCGATTTCGTG	pBWBHTC2	NZ_CP015225	5835808	5837767	-	7.27073	8.2475	TRUE	TRUE
set3S0558	set3S0559	aroE	Mix_11	Mix_11.aroE	carbon source	M9_1percentGlucose	1	5	CCGCTAGTGCAAACGGGTAT	pBWBHTC2	NZ_CP015225	4806567	4810468	+	8.88484	8.61416	TRUE	TRUE
set3S0558	set3S0559	aroE	Mix_11	Mix_11.aroE	carbon source	M9_1percentGlucose	1	5	TGTTTCCATCGAATAACGGG	pBWBHTC1	NZ_CP009273	3423048	3426391	+	7.94198	8.01089	TRUE	TRUE
set3S0558	set3S0559	aroE	Mix_11	Mix_11.aroE	carbon source	M9_1percentGlucose	1	5	TCGTTCTATAGGTTAGTGAG	pBWBHTC4	NC_000964	2644660	2648077	-	8.60177	8.82797	TRUE	TRUE
set3S0558	set3S0559	aroE	Mix_11	Mix_11.aroE	carbon source	M9_1percentGlucose	1	5	TTCACTCCGTCTTTACTACC	pBWBHTC8	NZ_CP088922	1264390	1266418	-	6.39703	-0.366944	TRUE	FALSE
set3S0558	set3S0559	aroE	Mix_11	Mix_11.aroE	carbon source	M9_1percentGlucose	1	5	ATTAATTACACATTAACTGA	pBWBHTC4	NC_000964	2644660	2648077	-	6.86433	7.35122	TRUE	TRUE
set3S0558	set3S0559	aroE	Mix_11	Mix_11.aroE	carbon source	M9_1percentGlucose	1	5	CCGACGAATCCTGTGTGTCT	pBWBHTC1	NZ_CP009273	3423207	3426820	-	7.7728	7.3464	TRUE	TRUE
set3S0558	set3S0559	aroE	Mix_11	Mix_11.aroE	carbon source	M9_1percentGlucose	1	5	CGATGTACGCATACAGCGTG	pBWBHTC1	NZ_CP009273	3422938	3426031	+	7.69533	7.43732	TRUE	TRUE
set3S0558	set3S0559	aroE	Mix_11	Mix_11.aroE	carbon source	M9_1percentGlucose	1	5	TGGGTGCAGATGGTAGCGAG	pBWBHTC1	NZ_CP009273	3422559	3425828	-	7.49342	6.71621	TRUE	TRUE
set3S0558	set3S0559	aroE	Mix_11	Mix_11.aroE	carbon source	M9_1percentGlucose	1	5	GACTCCCGCAGCGTTTCGGC	pBWBHTC2	NZ_CP015225	5835236	5837817	-	7.62107	8.00688	TRUE	TRUE
set3S0558	set3S0559	aroE	Mix_11	Mix_11.aroE	carbon source	M9_1percentGlucose	1	5	GACACGATTAAGTCTTCCTT	pBWBHTC5	NC_004663	5551936	5553950	+	7.10408	7.64048	TRUE	FALSE
set3S0558	set3S0559	aroE	Mix_11	Mix_11.aroE	carbon source	M9_1percentGlucose	1	5	TTTTATGGTTTATAATGTTG	pBWBHTC11	CP152407	1420431	1422392	+	5.71645	-1.19511	TRUE	FALSE
set3S0558	set3S0559	aroE	Mix_11	Mix_11.aroE	carbon source	M9_1percentGlucose	1	5	CAATACTGGATAATTCATTA	pBWBHTC3	NZ_PGEN01000001	2300337	2302717	-	8.60614	8.90825	TRUE	TRUE
set3S0558	set3S0559	aroE	Mix_11	Mix_11.aroE	carbon source	M9_1percentGlucose	1	5	TAAGAAAGTTGGTACTTTTT	pBWBHTC11	CP152407	1780854	1783605	-	-0.656127	6.72464	TRUE	FALSE
set3S0558	set3S0559	aroE	Mix_11	Mix_11.aroE	carbon source	M9_1percentGlucose	1	5	CTTAGCTCACCGTAGCTAGA	pBWBHTC11	CP152407	4135444	4137921	+	9.42858	9.58333	TRUE	FALSE
set3S0558	set3S0559	aroE	Mix_11	Mix_11.aroE	carbon source	M9_1percentGlucose	1	5	CACACTGCAGGTGACTTTTC	pBWBHTC11	CP152407	4548586	4550754	-	5.09147	6.45861	TRUE	FALSE
set3S0558	set3S0559	aroE	Mix_11	Mix_11.aroE	carbon source	M9_1percentGlucose	1	5	CTCACCTACTGTAACTTGCA	pBWBHTC3	NZ_PGEN01000001	2299559	2302670	-	9.4866	8.94998	TRUE	TRUE
set3S0558	set3S0559	aroE	Mix_11	Mix_11.aroE	carbon source	M9_1percentGlucose	1	5	GCGAGATATTTATCGTTTGG	pBWBHTC1	NZ_CP009273	1767906	1770393	+	6.651	-2.62257	TRUE	FALSE
set3S0558	set3S0559	aroE	Mix_11	Mix_11.aroE	carbon source	M9_1percentGlucose	1	5	ATCCCGCACAGCATACTTGT	pBWBHTC2	NZ_CP015225	4807793	4810723	+	9.32365	9.53647	TRUE	TRUE
set3S0558	set3S0559	aroE	Mix_11	Mix_11.aroE	carbon source	M9_1percentGlucose	1	5	TATGAGAAGGCGTCAGGGGA	pBWBHTC3	NZ_PGEN01000001	1179650	1181640	-	1.82417	5.5988	TRUE	FALSE
set3S0558	set3S0559	aroE	Mix_11	Mix_11.aroE	carbon source	M9_1percentGlucose	1	5	GTAGTAGGCGGAGTTTTATT	pBWBHTC1	NZ_CP009273	3423302	3425643	-	7.63129	7.73597	TRUE	TRUE
set3S0558	set3S0559	aroE	Mix_11	Mix_11.aroE	carbon source	M9_1percentGlucose	1	5	CCGCCTTCAGCAAACCGCCA	pBWBHTC2	NZ_CP015225	4807287	4811082	+	8.87718	8.59549	TRUE	TRUE
set3S0558	set3S0559	aroE	Mix_11	Mix_11.aroE	carbon source	M9_1percentGlucose	1	5	TATGACTACTCAAATTCTAA	pBWBHTC4	NC_000964	2643952	2645841	-	7.49781	7.98794	TRUE	TRUE
set3S0560	set3S0561	pyrD	Mix_11	Mix_11.pyrD	carbon source	M9_1percentGlucose	1	5	AGTGGCCGCTCCTTATATCG	pBWBHTC2	NZ_CP015225	2781531	2784864	-	13.2556	12.8552	TRUE	TRUE
set3S0560	set3S0561	pyrD	Mix_11	Mix_11.pyrD	carbon source	M9_1percentGlucose	1	5	TTAGTATGTTAGAACCTCTA	pBWBHTC4	NC_000964	1626383	1629467	+	7.306	6.02877	TRUE	TRUE
set3S0560	set3S0561	pyrD	Mix_11	Mix_11.pyrD	carbon source	M9_1percentGlucose	1	5	CTACTAGTGAAACTTTTACA	pBWBHTC4	NC_000964	1627487	1629022	+	11.3572	11.044	TRUE	TRUE
set3S0560	set3S0561	pyrD	Mix_11	Mix_11.pyrD	carbon source	M9_1percentGlucose	1	5	TTTATAGATCAGCCGCAGTC	pBWBHTC2	NZ_CP015225	2780898	2784473	-	12.8336	12.8777	TRUE	TRUE
set3S0560	set3S0561	pyrD	Mix_11	Mix_11.pyrD	carbon source	M9_1percentGlucose	1	5	ACTAGAATGCCATTGTAGCC	pBWBHTC7	CP152408	654582	657535	-	4.89583	4.14444	FALSE	FALSE
set3S0560	set3S0561	pyrD	Mix_11	Mix_11.pyrD	carbon source	M9_1percentGlucose	1	5	GTTCCTCAATAAAACCTGGC	pBWBHTC6	CP151802	3506928	3508636	+	11.2564	11.5897	TRUE	TRUE
set3S0560	set3S0561	pyrD	Mix_11	Mix_11.pyrD	carbon source	M9_1percentGlucose	1	5	TAGTGCTGCGTAACGTGTCG	pBWBHTC2	NZ_CP015225	6073166	6075719	-	8.12527	8.63999	TRUE	FALSE
set3S0560	set3S0561	pyrD	Mix_11	Mix_11.pyrD	carbon source	M9_1percentGlucose	1	5	AGTGGAGCGAGCAGGGAAGG	pBWBHTC2	NZ_CP015225	2781510	2784115	-	12.3545	11.8883	TRUE	TRUE
set3S0560	set3S0561	pyrD	Mix_11	Mix_11.pyrD	carbon source	M9_1percentGlucose	1	5	CCAGCACTTGTCCCCTTGGA	pBWBHTC11	CP152407	3816464	3819698	-	2.98253	4.47469	FALSE	FALSE
set3S0560	set3S0561	pyrD	Mix_11	Mix_11.pyrD	carbon source	M9_1percentGlucose	1	5	TTGAAGTTTAACGAGACTAG	pBWBHTC1	NZ_CP009273	998844	1002132	+	12.0635	10.794	TRUE	FALSE
set3S0560	set3S0561	pyrD	Mix_11	Mix_11.pyrD	carbon source	M9_1percentGlucose	1	5	TTTCTAGCTTGATAGTGAAT	pBWBHTC11	CP152407	2688243	2689962	-	6.69085	7.59623	TRUE	TRUE
set3S0560	set3S0561	pyrD	Mix_11	Mix_11.pyrD	carbon source	M9_1percentGlucose	1	5	GACTGCGGCAGGGGGGAGAC	pBWBHTC3	NZ_PGEN01000001	1552094	1555187	-	12.2059	11.5774	TRUE	TRUE
set3S0560	set3S0561	pyrD	Mix_11	Mix_11.pyrD	carbon source	M9_1percentGlucose	1	5	TATGTCCCTAATGAGGAGAT	pBWBHTC8	NZ_CP088922	3517402	3520120	+	9.95541	10.0529	TRUE	TRUE
set3S0560	set3S0561	pyrD	Mix_11	Mix_11.pyrD	carbon source	M9_1percentGlucose	1	5	TATTGTTCATACCACGACAA	pBWBHTC4	NC_000964	1626112	1629467	-	11.4227	11.3078	TRUE	TRUE
set3S0560	set3S0561	pyrD	Mix_11	Mix_11.pyrD	carbon source	M9_1percentGlucose	1	5	GGAACACTGTTGATGTCATG	pBWBHTC6	CP151802	3507284	3510320	+	13.1009	12.9846	TRUE	TRUE
set3S0560	set3S0561	pyrD	Mix_11	Mix_11.pyrD	carbon source	M9_1percentGlucose	1	5	TTCGTATGACGTCACATCTT	pBWBHTC8	NZ_CP088922	3516104	3518885	+	11.1377	11.7426	TRUE	TRUE
set3S0560	set3S0561	pyrD	Mix_11	Mix_11.pyrD	carbon source	M9_1percentGlucose	1	5	CCTTAGACAACTCAAAGGAC	pBWBHTC4	NC_000964	1627132	1629819	+	11.3104	11.1592	TRUE	TRUE
set3S0560	set3S0561	pyrD	Mix_11	Mix_11.pyrD	carbon source	M9_1percentGlucose	1	5	ATCAGTAATCAGCTATTTAA	pBWBHTC11	CP152407	2687135	2690183	-	11.0707	10.9755	TRUE	TRUE
set3S0560	set3S0561	pyrD	Mix_11	Mix_11.pyrD	carbon source	M9_1percentGlucose	1	5	TTATATCAATACGATAACGT	pBWBHTC4	NC_000964	1626826	1629051	-	14.0641	15.0063	TRUE	TRUE
set3S0560	set3S0561	pyrD	Mix_11	Mix_11.pyrD	carbon source	M9_1percentGlucose	1	5	TCTGGTATGATTCAGATGCT	pBWBHTC4	NC_000964	1625961	1628689	-	9.93458	0	TRUE	TRUE
set3S0560	set3S0561	pyrD	Mix_11	Mix_11.pyrD	carbon source	M9_1percentGlucose	1	5	CTTATGCTACGTCTTATTAT	pBWBHTC4	NC_000964	1626445	1628934	-	12.3034	12.4881	TRUE	TRUE
set3S0560	set3S0561	pyrD	Mix_11	Mix_11.pyrD	carbon source	M9_1percentGlucose	1	5	CACCAAAGTCGATCAATGAG	pBWBHTC4	NC_000964	1627132	1629819	+	11.4612	11.4519	TRUE	TRUE
set3S0560	set3S0561	pyrD	Mix_11	Mix_11.pyrD	carbon source	M9_1percentGlucose	1	5	TTCTATAATGCTGTGAGTTA	pBWBHTC6	CP151802	3506928	3508636	+	12.3175	12.5527	TRUE	TRUE
set3S0560	set3S0561	pyrD	Mix_11	Mix_11.pyrD	carbon source	M9_1percentGlucose	1	5	TTTGCAATAGTTTAGTTCAC	pBWBHTC7	CP152408	2738358	2740464	+	7.61939	6.96069	TRUE	FALSE
set3S0560	set3S0561	pyrD	Mix_11	Mix_11.pyrD	carbon source	M9_1percentGlucose	1	5	ACTCTTTCACTGTCCTCGCC	pBWBHTC4	NC_000964	1626445	1628934	-	12.4228	12.822	TRUE	TRUE
set3S0560	set3S0561	pyrD	Mix_11	Mix_11.pyrD	carbon source	M9_1percentGlucose	1	5	CAGCCCGAATCTATAGTTGC	pBWBHTC8	NZ_CP088922	3517402	3520120	+	10.1163	10.1567	TRUE	TRUE
set3S0560	set3S0561	pyrD	Mix_11	Mix_11.pyrD	carbon source	M9_1percentGlucose	1	5	GAAATCATGGGAGTAATTGA	pBWBHTC4	NC_000964	1626959	1629278	-	12.6405	12.6247	TRUE	TRUE
set3S0560	set3S0561	pyrD	Mix_11	Mix_11.pyrD	carbon source	M9_1percentGlucose	1	5	GACTTTTAAAGATAGTTCTT	pBWBHTC4	NC_000964	1625961	1628689	-	12.4252	12.4696	TRUE	TRUE
set3S0560	set3S0561	pyrD	Mix_11	Mix_11.pyrD	carbon source	M9_1percentGlucose	1	5	TTTAATTCTCTAATTTATAA	pBWBHTC6	CP151802	3506190	3508403	+	12.562	12.3871	TRUE	TRUE
set3S0560	set3S0561	pyrD	Mix_11	Mix_11.pyrD	carbon source	M9_1percentGlucose	1	5	AATTAAAGGGCCTTTAGGAT	pBWBHTC3	NZ_PGEN01000001	1552790	1555562	-	11.6221	10.9778	TRUE	TRUE
set3S0560	set3S0561	pyrD	Mix_11	Mix_11.pyrD	carbon source	M9_1percentGlucose	1	5	GAATCCTAACAACTTATAGT	pBWBHTC7	CP152408	3217766	3219995	+	12.945	12.811	TRUE	FALSE
set3S0560	set3S0561	pyrD	Mix_11	Mix_11.pyrD	carbon source	M9_1percentGlucose	1	5	AAGTGCTCCATGACGTGTCT	pBWBHTC4	NC_000964	1626806	1629022	-	12.677	13.0191	TRUE	TRUE
set3S0560	set3S0561	pyrD	Mix_11	Mix_11.pyrD	carbon source	M9_1percentGlucose	1	5	ACCTTCTTATTTCAAACTCA	pBWBHTC10	CP151803	1210598	1212444	-	9.63275	7.64541	TRUE	FALSE
set3S0562	set3S0563	ilvD	Mix_11	Mix_11.ilvD	carbon source	M9_1percentGlucose	1	5	GAAAGGTTCGAAAAAAGGAT	pBWBHTC2	NZ_CP015225	5292733	5295951	-	16.2002	16.3375	TRUE	TRUE
set3S0562	set3S0563	ilvD	Mix_11	Mix_11.ilvD	carbon source	M9_1percentGlucose	1	5	CTAACCAAGTGTTCATAAAG	pBWBHTC5	NC_004663	2023552	2025783	-	5.37277	4.82075	TRUE	FALSE
set3S0562	set3S0563	ilvD	Mix_11	Mix_11.ilvD	carbon source	M9_1percentGlucose	1	5	TCTTTCTAAGCCTGTAGTTT	pBWBHTC2	NZ_CP015225	5293235	5296025	-	13.5454	13.57	TRUE	TRUE
set3S0562	set3S0563	ilvD	Mix_11	Mix_11.ilvD	carbon source	M9_1percentGlucose	1	5	TAGATTTTCCTCAGCTGGGG	pBWBHTC5	NC_004663	2602305	2605169	-	13.3134	13.5054	TRUE	TRUE
set3S0562	set3S0563	ilvD	Mix_11	Mix_11.ilvD	carbon source	M9_1percentGlucose	1	5	TTAATATCTCTTGTTTAATC	pBWBHTC4	NC_000964	3476633	3478591	+	12.0203	11.7164	TRUE	FALSE
set3S0562	set3S0563	ilvD	Mix_11	Mix_11.ilvD	carbon source	M9_1percentGlucose	1	5	TGATTTACCAGTCAGTTTGC	pBWBHTC1	NZ_CP009273	3946499	3948766	+	11.3841	11.2932	TRUE	TRUE
set3S0562	set3S0563	ilvD	Mix_11	Mix_11.ilvD	carbon source	M9_1percentGlucose	1	5	TGAAGATAATTGTATTCCTT	pBWBHTC5	NC_004663	2602475	2605294	-	12.2391	11.7133	TRUE	TRUE
set3S0562	set3S0563	ilvD	Mix_11	Mix_11.ilvD	carbon source	M9_1percentGlucose	1	5	GTAGTTGTGGCATGTCCTGG	pBWBHTC7	CP152408	1366322	1368732	+	4.08402	4.95047	FALSE	FALSE
set3S0562	set3S0563	ilvD	Mix_11	Mix_11.ilvD	carbon source	M9_1percentGlucose	1	5	CCCTAATATCGTAGTCAAAC	pBWBHTC4	NC_000964	1907751	1910485	+	7.92231	9.4777	TRUE	FALSE
set3S0562	set3S0563	ilvD	Mix_11	Mix_11.ilvD	carbon source	M9_1percentGlucose	1	5	CAGGTACGGCAGTAGATGGT	pBWBHTC2	NZ_CP015225	5293235	5296025	-	13.9584	13.5936	TRUE	TRUE
set3S0562	set3S0563	ilvD	Mix_11	Mix_11.ilvD	carbon source	M9_1percentGlucose	1	5	AGTAGAACTCGGTCTGAGTA	pBWBHTC2	NZ_CP015225	1910025	1911641	+	9.17238	9.59402	TRUE	FALSE
set3S0562	set3S0563	ilvD	Mix_11	Mix_11.ilvD	carbon source	M9_1percentGlucose	1	5	CTTGGAGGTACTGATGCGAG	pBWBHTC1	NZ_CP009273	3945315	3948957	-	12.2175	12.3906	TRUE	TRUE
set3S0562	set3S0563	ilvD	Mix_11	Mix_11.ilvD	carbon source	M9_1percentGlucose	1	5	TTGTTTTATGAAATATCGAT	pBWBHTC10	CP151803	2737474	2739806	-	6.68502	-2.83429	TRUE	FALSE
set3S0564	set3S0565	hisG	Mix_11	Mix_11.hisG	carbon source	M9_1percentGlucose	1	5	CAGTTACATGAGTTAATTAT	pBWBHTC5	NC_004663	4705914	4707895	+	-0.176615	3.09066	FALSE	FALSE
set3S0564	set3S0565	hisG	Mix_11	Mix_11.hisG	carbon source	M9_1percentGlucose	1	5	AACATACGCCTTTAGTATAT	pBWBHTC8	NZ_CP088922	2435922	2437426	-	-1.20307	3.05267	FALSE	FALSE
set3S0564	set3S0565	hisG	Mix_11	Mix_11.hisG	carbon source	M9_1percentGlucose	1	5	AATTTAATTTGCTTCATTCT	pBWBHTC4	NC_000964	3212659	3214525	-	-1.56239	3.2659	FALSE	FALSE
set3S0564	set3S0565	hisG	Mix_11	Mix_11.hisG	carbon source	M9_1percentGlucose	1	5	CTAACAACGAATATATCGAT	pBWBHTC10	CP151803	795739	797801	-	3.00202	-0.955384	FALSE	FALSE
set3S0564	set3S0565	hisG	Mix_11	Mix_11.hisG	carbon source	M9_1percentGlucose	1	5	TATATAGGTACTAAGTTTTG	pBWBHTC1	NZ_CP009273	3548009	3551201	+	-1.68432	3.14816	FALSE	FALSE
set3S0564	set3S0565	hisG	Mix_11	Mix_11.hisG	carbon source	M9_1percentGlucose	1	5	AAAAGTTGAGTGTATTATTA	pBWBHTC5	NC_004663	5864190	5866379	-	-1.02986	3.77561	FALSE	FALSE
set3S0564	set3S0565	hisG	Mix_11	Mix_11.hisG	carbon source	M9_1percentGlucose	1	5	AAGTTGAAAAGATAGAGTCG	pBWBHTC8	NZ_CP088922	1523234	1525481	-	2.82882	3.05267	FALSE	FALSE
set3S0564	set3S0565	hisG	Mix_11	Mix_11.hisG	carbon source	M9_1percentGlucose	1	5	AATTTAGGTCTCGTCCTTGA	pBWBHTC4	NC_000964	3586438	3588788	-	8.54169	9.62524	TRUE	TRUE
set3S0564	set3S0565	hisG	Mix_11	Mix_11.hisG	carbon source	M9_1percentGlucose	1	5	TTCTTCATAACAGCCGTGGG	pBWBHTC10	CP151803	3422291	3425216	-	3.00202	-0.955384	FALSE	FALSE
set3S0564	set3S0565	hisG	Mix_11	Mix_11.hisG	carbon source	M9_1percentGlucose	1	5	AAATGTCATCGCGACCATTT	pBWBHTC3	NZ_PGEN01000001	1748000	1749731	-	-1.11906	3.13276	FALSE	FALSE
set3S0564	set3S0565	hisG	Mix_11	Mix_11.hisG	carbon source	M9_1percentGlucose	1	5	CACTATTTTAGTCTGGAGAT	pBWBHTC6	CP151802	3451021	3453438	+	8.88178e-16	3.25078	FALSE	FALSE
set3S0564	set3S0565	hisG	Mix_11	Mix_11.hisG	carbon source	M9_1percentGlucose	1	5	CGACCCAAAACTGTGCATAC	pBWBHTC7	CP152408	920699	920922	-	-1.49733	3.72998	FALSE	FALSE
set3S0564	set3S0565	hisG	Mix_11	Mix_11.hisG	carbon source	M9_1percentGlucose	1	5	GCATTCCCTTTATTCGAGCG	pBWBHTC4	NC_000964	1170533	1172179	-	-1.02986	3.21756	FALSE	FALSE
set3S0564	set3S0565	hisG	Mix_11	Mix_11.hisG	carbon source	M9_1percentGlucose	1	5	GCAAGTGACCATAATGGCGG	pBWBHTC1	NZ_CP009273	2805569	2807920	-	-0.723466	3.5067	FALSE	FALSE
set3S0564	set3S0565	hisG	Mix_11	Mix_11.hisG	carbon source	M9_1percentGlucose	1	5	TCAAGAGGAATGGAACCCGT	pBWBHTC4	NC_000964	3227708	3229521	+	3.30842	-0.666243	FALSE	FALSE
set3S0564	set3S0565	hisG	Mix_11	Mix_11.hisG	carbon source	M9_1percentGlucose	1	5	GATTTACTGTTTGGGAGGAG	pBWBHTC7	CP152408	4041608	4044400	+	3.00202	-0.955384	FALSE	FALSE
set3S0564	set3S0565	hisG	Mix_11	Mix_11.hisG	carbon source	M9_1percentGlucose	1	5	CAATACTCTGAAAGTATACA	pBWBHTC10	CP151803	5780926	5782911	-	-0.723466	3.5067	FALSE	FALSE
set3S0564	set3S0565	hisG	Mix_11	Mix_11.hisG	carbon source	M9_1percentGlucose	1	5	GGAGAAATGTTGTGTCTTGG	pBWBHTC6	CP151802	605555	607253	+	4.03189	0	FALSE	FALSE
set3S0564	set3S0565	hisG	Mix_11	Mix_11.hisG	carbon source	M9_1percentGlucose	1	5	GGCTCCTTAAAAAGATGGAC	pBWBHTC5	NC_004663	2351130	2352890	+	-0.176615	3.09066	FALSE	FALSE
set3S0564	set3S0565	hisG	Mix_11	Mix_11.hisG	carbon source	M9_1percentGlucose	1	5	ATCTGTTTACCCAGGAGACA	pBWBHTC1	NZ_CP009273	2026644	2030153	-	-0.934782	3.30765	FALSE	FALSE
set3S0564	set3S0565	hisG	Mix_11	Mix_11.hisG	carbon source	M9_1percentGlucose	1	5	AAATTACTATGCTTCCCGAG	pBWBHTC11	CP152407	4403847	4404868	+	-0.176615	3.09066	FALSE	FALSE
set3S0564	set3S0565	hisG	Mix_11	Mix_11.hisG	carbon source	M9_1percentGlucose	1	5	ACTAATTAATTGAACGAACC	pBWBHTC6	CP151802	370555	371894	-	-0.176615	3.09066	FALSE	FALSE
set3S0564	set3S0565	hisG	Mix_11	Mix_11.hisG	carbon source	M9_1percentGlucose	1	5	CACTACCTCTTAGTTGGGGC	pBWBHTC5	NC_004663	5229570	5231669	+	2.18271	3.30765	FALSE	FALSE
set3S0564	set3S0565	hisG	Mix_11	Mix_11.hisG	carbon source	M9_1percentGlucose	1	5	GGACCGGTTAGCTTTAAAAT	pBWBHTC4	NC_000964	3271869	3274743	-	-0.934782	3.30765	FALSE	FALSE
set3S0564	set3S0565	hisG	Mix_11	Mix_11.hisG	carbon source	M9_1percentGlucose	1	5	TCTTTAACTGTTAGCTGAAG	pBWBHTC3	NZ_PGEN01000001	2118021	2119101	+	-0.723466	3.5067	FALSE	FALSE
set3S0564	set3S0565	hisG	Mix_11	Mix_11.hisG	carbon source	M9_1percentGlucose	1	5	GGGGGATTTTGTACCTGCTG	pBWBHTC3	NZ_PGEN01000001	3264224	3265014	+	3.0971	-0.865293	FALSE	FALSE
set3S0564	set3S0565	hisG	Mix_11	Mix_11.hisG	carbon source	M9_1percentGlucose	1	5	ATCAAATTACGTCCTAGCGC	pBWBHTC5	NC_004663	2088600	2090705	-	3.30842	-0.666243	FALSE	FALSE
set3S0564	set3S0565	hisG	Mix_11	Mix_11.hisG	carbon source	M9_1percentGlucose	1	5	ATATATTCGTGCCGGCAACT	pBWBHTC3	NZ_PGEN01000001	3136086	3139253	+	3.11749	0	FALSE	FALSE
set3S0564	set3S0565	hisG	Mix_11	Mix_11.hisG	carbon source	M9_1percentGlucose	1	5	ATTTTTGTCGTTTAAAAGTC	pBWBHTC4	NC_000964	1388703	1390527	-	8.88178e-16	3.25078	FALSE	FALSE
set3S0564	set3S0565	hisG	Mix_11	Mix_11.hisG	carbon source	M9_1percentGlucose	1	5	CCGGTGCGCCGGTCTCTGAA	pBWBHTC3	NZ_PGEN01000001	2807719	2810045	-	3.1989	-0.769198	FALSE	FALSE
set3S0564	set3S0565	hisG	Mix_11	Mix_11.hisG	carbon source	M9_1percentGlucose	1	5	CGGTGTTCATTTATGTATTG	pBWBHTC4	NC_000964	3250655	3252453	-	3.55609	-0.435267	FALSE	FALSE
set3S0564	set3S0565	hisG	Mix_11	Mix_11.hisG	carbon source	M9_1percentGlucose	1	5	AAGTTGTGTAATGTTTCAAA	pBWBHTC1	NZ_CP009273	415334	417880	-	-0.475797	3.73767	FALSE	FALSE
set3S0564	set3S0565	hisG	Mix_11	Mix_11.hisG	carbon source	M9_1percentGlucose	1	5	GGTGTAAGTCTAAAGGAAGA	pBWBHTC3	NZ_PGEN01000001	3344334	3347557	-	-1.20307	3.05267	FALSE	FALSE
set3S0564	set3S0565	hisG	Mix_11	Mix_11.hisG	carbon source	M9_1percentGlucose	1	5	AAGGTAGTTTCGGGAATTTG	pBWBHTC1	NZ_CP009273	3404893	3405169	-	2.18271	3.30765	FALSE	FALSE
set3S0564	set3S0565	hisG	Mix_11	Mix_11.hisG	carbon source	M9_1percentGlucose	1	5	GGTACTTACCTGGTATCATA	pBWBHTC5	NC_004663	6092581	6094791	+	8.88178e-16	3.25078	FALSE	FALSE
set3S0564	set3S0565	hisG	Mix_11	Mix_11.hisG	carbon source	M9_1percentGlucose	1	5	CCTATTTCAGTTTTGCTATC	pBWBHTC1	NZ_CP009273	120701	125011	-	-0.83299	3.40374	FALSE	FALSE
set3S0564	set3S0565	hisG	Mix_11	Mix_11.hisG	carbon source	M9_1percentGlucose	1	5	AGCTCTAGACCTCTTAGAGG	pBWBHTC10	CP151803	1189004	1192325	-	-0.176615	3.09066	FALSE	FALSE
set3S0564	set3S0565	hisG	Mix_11	Mix_11.hisG	carbon source	M9_1percentGlucose	1	5	GCTTACGCCGCACGCATTGT	pBWBHTC3	NZ_PGEN01000001	2334291	2337607	-	3.0971	-0.865293	FALSE	FALSE
set3S0564	set3S0565	hisG	Mix_11	Mix_11.hisG	carbon source	M9_1percentGlucose	1	5	CGTCCTATGAGACCACGTAT	pBWBHTC2	NZ_CP015225	6222248	6226001	+	3.1989	-0.769198	FALSE	FALSE
set3S0564	set3S0565	hisG	Mix_11	Mix_11.hisG	carbon source	M9_1percentGlucose	1	5	AAGTTATTCAAGAGCCTGTT	pBWBHTC1	NZ_CP009273	2082439	2084404	+	10.8805	9.65536	TRUE	TRUE
set3S0564	set3S0565	hisG	Mix_11	Mix_11.hisG	carbon source	M9_1percentGlucose	1	5	CCCGATTTGTATGTTTATTC	pBWBHTC1	NZ_CP009273	3822380	3825774	+	3.11749	0	FALSE	FALSE
set3S0564	set3S0565	hisG	Mix_11	Mix_11.hisG	carbon source	M9_1percentGlucose	1	5	CAGTTCTGTATCCTTTTATG	pBWBHTC10	CP151803	7283780	7285472	+	1.91442	3.05267	FALSE	FALSE
set3S0564	set3S0565	hisG	Mix_11	Mix_11.hisG	carbon source	M9_1percentGlucose	1	5	ACATTCGTCTTATGAGATAT	pBWBHTC4	NC_000964	535620	535905	-	-1.62464	3.20583	FALSE	FALSE
set3S0564	set3S0565	hisG	Mix_11	Mix_11.hisG	carbon source	M9_1percentGlucose	1	5	AACGGCACAAATTACGTTAT	pBWBHTC4	NC_000964	617780	619687	-	-1.11906	3.69081	FALSE	FALSE
set3S0564	set3S0565	hisG	Mix_11	Mix_11.hisG	carbon source	M9_1percentGlucose	1	5	CTCTTTGTGACCTCAGTAAC	pBWBHTC8	NZ_CP088922	3324752	3328179	+	3.00202	-0.955384	FALSE	FALSE
set3S0564	set3S0565	hisG	Mix_11	Mix_11.hisG	carbon source	M9_1percentGlucose	1	5	ACTTGGCAGCTCGGTGAGAT	pBWBHTC2	NZ_CP015225	5621766	5623278	-	3.00202	-0.955384	FALSE	FALSE
set3S0564	set3S0565	hisG	Mix_11	Mix_11.hisG	carbon source	M9_1percentGlucose	1	5	TATCCATCTCATTGACGAAC	pBWBHTC11	CP152407	2876738	2878530	-	-1.02986	3.21756	FALSE	FALSE
set3S0564	set3S0565	hisG	Mix_11	Mix_11.hisG	carbon source	M9_1percentGlucose	1	5	CAGCTTCTCTCAAACAATCG	pBWBHTC7	CP152408	370423	373065	+	-1.56239	3.2659	FALSE	FALSE
set3S0564	set3S0565	hisG	Mix_11	Mix_11.hisG	carbon source	M9_1percentGlucose	1	5	ACTGGTGAGTCTGTTTGTGG	pBWBHTC3	NZ_PGEN01000001	203282	205570	+	-1.02986	3.21756	FALSE	FALSE
set3S0564	set3S0565	hisG	Mix_11	Mix_11.hisG	carbon source	M9_1percentGlucose	1	5	AAAAACTCTAAGCGGTGACT	pBWBHTC11	CP152407	147335	149264	+	-0.176615	3.09066	FALSE	FALSE
set3S0564	set3S0565	hisG	Mix_11	Mix_11.hisG	carbon source	M9_1percentGlucose	1	5	ATTTCAGAGACTATAAATCC	pBWBHTC3	NZ_PGEN01000001	903138	904073	+	3.00202	-0.955384	FALSE	FALSE
set3S0564	set3S0565	hisG	Mix_11	Mix_11.hisG	carbon source	M9_1percentGlucose	1	5	ACGTTGGGAGTATAGGCATT	pBWBHTC4	NC_000964	1253608	1255759	-	3.11749	0	FALSE	FALSE
set3S0564	set3S0565	hisG	Mix_11	Mix_11.hisG	carbon source	M9_1percentGlucose	1	5	ATGCCTCTCGATTAACAGGT	pBWBHTC4	NC_000964	1566467	1569065	+	-0.176615	3.09066	FALSE	FALSE
set3S0564	set3S0565	hisG	Mix_11	Mix_11.hisG	carbon source	M9_1percentGlucose	1	5	GATTACCTTAAGTTCTCACT	pBWBHTC11	CP152407	2458680	2461514	+	-0.83299	3.40374	FALSE	FALSE
set3S0564	set3S0565	hisG	Mix_11	Mix_11.hisG	carbon source	M9_1percentGlucose	1	5	TCTTTCCTGGTTTGCATCCC	pBWBHTC4	NC_000964	4162602	4164531	-	-1.02986	3.21756	FALSE	FALSE
set3S0564	set3S0565	hisG	Mix_11	Mix_11.hisG	carbon source	M9_1percentGlucose	1	5	GCGGTGAGCGAAGTGAATGT	pBWBHTC3	NZ_PGEN01000001	2856161	2859624	-	2.18271	3.30765	FALSE	FALSE
set3S0564	set3S0565	hisG	Mix_11	Mix_11.hisG	carbon source	M9_1percentGlucose	1	5	CACCTTATTAAATATACATG	pBWBHTC8	NZ_CP088922	1201424	1203473	+	8.88178e-16	4.17294	FALSE	FALSE
set3S0564	set3S0565	hisG	Mix_11	Mix_11.hisG	carbon source	M9_1percentGlucose	1	5	AGTATCAATACTGGATTTAA	pBWBHTC4	NC_000964	477524	479597	-	-0.176615	3.09066	FALSE	FALSE
set3S0564	set3S0565	hisG	Mix_11	Mix_11.hisG	carbon source	M9_1percentGlucose	1	5	AGTATTCTTTTGCACGACTA	pBWBHTC8	NZ_CP088922	652237	654615	+	3.11749	0	FALSE	FALSE
set3S0564	set3S0565	hisG	Mix_11	Mix_11.hisG	carbon source	M9_1percentGlucose	1	5	GTCGCTATAGTCATTTTATT	pBWBHTC8	NZ_CP088922	2845442	2847469	-	-1.11906	3.13276	FALSE	FALSE
set3S0564	set3S0565	hisG	Mix_11	Mix_11.hisG	carbon source	M9_1percentGlucose	1	5	ATTAGGAAGTACTCGTTGTT	pBWBHTC2	NZ_CP015225	4662570	4663772	-	-1.20307	3.05267	FALSE	FALSE
set3S0564	set3S0565	hisG	Mix_11	Mix_11.hisG	carbon source	M9_1percentGlucose	1	5	CGGAGAATATTAAATGTTTC	pBWBHTC8	NZ_CP088922	3526059	3527933	-	-0.60494	3.61757	FALSE	FALSE
set3S0564	set3S0565	hisG	Mix_11	Mix_11.hisG	carbon source	M9_1percentGlucose	1	5	GCTACGCGATAGTTGACACC	pBWBHTC3	NZ_PGEN01000001	443277	446906	+	-1.11906	3.13276	FALSE	FALSE
set3S0564	set3S0565	hisG	Mix_11	Mix_11.hisG	carbon source	M9_1percentGlucose	1	5	GGTATCACATTGGGGTTCAT	pBWBHTC3	NZ_PGEN01000001	1077361	1079328	+	1.7598	3.46277	FALSE	FALSE
set3S0564	set3S0565	hisG	Mix_11	Mix_11.hisG	carbon source	M9_1percentGlucose	1	5	GGCAATTACGAAAGGTTGGA	pBWBHTC1	NZ_CP009273	3448294	3449853	+	-0.176615	3.09066	FALSE	FALSE
set3S0564	set3S0565	hisG	Mix_11	Mix_11.hisG	carbon source	M9_1percentGlucose	1	5	AGGTGAATATTTGAGCCGTC	pBWBHTC2	NZ_CP015225	5525872	5528432	-	3.00202	-0.955384	FALSE	FALSE
set3S0564	set3S0565	hisG	Mix_11	Mix_11.hisG	carbon source	M9_1percentGlucose	1	5	CACTTTCTTTCATATTCGTA	pBWBHTC10	CP151803	2174497	2175112	+	3.11749	0	FALSE	FALSE
set3S0564	set3S0565	hisG	Mix_11	Mix_11.hisG	carbon source	M9_1percentGlucose	1	5	TATTGATATAGATCAGTGCC	pBWBHTC2	NZ_CP015225	718723	720735	+	-0.83299	3.40374	FALSE	FALSE
set3S0564	set3S0565	hisG	Mix_11	Mix_11.hisG	carbon source	M9_1percentGlucose	1	5	AGCCCGTTTCACTGTTAGAT	pBWBHTC4	NC_000964	4025234	4027973	+	3.11749	0	FALSE	FALSE
set3S0564	set3S0565	hisG	Mix_11	Mix_11.hisG	carbon source	M9_1percentGlucose	1	5	ACTCCCAGAGTCCGATACGC	pBWBHTC4	NC_000964	234645	236881	+	3.00202	-0.955384	FALSE	FALSE
set3S0564	set3S0565	hisG	Mix_11	Mix_11.hisG	carbon source	M9_1percentGlucose	1	5	ATTCTTTTCAAGTGTCTAGG	pBWBHTC6	CP151802	2976198	2979795	-	8.88178e-16	3.25078	FALSE	FALSE
set3S0564	set3S0565	hisG	Mix_11	Mix_11.hisG	carbon source	M9_1percentGlucose	1	5	ATTGATGCTATGTCGGATGG	pBWBHTC2	NZ_CP015225	542086	544381	-	-0.176615	3.09066	FALSE	FALSE
set3S0564	set3S0565	hisG	Mix_11	Mix_11.hisG	carbon source	M9_1percentGlucose	1	5	TGAGAACTGACGGTCCTAAA	pBWBHTC4	NC_000964	275278	277761	-	-1.20307	3.05267	FALSE	FALSE
set3S0564	set3S0565	hisG	Mix_11	Mix_11.hisG	carbon source	M9_1percentGlucose	1	5	GCTGAAGTGGACAGTGTGGG	pBWBHTC1	NZ_CP009273	763303	765489	+	3.1989	-0.769198	FALSE	FALSE
set3S0564	set3S0565	hisG	Mix_11	Mix_11.hisG	carbon source	M9_1percentGlucose	1	5	TTTAATGGTTTGTAAGATCA	pBWBHTC5	NC_004663	4449930	4450332	-	3.00202	-0.955384	FALSE	FALSE
set3S0564	set3S0565	hisG	Mix_11	Mix_11.hisG	carbon source	M9_1percentGlucose	1	5	GCTGTGTTGCGTGTTACGGG	pBWBHTC6	CP151802	1326593	1328470	-	1.99843	3.13276	FALSE	FALSE
set3S0564	set3S0565	hisG	Mix_11	Mix_11.hisG	carbon source	M9_1percentGlucose	1	5	CTCAGTTTCAGTTTGCTTCC	pBWBHTC11	CP152407	918382	919953	-	-0.176615	3.09066	FALSE	FALSE
set3S0564	set3S0565	hisG	Mix_11	Mix_11.hisG	carbon source	M9_1percentGlucose	1	5	ACCTATCATTACAGGCTAAC	pBWBHTC4	NC_000964	3993505	3995861	-	-0.83299	3.40374	FALSE	FALSE
set3S0564	set3S0565	hisG	Mix_11	Mix_11.hisG	carbon source	M9_1percentGlucose	1	5	CCATTCTTTATAGGGATTTT	pBWBHTC10	CP151803	700953	702435	-	-0.176615	3.09066	FALSE	FALSE
set3S0564	set3S0565	hisG	Mix_11	Mix_11.hisG	carbon source	M9_1percentGlucose	1	5	TCGAGAATCTTTGACGTTTA	pBWBHTC11	CP152407	89309	90619	+	-0.333948	3.86869	FALSE	FALSE
set3S0564	set3S0565	hisG	Mix_11	Mix_11.hisG	carbon source	M9_1percentGlucose	1	5	GTATAGTACGACTCTTTCCT	pBWBHTC5	NC_004663	4362264	4365676	-	1.99843	3.13276	FALSE	FALSE
set3S0564	set3S0565	hisG	Mix_11	Mix_11.hisG	carbon source	M9_1percentGlucose	1	5	GATCTTGATATCCCTAATAA	pBWBHTC4	NC_000964	3586438	3588788	-	8.75158	9.0933	TRUE	TRUE
set3S0564	set3S0565	hisG	Mix_11	Mix_11.hisG	carbon source	M9_1percentGlucose	1	5	AATCGCATTTCTTAGGTTGG	pBWBHTC5	NC_004663	4117510	4118491	+	3.0971	-0.865293	FALSE	FALSE
set3S0564	set3S0565	hisG	Mix_11	Mix_11.hisG	carbon source	M9_1percentGlucose	1	5	ATGGGTTATACGTTCATGAT	pBWBHTC8	NZ_CP088922	951276	952952	+	3.11749	0	FALSE	FALSE
set3S0564	set3S0565	hisG	Mix_11	Mix_11.hisG	carbon source	M9_1percentGlucose	1	5	CATAAGTTTTGTTTAGTTTC	pBWBHTC5	NC_004663	3537774	3539697	-	-0.934782	3.30765	FALSE	FALSE
set3S0564	set3S0565	hisG	Mix_11	Mix_11.hisG	carbon source	M9_1percentGlucose	1	5	GCTTTGCTTTGGAGTTGAAA	pBWBHTC4	NC_000964	1325975	1328472	-	3.00202	-0.955384	FALSE	FALSE
set3S0564	set3S0565	hisG	Mix_11	Mix_11.hisG	carbon source	M9_1percentGlucose	1	5	AATGGGAGGAAAATTCGGGC	pBWBHTC3	NZ_PGEN01000001	2949813	2952588	+	-0.83299	3.40374	FALSE	FALSE
set3S0564	set3S0565	hisG	Mix_11	Mix_11.hisG	carbon source	M9_1percentGlucose	1	5	CACAATGGCGGACGGACGAG	pBWBHTC3	NZ_PGEN01000001	2845089	2847983	+	-1.11906	3.13276	FALSE	FALSE
set3S0564	set3S0565	hisG	Mix_11	Mix_11.hisG	carbon source	M9_1percentGlucose	1	5	GGAACAGTTCACTCAGTATG	pBWBHTC8	NZ_CP088922	1189514	1191072	+	3.11749	0	FALSE	FALSE
set3S0564	set3S0565	hisG	Mix_11	Mix_11.hisG	carbon source	M9_1percentGlucose	1	5	TCAGATTACTCCGTGTGCGT	pBWBHTC11	CP152407	1350458	1352427	+	3.11749	0	FALSE	FALSE
set3S0564	set3S0565	hisG	Mix_11	Mix_11.hisG	carbon source	M9_1percentGlucose	1	5	ATTAACTATGGCTCCGCTTC	pBWBHTC3	NZ_PGEN01000001	3887210	3889496	+	-0.934782	3.30765	FALSE	FALSE
set3S0564	set3S0565	hisG	Mix_11	Mix_11.hisG	carbon source	M9_1percentGlucose	1	5	AGACGTATTTCTTTTAGCAT	pBWBHTC8	NZ_CP088922	1083224	1084033	+	-0.934782	3.30765	FALSE	FALSE
set3S0564	set3S0565	hisG	Mix_11	Mix_11.hisG	carbon source	M9_1percentGlucose	1	5	GGGGCTCATTCTGCTTTTGC	pBWBHTC4	NC_000964	3864128	3867122	-	8.88178e-16	3.25078	FALSE	FALSE
set3S0564	set3S0565	hisG	Mix_11	Mix_11.hisG	carbon source	M9_1percentGlucose	1	5	TTATAGCTTTGGCATCTATT	pBWBHTC2	NZ_CP015225	2289206	2292684	+	1.43317	3.14816	FALSE	FALSE
set3S0564	set3S0565	hisG	Mix_11	Mix_11.hisG	carbon source	M9_1percentGlucose	1	5	AGTAAGATTATTACTTCGTG	pBWBHTC4	NC_000964	851932	853323	-	-0.83299	3.40374	FALSE	FALSE
set3S0564	set3S0565	hisG	Mix_11	Mix_11.hisG	carbon source	M9_1percentGlucose	1	5	CATGAACGTGTCATTGTTTA	pBWBHTC10	CP151803	3601801	3603199	+	3.30842	-0.666243	FALSE	FALSE
set3S0564	set3S0565	hisG	Mix_11	Mix_11.hisG	carbon source	M9_1percentGlucose	1	5	TCGTTTACTAAATTGATTAT	pBWBHTC4	NC_000964	1974030	1976253	-	3.42695	-0.555373	FALSE	FALSE
set3S0564	set3S0565	hisG	Mix_11	Mix_11.hisG	carbon source	M9_1percentGlucose	1	5	CTTAAATACAGAATGGGTAT	pBWBHTC11	CP152407	561279	562456	-	3.30842	-0.666243	FALSE	FALSE
set3S0564	set3S0565	hisG	Mix_11	Mix_11.hisG	carbon source	M9_1percentGlucose	1	5	ATAGCCTTATTTAGAAGTAT	pBWBHTC10	CP151803	3614467	3616704	+	-0.83299	3.96179	FALSE	FALSE
set3S0564	set3S0565	hisG	Mix_11	Mix_11.hisG	carbon source	M9_1percentGlucose	1	5	CTTAGACATCTAAAACATGC	pBWBHTC1	NZ_CP009273	348192	350601	-	-0.176615	3.09066	FALSE	FALSE
set3S0564	set3S0565	hisG	Mix_11	Mix_11.hisG	carbon source	M9_1percentGlucose	1	5	ATTTTCATTTCCTATTATCA	pBWBHTC5	NC_004663	4704940	4707186	+	-0.176615	3.09066	FALSE	FALSE
set3S0564	set3S0565	hisG	Mix_11	Mix_11.hisG	carbon source	M9_1percentGlucose	1	5	AAACTGTTGGGATCATTTAA	pBWBHTC4	NC_000964	104270	106677	+	3.00202	2.2954	FALSE	FALSE
set3S0564	set3S0565	hisG	Mix_11	Mix_11.hisG	carbon source	M9_1percentGlucose	1	5	ATAGGTTTAAGCTATTATCA	pBWBHTC8	NZ_CP088922	2482704	2483209	-	-0.475797	3.73767	FALSE	FALSE
set3S0564	set3S0565	hisG	Mix_11	Mix_11.hisG	carbon source	M9_1percentGlucose	1	5	AGATTTAAAATAATGCCTCT	pBWBHTC4	NC_000964	59990	62522	+	3.11749	0	FALSE	FALSE
set3S0564	set3S0565	hisG	Mix_11	Mix_11.hisG	carbon source	M9_1percentGlucose	1	5	ATATACAGTTTGGAAAGTGG	pBWBHTC1	NZ_CP009273	2907215	2909960	-	-0.176615	3.09066	FALSE	FALSE
set3S0564	set3S0565	hisG	Mix_11	Mix_11.hisG	carbon source	M9_1percentGlucose	1	5	TATATGGAAGGAACTTCGTT	pBWBHTC2	NZ_CP015225	6859075	6861052	+	-0.176615	3.09066	FALSE	FALSE
set3S0564	set3S0565	hisG	Mix_11	Mix_11.hisG	carbon source	M9_1percentGlucose	1	5	CCTGGAAAGATATCTGTTCA	pBWBHTC5	NC_004663	5750113	5752050	-	3.0971	-0.865293	FALSE	FALSE
set3S0564	set3S0565	hisG	Mix_11	Mix_11.hisG	carbon source	M9_1percentGlucose	1	5	ATTCGCTCTTTTAAGGGATT	pBWBHTC4	NC_000964	2319077	2321619	-	3.0971	2.38549	FALSE	FALSE
set3S0564	set3S0565	hisG	Mix_11	Mix_11.hisG	carbon source	M9_1percentGlucose	1	5	TTGACCGATGCATCGAGTTT	pBWBHTC5	NC_004663	3922483	3923628	+	8.88178e-16	3.25078	FALSE	FALSE
set3S0564	set3S0565	hisG	Mix_11	Mix_11.hisG	carbon source	M9_1percentGlucose	1	5	CGGGTTTTGGATCTGGTCGG	pBWBHTC3	NZ_PGEN01000001	1558487	1560789	-	8.88178e-16	3.25078	FALSE	FALSE
set3S0564	set3S0565	hisG	Mix_11	Mix_11.hisG	carbon source	M9_1percentGlucose	1	5	TCTCGCTTTTAGATAATCAA	pBWBHTC5	NC_004663	6189877	6191891	-	8.88178e-16	3.25078	FALSE	FALSE
set3S0564	set3S0565	hisG	Mix_11	Mix_11.hisG	carbon source	M9_1percentGlucose	1	5	TGTCGAAATAGTAAACATTC	pBWBHTC4	NC_000964	1802605	1804540	+	3.1989	-0.769198	FALSE	FALSE
set3S0564	set3S0565	hisG	Mix_11	Mix_11.hisG	carbon source	M9_1percentGlucose	1	5	CAACCTACGGAAGGAGTAAG	pBWBHTC3	NZ_PGEN01000001	4121138	4124048	+	-0.176615	3.09066	FALSE	FALSE
set3S0564	set3S0565	hisG	Mix_11	Mix_11.hisG	carbon source	M9_1percentGlucose	1	5	TGTCGGGTGTGGACCTCCTT	pBWBHTC2	NZ_CP015225	2962338	2964807	+	-1.20307	3.61073	FALSE	FALSE
set3S0564	set3S0565	hisG	Mix_11	Mix_11.hisG	carbon source	M9_1percentGlucose	1	5	TTGATGGTACGTAGGGAGCT	pBWBHTC2	NZ_CP015225	2531638	2534507	+	-0.176615	3.09066	FALSE	FALSE
set3S0564	set3S0565	hisG	Mix_11	Mix_11.hisG	carbon source	M9_1percentGlucose	1	5	CGTATCCGTTATATGTATAA	pBWBHTC5	NC_004663	2750710	2753315	+	8.88178e-16	3.25078	FALSE	FALSE
set3S0564	set3S0565	hisG	Mix_11	Mix_11.hisG	carbon source	M9_1percentGlucose	1	5	CCTTTGTGAGAGATTAGGTC	pBWBHTC2	NZ_CP015225	4117480	4119441	+	-0.176615	3.09066	FALSE	FALSE
set3S0564	set3S0565	hisG	Mix_11	Mix_11.hisG	carbon source	M9_1percentGlucose	1	5	GCCAGCCTCAGGCCAGCGGG	pBWBHTC2	NZ_CP015225	712492	714396	-	3.0971	-0.865293	FALSE	FALSE
set3S0564	set3S0565	hisG	Mix_11	Mix_11.hisG	carbon source	M9_1percentGlucose	1	5	TATCTAACATATTTTGCATT	pBWBHTC4	NC_000964	1052796	1054764	-	3.11749	0	FALSE	FALSE
set3S0564	set3S0565	hisG	Mix_11	Mix_11.hisG	carbon source	M9_1percentGlucose	1	5	ATCAAGATATGAGCTTTTCT	pBWBHTC10	CP151803	5381183	5383854	+	3.11749	0	FALSE	FALSE
set3S0564	set3S0565	hisG	Mix_11	Mix_11.hisG	carbon source	M9_1percentGlucose	1	5	TCTTCAGCTTTTATCATTTT	pBWBHTC7	CP152408	427714	429734	+	3.08379	-2.09991	FALSE	FALSE
set3S0564	set3S0565	hisG	Mix_11	Mix_11.hisG	carbon source	M9_1percentGlucose	1	5	GCCGTAGTCAAAACTGTAGC	pBWBHTC3	NZ_PGEN01000001	1595549	1598450	-	-0.176615	3.09066	FALSE	FALSE
set3S0564	set3S0565	hisG	Mix_11	Mix_11.hisG	carbon source	M9_1percentGlucose	1	5	ATTGTTTAGAAGTCAGAGAC	pBWBHTC3	NZ_PGEN01000001	2219759	2222524	+	-1.11906	3.13276	FALSE	FALSE
set3S0564	set3S0565	hisG	Mix_11	Mix_11.hisG	carbon source	M9_1percentGlucose	1	5	ATTTAAATGTTGGCCTGCCG	pBWBHTC10	CP151803	5292811	5294719	+	8.88178e-16	3.25078	FALSE	FALSE
set3S0564	set3S0565	hisG	Mix_11	Mix_11.hisG	carbon source	M9_1percentGlucose	1	5	AACCTTTTGATTCATTTAGT	pBWBHTC4	NC_000964	3048316	3050745	+	-0.176615	3.09066	FALSE	FALSE
set3S0564	set3S0565	hisG	Mix_11	Mix_11.hisG	carbon source	M9_1percentGlucose	1	5	GATGACGCTCGCGGATAGTA	pBWBHTC1	NZ_CP009273	4552750	4556674	-	2.51255	3.61757	FALSE	FALSE
set3S0564	set3S0565	hisG	Mix_11	Mix_11.hisG	carbon source	M9_1percentGlucose	1	5	ATCATTTTTTCGATTTATAG	pBWBHTC9	CP152376	1629469	1630974	-	3.11749	0	FALSE	FALSE
set3S0564	set3S0565	hisG	Mix_11	Mix_11.hisG	carbon source	M9_1percentGlucose	1	5	GTATTTTACTTTTACGGTTT	pBWBHTC8	NZ_CP088922	2659935	2662173	+	8.88178e-16	3.25078	FALSE	FALSE
set3S0564	set3S0565	hisG	Mix_11	Mix_11.hisG	carbon source	M9_1percentGlucose	1	5	GTTTTGTGAGAGACACTAAT	pBWBHTC11	CP152407	3146645	3149463	+	3.0971	-0.865293	FALSE	FALSE
set3S0564	set3S0565	hisG	Mix_11	Mix_11.hisG	carbon source	M9_1percentGlucose	1	5	GCGAGCGGGCGAAGGGAACA	pBWBHTC3	NZ_PGEN01000001	2389216	2391890	-	3.00202	-0.955384	FALSE	FALSE
set3S0564	set3S0565	hisG	Mix_11	Mix_11.hisG	carbon source	M9_1percentGlucose	1	5	TAGTTCTTGGCCGCAAGTTG	pBWBHTC1	NZ_CP009273	1238849	1240766	-	-0.934782	3.8657	FALSE	FALSE
set3S0564	set3S0565	hisG	Mix_11	Mix_11.hisG	carbon source	M9_1percentGlucose	1	5	TGGGGGGAGATGGTGCTAGG	pBWBHTC1	NZ_CP009273	4304362	4307439	+	3.1989	-0.769198	FALSE	FALSE
set3S0564	set3S0565	hisG	Mix_11	Mix_11.hisG	carbon source	M9_1percentGlucose	1	5	GAAGGAAACAATCATCAAAT	pBWBHTC4	NC_000964	1613321	1616648	-	-0.723466	3.5067	FALSE	FALSE
set3S0564	set3S0565	hisG	Mix_11	Mix_11.hisG	carbon source	M9_1percentGlucose	1	5	CTGTATTAGACTTGGTGAAC	pBWBHTC5	NC_004663	5109082	5111442	+	3.11749	0	FALSE	FALSE
set3S0564	set3S0565	hisG	Mix_11	Mix_11.hisG	carbon source	M9_1percentGlucose	1	5	TGGTCTATTGAGGTTACATT	pBWBHTC11	CP152407	551877	554059	+	-1.20307	3.05267	FALSE	FALSE
set3S0564	set3S0565	hisG	Mix_11	Mix_11.hisG	carbon source	M9_1percentGlucose	1	5	AGAGTCTTATTACCTGCATT	pBWBHTC10	CP151803	5289342	5292208	+	3.11749	0	FALSE	FALSE
set3S0564	set3S0565	hisG	Mix_11	Mix_11.hisG	carbon source	M9_1percentGlucose	1	5	TAAAGCTATTAACTTATTAA	pBWBHTC11	CP152407	2265030	2266746	-	8.88178e-16	3.25078	FALSE	FALSE
set3S0564	set3S0565	hisG	Mix_11	Mix_11.hisG	carbon source	M9_1percentGlucose	1	5	CGCTTGATTACTTGTTTTGG	pBWBHTC8	NZ_CP088922	2138384	2140318	-	3.11749	0	FALSE	FALSE
set3S0564	set3S0565	hisG	Mix_11	Mix_11.hisG	carbon source	M9_1percentGlucose	1	5	TTGTGAGGTGGTGTTTGGCA	pBWBHTC2	NZ_CP015225	6226647	6228635	+	8.88178e-16	3.25078	FALSE	FALSE
set3S0564	set3S0565	hisG	Mix_11	Mix_11.hisG	carbon source	M9_1percentGlucose	1	5	GTACCCATTCGTTTATTTGT	pBWBHTC11	CP152407	4725155	4726424	+	3.11749	0	FALSE	FALSE
set3S0564	set3S0565	hisG	Mix_11	Mix_11.hisG	carbon source	M9_1percentGlucose	1	5	AGATGGAATAGAAATTAAGT	pBWBHTC11	CP152407	4252034	4252657	+	2.39403	3.5067	FALSE	FALSE
set3S0564	set3S0565	hisG	Mix_11	Mix_11.hisG	carbon source	M9_1percentGlucose	1	5	TAAATTTCGTCAGCTGCAAT	pBWBHTC1	NZ_CP009273	910063	912746	-	8.88178e-16	3.25078	FALSE	FALSE
set3S0564	set3S0565	hisG	Mix_11	Mix_11.hisG	carbon source	M9_1percentGlucose	1	5	TGTTTGTATCTCGCGTTTAT	pBWBHTC6	CP151802	3880257	3882448	-	3.00202	-0.955384	FALSE	FALSE
set3S0564	set3S0565	hisG	Mix_11	Mix_11.hisG	carbon source	M9_1percentGlucose	1	5	ATATAAACGGATTGATTTTT	pBWBHTC4	NC_000964	3868916	3870742	+	-0.176615	3.09066	FALSE	FALSE
set3S0564	set3S0565	hisG	Mix_11	Mix_11.hisG	carbon source	M9_1percentGlucose	1	5	TAACTCACATATTATATCAT	pBWBHTC11	CP152407	4075656	4078015	+	3.11749	0	FALSE	FALSE
set3S0564	set3S0565	hisG	Mix_11	Mix_11.hisG	carbon source	M9_1percentGlucose	1	5	CTTCTAGTTGTAACTAACTT	pBWBHTC11	CP152407	3340784	3343422	-	-0.176615	3.09066	FALSE	FALSE
set3S0564	set3S0565	hisG	Mix_11	Mix_11.hisG	carbon source	M9_1percentGlucose	1	5	GCTATGATTTGTGGTTTGAA	pBWBHTC3	NZ_PGEN01000001	2640016	2642757	-	3.11749	0	FALSE	FALSE
set3S0564	set3S0565	hisG	Mix_11	Mix_11.hisG	carbon source	M9_1percentGlucose	1	5	GTTCTCCTTTTACCTGTTCT	pBWBHTC10	CP151803	2217817	2220611	+	-0.176615	3.09066	FALSE	FALSE
set3S0564	set3S0565	hisG	Mix_11	Mix_11.hisG	carbon source	M9_1percentGlucose	1	5	TTAAGTCCGTTTCTCTTTGC	pBWBHTC11	CP152407	1704500	1707679	-	-0.176615	3.09066	FALSE	FALSE
set3S0564	set3S0565	hisG	Mix_11	Mix_11.hisG	carbon source	M9_1percentGlucose	1	5	GGTCGCCCGATGCAAGCACC	pBWBHTC1	NZ_CP009273	3344043	3344370	-	-0.723466	3.5067	FALSE	FALSE
set3S0564	set3S0565	hisG	Mix_11	Mix_11.hisG	carbon source	M9_1percentGlucose	1	5	TAAGTATTTTTATGTAGTCC	pBWBHTC10	CP151803	5217988	5219053	-	-0.176615	3.09066	FALSE	FALSE
set3S0564	set3S0565	hisG	Mix_11	Mix_11.hisG	carbon source	M9_1percentGlucose	1	5	ATGAGTGCGGAAGTTATGTA	pBWBHTC10	CP151803	6038376	6040859	-	-1.02986	3.21756	FALSE	FALSE
set3S0564	set3S0565	hisG	Mix_11	Mix_11.hisG	carbon source	M9_1percentGlucose	1	5	GTAGGAGTGGGTTGTCTAGT	pBWBHTC2	NZ_CP015225	2851925	2854234	-	8.88178e-16	3.25078	FALSE	FALSE
set3S0564	set3S0565	hisG	Mix_11	Mix_11.hisG	carbon source	M9_1percentGlucose	1	5	GACGCCTTAAACTCGAAAAT	pBWBHTC6	CP151802	2547932	2549845	-	-0.176615	3.09066	FALSE	FALSE
set3S0564	set3S0565	hisG	Mix_11	Mix_11.hisG	carbon source	M9_1percentGlucose	1	5	GACGCGCGACGCATCTCGAC	pBWBHTC3	NZ_PGEN01000001	1087912	1090361	+	3.00202	2.2954	FALSE	FALSE
set3S0564	set3S0565	hisG	Mix_11	Mix_11.hisG	carbon source	M9_1percentGlucose	1	5	TCTGTAAAGTCGTCTTTCCG	pBWBHTC9	CP152376	5321111	5323034	-	-0.934782	3.30765	FALSE	FALSE
set3S0564	set3S0565	hisG	Mix_11	Mix_11.hisG	carbon source	M9_1percentGlucose	1	5	CGTATATCTTCATCTAATTA	pBWBHTC5	NC_004663	60179	62022	-	-1.11906	3.13276	FALSE	FALSE
set3S0564	set3S0565	hisG	Mix_11	Mix_11.hisG	carbon source	M9_1percentGlucose	1	5	TAATTAACGGCCAATTAATA	pBWBHTC4	NC_000964	3952996	3955232	-	2.39403	3.5067	FALSE	FALSE
set3S0564	set3S0565	hisG	Mix_11	Mix_11.hisG	carbon source	M9_1percentGlucose	1	5	GACGGGCTTTGATCAGTTAA	pBWBHTC1	NZ_CP009273	2888043	2890070	+	3.00202	-0.955384	FALSE	FALSE
set3S0564	set3S0565	hisG	Mix_11	Mix_11.hisG	carbon source	M9_1percentGlucose	1	5	ATGCATTGCGCGCAGAGTGC	pBWBHTC1	NZ_CP009273	63161	65580	+	-0.176615	4.01281	FALSE	FALSE
set3S0564	set3S0565	hisG	Mix_11	Mix_11.hisG	carbon source	M9_1percentGlucose	1	5	TGAGTGCTTGATCGAATCTC	pBWBHTC11	CP152407	3470797	3472763	+	8.88178e-16	3.25078	FALSE	FALSE
set3S0564	set3S0565	hisG	Mix_11	Mix_11.hisG	carbon source	M9_1percentGlucose	1	5	ATGCGTTTTAAGCTAAGGGT	pBWBHTC1	NZ_CP009273	70744	73124	+	3.00202	-0.955384	FALSE	FALSE
set3S0564	set3S0565	hisG	Mix_11	Mix_11.hisG	carbon source	M9_1percentGlucose	1	5	AGGAAGGGAGCCTGGGTAGA	pBWBHTC1	NZ_CP009273	1819090	1821770	-	1.91442	3.05267	FALSE	FALSE
set3S0564	set3S0565	hisG	Mix_11	Mix_11.hisG	carbon source	M9_1percentGlucose	1	5	TGTGGTATGTAATTGATGAC	pBWBHTC4	NC_000964	3206393	3209876	-	3.42695	-0.555373	FALSE	FALSE
set3S0564	set3S0565	hisG	Mix_11	Mix_11.hisG	carbon source	M9_1percentGlucose	1	5	CATAAATGATCCATATTAAT	pBWBHTC5	NC_004663	3695287	3697907	-	-0.176615	3.09066	FALSE	FALSE
set3S0564	set3S0565	hisG	Mix_11	Mix_11.hisG	carbon source	M9_1percentGlucose	1	5	ATCATATAGCGACTACCCAT	pBWBHTC5	NC_004663	2588209	2590136	+	3.0971	-0.865293	FALSE	FALSE
set3S0564	set3S0565	hisG	Mix_11	Mix_11.hisG	carbon source	M9_1percentGlucose	1	5	TACATTACTTCTCCCAACAC	pBWBHTC4	NC_000964	3402363	3404627	-	-0.176615	3.09066	FALSE	FALSE
set3S0564	set3S0565	hisG	Mix_11	Mix_11.hisG	carbon source	M9_1percentGlucose	1	5	GGGCAGAACGCACGTTTCGT	pBWBHTC2	NZ_CP015225	2026466	2029383	+	3.00202	3.21756	FALSE	FALSE
set3S0564	set3S0565	hisG	Mix_11	Mix_11.hisG	carbon source	M9_1percentGlucose	1	5	TACCACTGTGTGGGTAAAAT	pBWBHTC4	NC_000964	1330859	1333708	+	3.00202	-0.955384	FALSE	FALSE
set3S0564	set3S0565	hisG	Mix_11	Mix_11.hisG	carbon source	M9_1percentGlucose	1	5	ATGTTAATCTGCCTATTGTA	pBWBHTC9	CP152376	2862597	2864581	+	3.55609	-0.435267	FALSE	FALSE
set3S0564	set3S0565	hisG	Mix_11	Mix_11.hisG	carbon source	M9_1percentGlucose	1	5	TCAGATGGCATTCTCACGGG	pBWBHTC3	NZ_PGEN01000001	3473483	3475590	-	3.30842	-0.666243	FALSE	FALSE
set3S0564	set3S0565	hisG	Mix_11	Mix_11.hisG	carbon source	M9_1percentGlucose	1	5	AGACATGATGTGGACCAATT	pBWBHTC5	NC_004663	880439	882282	+	3.55609	-0.435267	FALSE	FALSE
set3S0564	set3S0565	hisG	Mix_11	Mix_11.hisG	carbon source	M9_1percentGlucose	1	5	TAAAACTTTGTGTTATTTTT	pBWBHTC4	NC_000964	1971912	1973618	+	2.40724	3.20583	FALSE	FALSE
set3S0564	set3S0565	hisG	Mix_11	Mix_11.hisG	carbon source	M9_1percentGlucose	1	5	ATTAATCAGTATCTTATGCT	pBWBHTC5	NC_004663	2868943	2870243	+	-1.20307	3.05267	FALSE	FALSE
set3S0564	set3S0565	hisG	Mix_11	Mix_11.hisG	carbon source	M9_1percentGlucose	1	5	TCTTTATCATTCTCTTAGCA	pBWBHTC8	NZ_CP088922	3092749	3095004	-	-0.934782	3.30765	FALSE	FALSE
set3S0564	set3S0565	hisG	Mix_11	Mix_11.hisG	carbon source	M9_1percentGlucose	1	5	TGCCCTTCTTTTCTCGTAAT	pBWBHTC4	NC_000964	1673974	1674176	+	3.1989	-0.769198	FALSE	FALSE
set3S0564	set3S0565	hisG	Mix_11	Mix_11.hisG	carbon source	M9_1percentGlucose	1	5	TACGTTAACTATCGATTAAG	pBWBHTC5	NC_004663	2902443	2905128	+	8.88178e-16	3.25078	FALSE	FALSE
set3S0564	set3S0565	hisG	Mix_11	Mix_11.hisG	carbon source	M9_1percentGlucose	1	5	TCATAATCCACAAATTGTAT	pBWBHTC10	CP151803	3189003	3191801	-	-0.176615	3.09066	FALSE	FALSE
set3S0564	set3S0565	hisG	Mix_11	Mix_11.hisG	carbon source	M9_1percentGlucose	1	5	TTTCATGCTTGAAACCCTAT	pBWBHTC11	CP152407	2762430	2764544	-	3.1989	-0.769198	FALSE	FALSE
set3S0564	set3S0565	hisG	Mix_11	Mix_11.hisG	carbon source	M9_1percentGlucose	1	5	TTATCCTGGGGGGGGTTTAC	pBWBHTC8	NZ_CP088922	1502796	1505144	-	-0.83299	3.40374	FALSE	FALSE
set3S0564	set3S0565	hisG	Mix_11	Mix_11.hisG	carbon source	M9_1percentGlucose	1	5	ATTAGCTTTAGTCTATTCAA	pBWBHTC4	NC_000964	1343172	1346172	+	1.91442	3.61073	FALSE	FALSE
set3S0564	set3S0565	hisG	Mix_11	Mix_11.hisG	carbon source	M9_1percentGlucose	1	5	TCCAACAATTGATTTGTTTC	pBWBHTC4	NC_000964	344425	346325	+	-1.49733	3.32859	FALSE	FALSE
set3S0564	set3S0565	hisG	Mix_11	Mix_11.hisG	carbon source	M9_1percentGlucose	1	5	CTACTGAATTTTATTATCAT	pBWBHTC5	NC_004663	1840828	1843587	-	-0.176615	3.09066	FALSE	FALSE
set3S0564	set3S0565	hisG	Mix_11	Mix_11.hisG	carbon source	M9_1percentGlucose	1	5	ATGAAAGCATGGCCGTTTTA	pBWBHTC11	CP152407	1600520	1603399	+	3.42695	-0.555373	FALSE	FALSE
set3S0564	set3S0565	hisG	Mix_11	Mix_11.hisG	carbon source	M9_1percentGlucose	1	5	CTAGGGCCGAGTTTCAATCA	pBWBHTC8	NZ_CP088922	3527224	3529241	+	3.0971	-0.865293	FALSE	FALSE
set3S0564	set3S0565	hisG	Mix_11	Mix_11.hisG	carbon source	M9_1percentGlucose	1	5	CTAGTAGTACTTTTGAAGTC	pBWBHTC3	NZ_PGEN01000001	328038	331875	-	3.65236	-0.865293	FALSE	FALSE
set3S0564	set3S0565	hisG	Mix_11	Mix_11.hisG	carbon source	M9_1percentGlucose	1	5	CATTGACTGATACGACCTTG	pBWBHTC4	NC_000964	185367	187067	+	3.00202	-0.955384	FALSE	FALSE
set3S0564	set3S0565	hisG	Mix_11	Mix_11.hisG	carbon source	M9_1percentGlucose	1	5	ATTCATTGCGTGACACATAT	pBWBHTC3	NZ_PGEN01000001	1656790	1658944	+	1.99843	3.13276	FALSE	FALSE
set3S0564	set3S0565	hisG	Mix_11	Mix_11.hisG	carbon source	M9_1percentGlucose	1	5	CATTTAGGCGGGTCGCACTA	pBWBHTC1	NZ_CP009273	800283	802283	+	3.30842	-0.666243	FALSE	FALSE
set3S0564	set3S0565	hisG	Mix_11	Mix_11.hisG	carbon source	M9_1percentGlucose	1	5	ATGAGTATTCTGCATTAATT	pBWBHTC10	CP151803	3569844	3573140	-	3.55609	-0.435267	FALSE	FALSE
set3S0564	set3S0565	hisG	Mix_11	Mix_11.hisG	carbon source	M9_1percentGlucose	1	5	ACATTAAGTCGGAGCTCGCT	pBWBHTC3	NZ_PGEN01000001	3618402	3620445	-	3.42695	-0.555373	FALSE	FALSE
set3S0564	set3S0565	hisG	Mix_11	Mix_11.hisG	carbon source	M9_1percentGlucose	1	5	TTTGGCGTAGTCCATCGGAC	pBWBHTC3	NZ_PGEN01000001	3930992	3933812	-	3.1989	-0.769198	FALSE	FALSE
set3S0564	set3S0565	hisG	Mix_11	Mix_11.hisG	carbon source	M9_1percentGlucose	1	5	CCAATATTAGGATAAGAATT	pBWBHTC5	NC_004663	4876309	4878248	+	-0.176615	3.09066	FALSE	FALSE
set3S0564	set3S0565	hisG	Mix_11	Mix_11.hisG	carbon source	M9_1percentGlucose	1	5	TGCTTGTTCTTTCAAGAAAG	pBWBHTC5	NC_004663	3205265	3206754	-	-0.83299	3.40374	FALSE	FALSE
set3S0564	set3S0565	hisG	Mix_11	Mix_11.hisG	carbon source	M9_1percentGlucose	1	5	CTCAAGTTTACTACTCAGAA	pBWBHTC5	NC_004663	5044408	5045862	-	2.91282	3.13276	FALSE	FALSE
set3S0564	set3S0565	hisG	Mix_11	Mix_11.hisG	carbon source	M9_1percentGlucose	1	5	CGTACTTCAGCTCTTTTTAA	pBWBHTC5	NC_004663	2445037	2448143	+	8.88178e-16	3.25078	FALSE	FALSE
set3S0564	set3S0565	hisG	Mix_11	Mix_11.hisG	carbon source	M9_1percentGlucose	1	5	GATATGATTGATGTTTTTTG	pBWBHTC2	NZ_CP015225	3873172	3874992	+	-0.176615	3.09066	FALSE	FALSE
set3S0564	set3S0565	hisG	Mix_11	Mix_11.hisG	carbon source	M9_1percentGlucose	1	5	GATATTTAAATACTCTATTT	pBWBHTC4	NC_000964	2397567	2400188	+	-0.83299	3.40374	FALSE	FALSE
set3S0564	set3S0565	hisG	Mix_11	Mix_11.hisG	carbon source	M9_1percentGlucose	1	5	ATAAACTACATATTATTCTC	pBWBHTC5	NC_004663	3844781	3846288	+	3.11749	0	FALSE	FALSE
set3S0564	set3S0565	hisG	Mix_11	Mix_11.hisG	carbon source	M9_1percentGlucose	1	5	ATTGGGTGATTAATGCGCAC	pBWBHTC11	CP152407	3674489	3676233	+	-0.934782	3.30765	FALSE	FALSE
set3S0564	set3S0565	hisG	Mix_11	Mix_11.hisG	carbon source	M9_1percentGlucose	1	5	TAGGAGCTATCCGTTAACTA	pBWBHTC11	CP152407	1523139	1524665	+	3.11749	0	FALSE	FALSE
set3S0564	set3S0565	hisG	Mix_11	Mix_11.hisG	carbon source	M9_1percentGlucose	1	5	TCTTCACTCAAGATCTACAT	pBWBHTC1	NZ_CP009273	3059130	3062124	+	-0.934782	3.30765	FALSE	FALSE
set3S0564	set3S0565	hisG	Mix_11	Mix_11.hisG	carbon source	M9_1percentGlucose	1	5	GTGGTCGATGGCTTACAGAG	pBWBHTC1	NZ_CP009273	1724367	1726759	-	3.0971	-0.865293	FALSE	FALSE
set3S0564	set3S0565	hisG	Mix_11	Mix_11.hisG	carbon source	M9_1percentGlucose	1	5	AATCCTTCAAATTACCAATT	pBWBHTC6	CP151802	1868613	1871406	-	3.11749	0	FALSE	FALSE
set3S0564	set3S0565	hisG	Mix_11	Mix_11.hisG	carbon source	M9_1percentGlucose	1	5	TCGCTTTTTATATCAGTCTA	pBWBHTC4	NC_000964	3587503	3589422	+	14.1768	13.8192	TRUE	TRUE
set3S0564	set3S0565	hisG	Mix_11	Mix_11.hisG	carbon source	M9_1percentGlucose	1	5	GCTTTCAACGATCTGATTTC	pBWBHTC5	NC_004663	276221	278072	-	-0.934782	3.30765	FALSE	FALSE
set3S0564	set3S0565	hisG	Mix_11	Mix_11.hisG	carbon source	M9_1percentGlucose	1	5	GGCTGCATTAAGTCACGTGC	pBWBHTC5	NC_004663	1683047	1684250	-	-0.176615	3.09066	FALSE	FALSE
set3S0564	set3S0565	hisG	Mix_11	Mix_11.hisG	carbon source	M9_1percentGlucose	1	5	ACGGCATGTTGCTGTGCTTT	pBWBHTC10	CP151803	3965165	3965912	+	3.02475	-1.46509	FALSE	FALSE
set3S0564	set3S0565	hisG	Mix_11	Mix_11.hisG	carbon source	M9_1percentGlucose	1	5	ATAAGTCCAATAATTTGTAC	pBWBHTC4	NC_000964	3048968	3051238	+	8.88178e-16	3.25078	FALSE	FALSE
set3S0564	set3S0565	hisG	Mix_11	Mix_11.hisG	carbon source	M9_1percentGlucose	1	5	ACGTTAATGTTTTCAAAATG	pBWBHTC5	NC_004663	5747009	5748720	+	3.11749	0	FALSE	FALSE
set3S0564	set3S0565	hisG	Mix_11	Mix_11.hisG	carbon source	M9_1percentGlucose	1	5	GATGATAATTTAAGTTCCAC	pBWBHTC5	NC_004663	4000949	4002832	+	3.1989	-0.769198	FALSE	FALSE
set3S0564	set3S0565	hisG	Mix_11	Mix_11.hisG	carbon source	M9_1percentGlucose	1	5	TTTAGTTTGAAAATACCTTA	pBWBHTC4	NC_000964	399659	402686	-	-1.20307	3.05267	FALSE	FALSE
set3S0564	set3S0565	hisG	Mix_11	Mix_11.hisG	carbon source	M9_1percentGlucose	1	5	TGGGAAGTAAGTCTTGTTAG	pBWBHTC4	NC_000964	1832274	1834478	-	3.00202	-0.955384	FALSE	FALSE
set3S0564	set3S0565	hisG	Mix_11	Mix_11.hisG	carbon source	M9_1percentGlucose	1	5	TATAAGGGGTGTGCTTTCAA	pBWBHTC7	CP152408	2532738	2534564	-	-1.20307	3.05267	FALSE	FALSE
set3S0564	set3S0565	hisG	Mix_11	Mix_11.hisG	carbon source	M9_1percentGlucose	1	5	TCAGGGCGAAGTAGTGGACA	pBWBHTC1	NZ_CP009273	2134404	2137546	+	-0.934782	3.30765	FALSE	FALSE
set3S0564	set3S0565	hisG	Mix_11	Mix_11.hisG	carbon source	M9_1percentGlucose	1	5	GATTAAGGTTTCATGTTTCA	pBWBHTC6	CP151802	651090	652522	+	-1.11906	3.13276	FALSE	FALSE
set3S0564	set3S0565	hisG	Mix_11	Mix_11.hisG	carbon source	M9_1percentGlucose	1	5	AAGCTGAGACCATTGATTCA	pBWBHTC8	NZ_CP088922	3663192	3664916	-	-0.176615	3.09066	FALSE	FALSE
set3S0564	set3S0565	hisG	Mix_11	Mix_11.hisG	carbon source	M9_1percentGlucose	1	5	GTTATACACGCTATGGCTTG	pBWBHTC1	NZ_CP009273	2154049	2155702	-	-0.934782	3.30765	FALSE	FALSE
set3S0564	set3S0565	hisG	Mix_11	Mix_11.hisG	carbon source	M9_1percentGlucose	1	5	TGGTTTGTGAGCGTTGTTAG	pBWBHTC1	NZ_CP009273	1943168	1945824	+	3.11749	0	FALSE	FALSE
set3S0564	set3S0565	hisG	Mix_11	Mix_11.hisG	carbon source	M9_1percentGlucose	1	5	GGTAATGGGTTCTAATACCT	pBWBHTC11	CP152407	3321321	3323501	-	3.0971	2.38549	FALSE	FALSE
set3S0564	set3S0565	hisG	Mix_11	Mix_11.hisG	carbon source	M9_1percentGlucose	1	5	GGTAATGTTTTTTTAATTGC	pBWBHTC2	NZ_CP015225	3064412	3066396	-	3.1989	-0.769198	FALSE	FALSE
set3S0564	set3S0565	hisG	Mix_11	Mix_11.hisG	carbon source	M9_1percentGlucose	1	5	GCAAAGAGGGTGCCGTGTTG	pBWBHTC1	NZ_CP009273	2911472	2913662	+	-1.02986	3.77561	FALSE	FALSE
set3S0564	set3S0565	hisG	Mix_11	Mix_11.hisG	carbon source	M9_1percentGlucose	1	5	TGTAACGGATAGGTATACGT	pBWBHTC3	NZ_PGEN01000001	2583218	2585241	-	3.11749	0	FALSE	FALSE
set3S0564	set3S0565	hisG	Mix_11	Mix_11.hisG	carbon source	M9_1percentGlucose	1	5	TATATCTCATTGTTTAAAGT	pBWBHTC5	NC_004663	1258251	1260530	+	3.11749	0	FALSE	FALSE
set3S0564	set3S0565	hisG	Mix_11	Mix_11.hisG	carbon source	M9_1percentGlucose	1	5	TGTACGTAGGAAAATGAGCT	pBWBHTC1	NZ_CP009273	1312178	1313738	+	3.11749	0	FALSE	FALSE
set3S0564	set3S0565	hisG	Mix_11	Mix_11.hisG	carbon source	M9_1percentGlucose	1	5	TTGAATGTTGTTTTTGACCT	pBWBHTC5	NC_004663	2743848	2745443	+	8.88178e-16	3.25078	FALSE	FALSE
set3S0564	set3S0565	hisG	Mix_11	Mix_11.hisG	carbon source	M9_1percentGlucose	1	5	CTTATGTGTCATAATTGTAA	pBWBHTC5	NC_004663	3245284	3245508	+	-0.475797	3.73767	FALSE	FALSE
set3S0564	set3S0565	hisG	Mix_11	Mix_11.hisG	carbon source	M9_1percentGlucose	1	5	CCTCTAGCTTGAAATTTGCC	pBWBHTC8	NZ_CP088922	3704199	3704606	+	8.88178e-16	3.25078	FALSE	FALSE
set3S0564	set3S0565	hisG	Mix_11	Mix_11.hisG	carbon source	M9_1percentGlucose	1	5	AAATATGTAAATTTGGTGGT	pBWBHTC8	NZ_CP088922	1944646	1944857	-	3.11749	0	FALSE	FALSE
set3S0564	set3S0565	hisG	Mix_11	Mix_11.hisG	carbon source	M9_1percentGlucose	1	5	GGTCAATCCTATCTTATTTA	pBWBHTC10	CP151803	2140777	2143473	+	3.30842	-0.666243	FALSE	FALSE
set3S0564	set3S0565	hisG	Mix_11	Mix_11.hisG	carbon source	M9_1percentGlucose	1	5	TGTATTGTATGTACACTTAT	pBWBHTC4	NC_000964	3497628	3499817	-	-0.723466	3.5067	FALSE	FALSE
set3S0564	set3S0565	hisG	Mix_11	Mix_11.hisG	carbon source	M9_1percentGlucose	1	5	ATATCATTAAGTTAAAAATC	pBWBHTC5	NC_004663	3458787	3460609	+	3.11749	0	FALSE	FALSE
set3S0564	set3S0565	hisG	Mix_11	Mix_11.hisG	carbon source	M9_1percentGlucose	1	5	GGTCTATTGATTAACTGAAT	pBWBHTC4	NC_000964	889295	892479	-	-0.176615	3.09066	FALSE	FALSE
set3S0564	set3S0565	hisG	Mix_11	Mix_11.hisG	carbon source	M9_1percentGlucose	1	5	TCTGCTCTTTCTAGATATGC	pBWBHTC10	CP151803	5828578	5830606	+	-0.176615	3.09066	FALSE	FALSE
set3S0564	set3S0565	hisG	Mix_11	Mix_11.hisG	carbon source	M9_1percentGlucose	1	5	TTGATAGATAGTGGTACGGA	pBWBHTC10	CP151803	3793762	3796699	+	-1.20307	3.05267	FALSE	FALSE
set3S0564	set3S0565	hisG	Mix_11	Mix_11.hisG	carbon source	M9_1percentGlucose	1	5	GTTGGGAATATATATACTAG	pBWBHTC4	NC_000964	3586859	3588762	-	6.34763	7.39909	TRUE	TRUE
set3S0564	set3S0565	hisG	Mix_11	Mix_11.hisG	carbon source	M9_1percentGlucose	1	5	ATATTCGGGTGGATTCCGCT	pBWBHTC3	NZ_PGEN01000001	3023095	3025714	-	-0.176615	3.09066	FALSE	FALSE
set3S0564	set3S0565	hisG	Mix_11	Mix_11.hisG	carbon source	M9_1percentGlucose	1	5	TTGCATCATACTATGGCAAA	pBWBHTC2	NZ_CP015225	5199661	5201916	+	3.30842	-0.666243	FALSE	FALSE
set3S0564	set3S0565	hisG	Mix_11	Mix_11.hisG	carbon source	M9_1percentGlucose	1	5	GGTGTTGGCTACTATCAGGG	pBWBHTC7	CP152408	4376298	4377955	+	8.88178e-16	3.25078	FALSE	FALSE
set3S0564	set3S0565	hisG	Mix_11	Mix_11.hisG	carbon source	M9_1percentGlucose	1	5	TATTTTTAGTTAACTTGTGT	pBWBHTC11	CP152407	1491284	1493343	-	-1.02986	3.21756	FALSE	FALSE
set3S0564	set3S0565	hisG	Mix_11	Mix_11.hisG	carbon source	M9_1percentGlucose	1	5	ATCAACCTTCTTCGCGATAT	pBWBHTC8	NZ_CP088922	243771	245291	-	8.88178e-16	3.25078	FALSE	FALSE
set3S0564	set3S0565	hisG	Mix_11	Mix_11.hisG	carbon source	M9_1percentGlucose	1	5	TTACTGACTAGCCGCCATTC	pBWBHTC6	CP151802	3135676	3137746	-	8.88178e-16	3.25078	FALSE	FALSE
set3S0564	set3S0565	hisG	Mix_11	Mix_11.hisG	carbon source	M9_1percentGlucose	1	5	TTTACGACAAATCTCCATAA	pBWBHTC8	NZ_CP088922	3413322	3415283	-	3.11749	0	FALSE	FALSE
set3S0564	set3S0565	hisG	Mix_11	Mix_11.hisG	carbon source	M9_1percentGlucose	1	5	TCGCAATATCTCTTGCGTTC	pBWBHTC11	CP152407	2550720	2552643	-	3.1989	-0.769198	FALSE	FALSE
set3S0564	set3S0565	hisG	Mix_11	Mix_11.hisG	carbon source	M9_1percentGlucose	1	5	CGAGCATTCAGTCGTGTGTG	pBWBHTC7	CP152408	4045158	4046683	-	-0.176615	3.09066	FALSE	FALSE
set3S0564	set3S0565	hisG	Mix_11	Mix_11.hisG	carbon source	M9_1percentGlucose	1	5	ACTTCCGTCTTACTTTACTG	pBWBHTC4	NC_000964	3240867	3241166	+	-0.176615	3.09066	FALSE	FALSE
set3S0564	set3S0565	hisG	Mix_11	Mix_11.hisG	carbon source	M9_1percentGlucose	1	5	TATCTTATATCGTATCCAAT	pBWBHTC8	NZ_CP088922	2222241	2223590	+	3.11749	0	FALSE	FALSE
set3S0564	set3S0565	hisG	Mix_11	Mix_11.hisG	carbon source	M9_1percentGlucose	1	5	ACTTCGGAAGCTTAAGATGG	pBWBHTC5	NC_004663	3184399	3185965	+	-1.11906	3.13276	FALSE	FALSE
set3S0564	set3S0565	hisG	Mix_11	Mix_11.hisG	carbon source	M9_1percentGlucose	1	5	CGATTATGATTTGTCAGTTG	pBWBHTC11	CP152407	4587558	4590596	+	-1.02986	3.21756	FALSE	FALSE
set3S0564	set3S0565	hisG	Mix_11	Mix_11.hisG	carbon source	M9_1percentGlucose	1	5	CAATTTTTTGCACTCAAAAT	pBWBHTC5	NC_004703	806	2565	-	3.00202	-0.955384	FALSE	FALSE
set3S0564	set3S0565	hisG	Mix_11	Mix_11.hisG	carbon source	M9_1percentGlucose	1	5	CAATTATACTCAAAACGCAA	pBWBHTC10	CP151803	1051318	1053225	+	-1.02986	3.21756	FALSE	FALSE
set3S0564	set3S0565	hisG	Mix_11	Mix_11.hisG	carbon source	M9_1percentGlucose	1	5	GTGTGACGAGTGTTGACATA	pBWBHTC3	NZ_PGEN01000001	1468192	1470271	-	3.11749	0	FALSE	FALSE
set3S0564	set3S0565	hisG	Mix_11	Mix_11.hisG	carbon source	M9_1percentGlucose	1	5	AGATTATTTTCTGTCGTAAT	pBWBHTC8	NZ_CP088922	2669331	2671160	-	8.88178e-16	3.25078	FALSE	FALSE
set3S0564	set3S0565	hisG	Mix_11	Mix_11.hisG	carbon source	M9_1percentGlucose	1	5	GTAAAATATTTGGCCTGTAC	pBWBHTC5	NC_004663	3542143	3542389	-	-1.02986	3.21756	FALSE	FALSE
set3S0564	set3S0565	hisG	Mix_11	Mix_11.hisG	carbon source	M9_1percentGlucose	1	5	TTCTATCATAACTATTGGTA	pBWBHTC10	CP151803	5147479	5149631	+	3.11749	0	FALSE	FALSE
set3S0564	set3S0565	hisG	Mix_11	Mix_11.hisG	carbon source	M9_1percentGlucose	1	5	ATCGCAGACTGTAGTTTGTT	pBWBHTC4	NC_000964	3472008	3475276	-	-0.723466	3.5067	FALSE	FALSE
set3S0564	set3S0565	hisG	Mix_11	Mix_11.hisG	carbon source	M9_1percentGlucose	1	5	CACCAAATATCCCGGGCACA	pBWBHTC1	NZ_CP009273	3824058	3827660	-	3.11749	0	FALSE	FALSE
set3S0564	set3S0565	hisG	Mix_11	Mix_11.hisG	carbon source	M9_1percentGlucose	1	5	ATCGCGGTATCTTGTGCACA	pBWBHTC5	NC_004663	5168109	5170464	+	-0.60494	3.61757	FALSE	FALSE
set3S0564	set3S0565	hisG	Mix_11	Mix_11.hisG	carbon source	M9_1percentGlucose	1	5	GAGAAACTCACCCGTGATTT	pBWBHTC3	NZ_PGEN01000001	627370	629400	+	-0.176615	3.09066	FALSE	FALSE
set3S0564	set3S0565	hisG	Mix_11	Mix_11.hisG	carbon source	M9_1percentGlucose	1	5	ATCTCATACAGTCCTTGATT	pBWBHTC4	NC_000964	2418671	2420699	+	3.1989	3.40374	FALSE	FALSE
set3S0564	set3S0565	hisG	Mix_11	Mix_11.hisG	carbon source	M9_1percentGlucose	1	5	CGCTTGGTAATTTAAAACTT	pBWBHTC4	NC_000964	257564	259391	-	-0.176615	3.09066	FALSE	FALSE
set3S0564	set3S0565	hisG	Mix_11	Mix_11.hisG	carbon source	M9_1percentGlucose	1	5	GAATTAGTCTAAATGTCTAT	pBWBHTC10	CP151803	2805495	2807502	-	-1.20307	3.05267	FALSE	FALSE
set3S0564	set3S0565	hisG	Mix_11	Mix_11.hisG	carbon source	M9_1percentGlucose	1	5	TACTTTGTTCCTGACACTTG	pBWBHTC8	NZ_CP088922	284333	287202	+	3.69794	2.94654	FALSE	FALSE
set3S0564	set3S0565	hisG	Mix_11	Mix_11.hisG	carbon source	M9_1percentGlucose	1	5	GCGTTAGGCAAATTTTCGAG	pBWBHTC3	NZ_PGEN01000001	2274427	2276449	+	-0.176615	3.09066	FALSE	FALSE
set3S0564	set3S0565	hisG	Mix_11	Mix_11.hisG	carbon source	M9_1percentGlucose	1	5	GCTAAGGTACACTTCAAGAG	pBWBHTC3	NZ_PGEN01000001	3549449	3551429	-	3.00202	-0.955384	FALSE	FALSE
set3S0564	set3S0565	hisG	Mix_11	Mix_11.hisG	carbon source	M9_1percentGlucose	1	5	TATTTTTAATATCTATTCAT	pBWBHTC4	NC_000964	2802296	2805019	-	-0.176615	3.09066	FALSE	FALSE
set3S0564	set3S0565	hisG	Mix_11	Mix_11.hisG	carbon source	M9_1percentGlucose	1	5	AAGTATTCATTCTACCGTTA	pBWBHTC6	CP151802	530948	533574	+	3.0971	-0.865293	FALSE	FALSE
set3S0564	set3S0565	hisG	Mix_11	Mix_11.hisG	carbon source	M9_1percentGlucose	1	5	GCTATGATGTTTTCACTTAC	pBWBHTC4	NC_000964	1951450	1953473	+	-0.934782	3.30765	FALSE	FALSE
set3S0564	set3S0565	hisG	Mix_11	Mix_11.hisG	carbon source	M9_1percentGlucose	1	5	GCTCACTTCAGGATAACATC	pBWBHTC5	NC_004663	2965244	2965487	-	-0.934782	3.30765	FALSE	FALSE
set3S0564	set3S0565	hisG	Mix_11	Mix_11.hisG	carbon source	M9_1percentGlucose	1	5	TTGTTTATACCTTCCGATCA	pBWBHTC1	NZ_CP009273	3480404	3482615	-	8.47854	8.92669	TRUE	FALSE
set3S0564	set3S0565	hisG	Mix_11	Mix_11.hisG	carbon source	M9_1percentGlucose	1	5	GAGGTAGTTAACAATTCGTT	pBWBHTC10	CP151803	3964150	3965738	+	3.00202	-0.955384	FALSE	FALSE
set3S0564	set3S0565	hisG	Mix_11	Mix_11.hisG	carbon source	M9_1percentGlucose	1	5	GCTCCCCCTAATAACTGTGT	pBWBHTC11	CP152407	2664806	2666783	+	3.1989	-0.769198	FALSE	FALSE
set3S0564	set3S0565	hisG	Mix_11	Mix_11.hisG	carbon source	M9_1percentGlucose	1	5	GCTCTGATGCATTTGTTACA	pBWBHTC4	NC_000964	3586859	3588762	-	8.98487	9.78085	TRUE	TRUE
set3S0564	set3S0565	hisG	Mix_11	Mix_11.hisG	carbon source	M9_1percentGlucose	1	5	TATTTAATGCTTTCCTGCTT	pBWBHTC6	CP151802	1289210	1291610	+	3.00202	-0.955384	FALSE	FALSE
set3S0564	set3S0565	hisG	Mix_11	Mix_11.hisG	carbon source	M9_1percentGlucose	1	5	CAGAGCAATGGTAGTTATGA	pBWBHTC1	NZ_CP009273	282226	285535	+	3.0971	-0.865293	FALSE	FALSE
set3S0564	set3S0565	hisG	Mix_11	Mix_11.hisG	carbon source	M9_1percentGlucose	1	5	TAATAGCACCAGACTGTTTT	pBWBHTC4	NC_000964	4052934	4054403	+	8.88178e-16	3.25078	FALSE	FALSE
set3S0564	set3S0565	hisG	Mix_11	Mix_11.hisG	carbon source	M9_1percentGlucose	1	5	TAATCGTAGTCGATCCGTTT	pBWBHTC8	NZ_CP088922	783200	784562	+	2.08763	3.21756	FALSE	FALSE
set3S0564	set3S0565	hisG	Mix_11	Mix_11.hisG	carbon source	M9_1percentGlucose	1	5	CCAGGAGAGCACGATAGCAC	pBWBHTC1	NZ_CP009273	2054672	2056629	+	-0.176615	3.09066	FALSE	FALSE
set3S0564	set3S0565	hisG	Mix_11	Mix_11.hisG	carbon source	M9_1percentGlucose	1	5	CTGAAAAGCGGAGGGTTTGC	pBWBHTC3	NZ_PGEN01000001	2070057	2072713	-	3.11749	0	FALSE	FALSE
set3S0564	set3S0565	hisG	Mix_11	Mix_11.hisG	carbon source	M9_1percentGlucose	1	5	ATTGGGACAGTGTACAGTGA	pBWBHTC11	CP152407	2197769	2198298	+	3.00202	-0.955384	FALSE	FALSE
set3S0564	set3S0565	hisG	Mix_11	Mix_11.hisG	carbon source	M9_1percentGlucose	1	5	AGCTCTGAAGTTATTTTCTT	pBWBHTC4	NC_000964	3409267	3411762	-	8.88178e-16	3.25078	FALSE	FALSE
set3S0564	set3S0565	hisG	Mix_11	Mix_11.hisG	carbon source	M9_1percentGlucose	1	5	TTTTGTCGTGTCCTACTCCA	pBWBHTC4	NC_000964	3650687	3650919	-	-1.02986	3.21756	FALSE	FALSE
set3S0564	set3S0565	hisG	Mix_11	Mix_11.hisG	carbon source	M9_1percentGlucose	1	5	GTTTATAAAAGGATGGAAGT	pBWBHTC8	NZ_CP088922	1086413	1088319	-	-0.60494	3.61757	FALSE	FALSE
set3S0564	set3S0565	hisG	Mix_11	Mix_11.hisG	carbon source	M9_1percentGlucose	1	5	TCAATTAACCTGGGGGCAGA	pBWBHTC2	NZ_CP015225	1073212	1076515	+	-0.176615	3.09066	FALSE	FALSE
set3S0564	set3S0565	hisG	Mix_11	Mix_11.hisG	carbon source	M9_1percentGlucose	1	5	AGGACTTTCTATATCTGTTG	pBWBHTC5	NC_004663	3498713	3499891	-	-0.176615	3.09066	FALSE	FALSE
set3S0564	set3S0565	hisG	Mix_11	Mix_11.hisG	carbon source	M9_1percentGlucose	1	5	TAGGCAAGCGTCGATTCTTC	pBWBHTC8	NZ_CP088922	2557602	2559344	+	-1.79674	3.0393	FALSE	FALSE
set3S0564	set3S0565	hisG	Mix_11	Mix_11.hisG	carbon source	M9_1percentGlucose	1	5	GACGTATATTGCCAGATGGT	pBWBHTC5	NC_004663	5245828	5246099	+	8.88178e-16	3.25078	FALSE	FALSE
set3S0564	set3S0565	hisG	Mix_11	Mix_11.hisG	carbon source	M9_1percentGlucose	1	5	TCACCATCACTCCTAGTTCT	pBWBHTC2	NZ_CP015225	6750622	6753053	-	-1.11906	3.13276	FALSE	FALSE
set3S0564	set3S0565	hisG	Mix_11	Mix_11.hisG	carbon source	M9_1percentGlucose	1	5	TCACGATAATCAATTATCTT	pBWBHTC1	NZ_CP009273	2082647	2084733	-	6.08334	6.49982	TRUE	TRUE
set3S0564	set3S0565	hisG	Mix_11	Mix_11.hisG	carbon source	M9_1percentGlucose	1	5	CATAGCAAGATTCTAGTGTC	pBWBHTC5	NC_004663	2874058	2875887	+	-1.74163	3.0927	FALSE	FALSE
set3S0564	set3S0565	hisG	Mix_11	Mix_11.hisG	carbon source	M9_1percentGlucose	1	5	CATATTCGACTGTCTAAAAA	pBWBHTC11	CP152407	4099873	4102208	+	-0.176615	3.09066	FALSE	FALSE
set3S0564	set3S0565	hisG	Mix_11	Mix_11.hisG	carbon source	M9_1percentGlucose	1	5	AGTGCTTACCCATGGTTCTA	pBWBHTC5	NC_004703	26880	28902	-	-1.02986	3.21756	FALSE	FALSE
set3S0564	set3S0565	hisG	Mix_11	Mix_11.hisG	carbon source	M9_1percentGlucose	1	5	CATTAAAATTTGTAAGGGTG	pBWBHTC6	CP151802	1948472	1950880	-	2.08763	3.21756	FALSE	FALSE
set3S0564	set3S0565	hisG	Mix_11	Mix_11.hisG	carbon source	M9_1percentGlucose	1	5	TTTTTGTCTTGTGCATCTGG	pBWBHTC7	CP152408	4478631	4478832	-	3.3047	-1.19614	FALSE	FALSE
set3S0564	set3S0565	hisG	Mix_11	Mix_11.hisG	carbon source	M9_1percentGlucose	1	5	TTTATGATTGATGATTTAGG	pBWBHTC7	CP152408	5115358	5118445	+	-0.176615	3.09066	FALSE	FALSE
set3S0564	set3S0565	hisG	Mix_11	Mix_11.hisG	carbon source	M9_1percentGlucose	1	5	CTAAAGTCCTCACGGGAATC	pBWBHTC3	NZ_PGEN01000001	3668336	3670912	-	-1.28245	3.53485	FALSE	FALSE
set3S0564	set3S0565	hisG	Mix_11	Mix_11.hisG	carbon source	M9_1percentGlucose	1	5	TACGTCCCCCTGGATTTGTG	pBWBHTC1	NZ_CP009273	3320930	3323542	+	4.11135	-0.435267	FALSE	FALSE
set3S0564	set3S0565	hisG	Mix_11	Mix_11.hisG	carbon source	M9_1percentGlucose	1	5	TGTATTCTGTGTTATCAGAC	pBWBHTC5	NC_004663	5268669	5271090	-	3.0971	-0.865293	FALSE	FALSE
set3S0564	set3S0565	hisG	Mix_11	Mix_11.hisG	carbon source	M9_1percentGlucose	1	5	ACTAATGTTAGCTGTTTAGA	pBWBHTC4	NC_000964	263021	264943	-	-0.934782	3.30765	FALSE	FALSE
set3S0564	set3S0565	hisG	Mix_11	Mix_11.hisG	carbon source	M9_1percentGlucose	1	5	CTACGCGCTTTTAGGTGCGG	pBWBHTC3	NZ_PGEN01000001	308748	311247	+	-0.176615	3.09066	FALSE	FALSE
set3S0564	set3S0565	hisG	Mix_11	Mix_11.hisG	carbon source	M9_1percentGlucose	1	5	CATGAGTGTCAATCGATTAA	pBWBHTC4	NC_000964	1258170	1260126	+	8.88178e-16	3.25078	FALSE	FALSE
set3S0564	set3S0565	hisG	Mix_11	Mix_11.hisG	carbon source	M9_1percentGlucose	1	5	GGATCCAGAACCACAGATGT	pBWBHTC3	NZ_PGEN01000001	2129140	2132176	+	3.00202	-0.955384	FALSE	FALSE
set3S0564	set3S0565	hisG	Mix_11	Mix_11.hisG	carbon source	M9_1percentGlucose	1	5	GTTATGTATTAGGTTCAAAA	pBWBHTC11	CP152407	953812	955922	+	3.78403	-1.12027	FALSE	FALSE
set3S0564	set3S0565	hisG	Mix_11	Mix_11.hisG	carbon source	M9_1percentGlucose	1	5	CATGGTTCTTTGTCGTCTTT	pBWBHTC7	CP152408	516072	517674	+	3.0971	2.38549	FALSE	FALSE
set3S0564	set3S0565	hisG	Mix_11	Mix_11.hisG	carbon source	M9_1percentGlucose	1	5	GATACTTATTAAAGTGTTAC	pBWBHTC10	CP151803	4820153	4821279	+	3.02475	2.70785	FALSE	FALSE
set3S0564	set3S0565	hisG	Mix_11	Mix_11.hisG	carbon source	M9_1percentGlucose	1	5	CCAGGGGGTGGTGCCTGGTG	pBWBHTC3	NZ_PGEN01000001	46157	48380	+	3.0971	-0.865293	FALSE	FALSE
set3S0564	set3S0565	hisG	Mix_11	Mix_11.hisG	carbon source	M9_1percentGlucose	1	5	CATTAGAAAATGTTTTTTCA	pBWBHTC4	NC_000964	1971095	1973141	-	8.88178e-16	3.25078	FALSE	FALSE
set3S0564	set3S0565	hisG	Mix_11	Mix_11.hisG	carbon source	M9_1percentGlucose	1	5	TAGAAGTGTTATATTAGTTT	pBWBHTC1	NZ_CP009273	1528853	1532846	+	-0.176615	3.09066	FALSE	FALSE
set3S0564	set3S0565	hisG	Mix_11	Mix_11.hisG	carbon source	M9_1percentGlucose	1	5	TTATTAAAGTACAGGCCGAA	pBWBHTC11	CP152407	3577752	3580041	-	-1.20307	3.05267	FALSE	FALSE
set3S0564	set3S0565	hisG	Mix_11	Mix_11.hisG	carbon source	M9_1percentGlucose	1	5	CTAGTATTAAACTATGCATT	pBWBHTC4	NC_000964	520088	521425	-	-0.176615	3.09066	FALSE	FALSE
set3S0564	set3S0565	hisG	Mix_11	Mix_11.hisG	carbon source	M9_1percentGlucose	1	5	ATTGTGTTACCTTATTCAAT	pBWBHTC10	CP151803	6413566	6416081	-	8.88178e-16	3.25078	FALSE	FALSE
set3S0564	set3S0565	hisG	Mix_11	Mix_11.hisG	carbon source	M9_1percentGlucose	1	5	TAGATGAATTGGCAAGTCAT	pBWBHTC11	CP152407	2631814	2633457	-	3.11749	0	FALSE	FALSE
set3S0564	set3S0565	hisG	Mix_11	Mix_11.hisG	carbon source	M9_1percentGlucose	1	5	GTGAATTGACTCGTATAAAG	pBWBHTC8	NZ_CP088922	1024240	1026626	-	-0.176615	3.09066	FALSE	FALSE
set3S0564	set3S0565	hisG	Mix_11	Mix_11.hisG	carbon source	M9_1percentGlucose	1	5	GAGTCACATGTTATGAGATA	pBWBHTC1	NZ_CP009273	2529168	2531632	-	-1.11906	3.13276	FALSE	FALSE
set3S0564	set3S0565	hisG	Mix_11	Mix_11.hisG	carbon source	M9_1percentGlucose	1	5	TAGATTTTCCAAATTAAGCG	pBWBHTC11	CP152407	4703648	4706299	-	8.88178e-16	3.25078	FALSE	FALSE
set3S0564	set3S0565	hisG	Mix_11	Mix_11.hisG	carbon source	M9_1percentGlucose	1	5	ACCAATCAACCTTAAGCGAC	pBWBHTC11	CP152407	2700708	2701054	-	3.42695	-0.555373	FALSE	FALSE
set3S0564	set3S0565	hisG	Mix_11	Mix_11.hisG	carbon source	M9_1percentGlucose	1	5	TGCTTTTCCCTTTGCTATTC	pBWBHTC10	CP151803	3727168	3728633	-	7.1655	5.28593	TRUE	FALSE
set3S0564	set3S0565	hisG	Mix_11	Mix_11.hisG	carbon source	M9_1percentGlucose	1	5	TGGGGGACCAGTTGGGGAGC	pBWBHTC1	NZ_CP009273	1427025	1429219	+	3.85527	-0.160129	FALSE	FALSE
set3S0564	set3S0565	hisG	Mix_11	Mix_11.hisG	carbon source	M9_1percentGlucose	1	5	TGATTGGGTTCTCAAAGTAC	pBWBHTC6	CP151802	351349	352776	-	3.0971	-0.865293	FALSE	FALSE
set3S0564	set3S0565	hisG	Mix_11	Mix_11.hisG	carbon source	M9_1percentGlucose	1	5	TGAGGATAGTAGTCGGAATG	pBWBHTC4	NC_000964	1686295	1689267	-	3.0971	-0.865293	FALSE	FALSE
set3S0564	set3S0565	hisG	Mix_11	Mix_11.hisG	carbon source	M9_1percentGlucose	1	5	CCATAGGACGGTACTGGGGG	pBWBHTC4	NC_000964	3841424	3844089	-	3.11749	0	FALSE	FALSE
set3S0564	set3S0565	hisG	Mix_11	Mix_11.hisG	carbon source	M9_1percentGlucose	1	5	TAATTACATCGTATTTAACA	pBWBHTC11	CP152407	1222827	1224852	-	3.0971	-0.865293	FALSE	FALSE
set3S0564	set3S0565	hisG	Mix_11	Mix_11.hisG	carbon source	M9_1percentGlucose	1	5	CTCCTAGAGCGATTCTGTTG	pBWBHTC2	NZ_CP015225	4559544	4563567	+	-0.176615	3.09066	FALSE	FALSE
set3S0564	set3S0565	hisG	Mix_11	Mix_11.hisG	carbon source	M9_1percentGlucose	1	5	ATATATAGAAACCCGCACCG	pBWBHTC10	CP151803	7575947	7577854	-	-1.62464	3.20583	FALSE	FALSE
set3S0564	set3S0565	hisG	Mix_11	Mix_11.hisG	carbon source	M9_1percentGlucose	1	5	TAGGATTAAGTGTATATCTA	pBWBHTC10	CP151803	4570278	4570545	-	8.88178e-16	3.25078	FALSE	FALSE
set3S0564	set3S0565	hisG	Mix_11	Mix_11.hisG	carbon source	M9_1percentGlucose	1	5	GTTTGGACTCTAATTTTTTG	pBWBHTC10	CP151803	4802423	4804401	+	-1.11906	3.13276	FALSE	FALSE
set3S0564	set3S0565	hisG	Mix_11	Mix_11.hisG	carbon source	M9_1percentGlucose	1	5	GATGAAATAAATATCCTAAG	pBWBHTC5	NC_004663	4708032	4709920	+	3.55609	-0.435267	FALSE	FALSE
set3S0564	set3S0565	hisG	Mix_11	Mix_11.hisG	carbon source	M9_1percentGlucose	1	5	CTCTTTCTCAATCTGTGTAC	pBWBHTC2	NZ_CP015225	3314166	3316415	+	-1.02986	3.21756	FALSE	FALSE
set3S0564	set3S0565	hisG	Mix_11	Mix_11.hisG	carbon source	M9_1percentGlucose	1	5	GTGTACTTGACTAATCTTCA	pBWBHTC10	CP151803	7305013	7306665	+	-0.176615	3.09066	FALSE	FALSE
set3S0564	set3S0565	hisG	Mix_11	Mix_11.hisG	carbon source	M9_1percentGlucose	1	5	TCGGTGCGCAGAGATTCCGG	pBWBHTC4	NC_000964	3492739	3494437	+	-0.475797	3.73767	FALSE	FALSE
set3S0564	set3S0565	hisG	Mix_11	Mix_11.hisG	carbon source	M9_1percentGlucose	1	5	TCATGATTTTGGGAAATGGC	pBWBHTC1	NZ_CP009273	2808185	2811712	-	-0.83299	3.40374	FALSE	FALSE
set3S0564	set3S0565	hisG	Mix_11	Mix_11.hisG	carbon source	M9_1percentGlucose	1	5	ATAGGGGAAATTGAACATAC	pBWBHTC1	NZ_CP009273	4382037	4384680	+	-0.723466	4.06475	FALSE	FALSE
set3S0564	set3S0565	hisG	Mix_11	Mix_11.hisG	carbon source	M9_1percentGlucose	1	5	TGTAAGTATAGGGCGGAGTT	pBWBHTC10	CP151803	7258401	7261218	-	3.11749	0	FALSE	FALSE
set3S0564	set3S0565	hisG	Mix_11	Mix_11.hisG	carbon source	M9_1percentGlucose	1	5	GGTAGGTTATTGTAACGCCC	pBWBHTC1	NZ_CP009273	183718	186203	-	3.11749	0	FALSE	FALSE
set3S0564	set3S0565	hisG	Mix_11	Mix_11.hisG	carbon source	M9_1percentGlucose	1	5	TAGTTTTTGAGAGGTTTTAA	pBWBHTC11	CP152407	167964	169814	-	3.55609	-0.435267	FALSE	FALSE
set3S0564	set3S0565	hisG	Mix_11	Mix_11.hisG	carbon source	M9_1percentGlucose	1	5	TCGTGATTCGCACAGGATGT	pBWBHTC7	CP152408	1068748	1071373	+	-0.176615	3.09066	FALSE	FALSE
set3S0564	set3S0565	hisG	Mix_11	Mix_11.hisG	carbon source	M9_1percentGlucose	1	5	GATCAGTTTAAAGTGGTATT	pBWBHTC5	NC_004663	69387	71775	+	-0.176615	3.09066	FALSE	FALSE
set3S0564	set3S0565	hisG	Mix_11	Mix_11.hisG	carbon source	M9_1percentGlucose	1	5	CGGATTTCTATGATGGATAG	pBWBHTC4	NC_000964	3069097	3072624	+	8.88178e-16	3.25078	FALSE	FALSE
set3S0564	set3S0565	hisG	Mix_11	Mix_11.hisG	carbon source	M9_1percentGlucose	1	5	TGTTATATCGCAGTAAGTTA	pBWBHTC4	NC_000964	360110	362757	-	3.1989	-0.769198	FALSE	FALSE
set3S0564	set3S0565	hisG	Mix_11	Mix_11.hisG	carbon source	M9_1percentGlucose	1	5	TCGTTGGGTAGAACGAGAAA	pBWBHTC11	CP152407	2066872	2069233	-	3.11749	0	FALSE	FALSE
set3S0564	set3S0565	hisG	Mix_11	Mix_11.hisG	carbon source	M9_1percentGlucose	1	5	GGGTATAGATATGGTGATGT	pBWBHTC11	CP152407	1185321	1187868	+	8.88178e-16	3.25078	FALSE	FALSE
set3S0564	set3S0565	hisG	Mix_11	Mix_11.hisG	carbon source	M9_1percentGlucose	1	5	ATCTGGCGAGCGTACTTCTT	pBWBHTC8	NZ_CP088922	1834088	1834304	-	-0.176615	3.09066	FALSE	FALSE
set3S0564	set3S0565	hisG	Mix_11	Mix_11.hisG	carbon source	M9_1percentGlucose	1	5	TCTTTGGAATTATCCGGTTT	pBWBHTC1	NZ_CP009273	617846	619911	-	-0.176615	3.09066	FALSE	FALSE
set3S0564	set3S0565	hisG	Mix_11	Mix_11.hisG	carbon source	M9_1percentGlucose	1	5	TTGATAACTCAAGACGACTA	pBWBHTC8	NZ_CP088922	608613	610442	-	-0.475797	3.73767	FALSE	FALSE
set3S0564	set3S0565	hisG	Mix_11	Mix_11.hisG	carbon source	M9_1percentGlucose	1	5	TCCTGGTGTAGGGTAACTGG	pBWBHTC3	NZ_PGEN01000001	1312318	1315314	-	3.11749	0	FALSE	FALSE
set3S0564	set3S0565	hisG	Mix_11	Mix_11.hisG	carbon source	M9_1percentGlucose	1	5	ATATTGATTGGAGGATGGTA	pBWBHTC10	CP151803	3007340	3010209	-	3.0971	-0.865293	FALSE	FALSE
set3S0564	set3S0565	hisG	Mix_11	Mix_11.hisG	carbon source	M9_1percentGlucose	1	5	TGGATCAGATTCATAACAAG	pBWBHTC10	CP151803	5879532	5880663	-	-1.11906	3.13276	FALSE	FALSE
set3S0564	set3S0565	hisG	Mix_11	Mix_11.hisG	carbon source	M9_1percentGlucose	1	5	CGGATTCGATAAAGAGCTTT	pBWBHTC6	CP151802	1673012	1674511	+	3.0971	-0.865293	FALSE	FALSE
set3S0564	set3S0565	hisG	Mix_11	Mix_11.hisG	carbon source	M9_1percentGlucose	1	5	AAAGAATGTACGGTTTTAAG	pBWBHTC10	CP151803	1006397	1008695	+	3.98221	-0.555373	FALSE	FALSE
set3S0564	set3S0565	hisG	Mix_11	Mix_11.hisG	carbon source	M9_1percentGlucose	1	5	TAAAATATTTGCTTACGAAT	pBWBHTC10	CP151803	3011266	3012481	-	8.88178e-16	3.25078	FALSE	FALSE
set3S0564	set3S0565	hisG	Mix_11	Mix_11.hisG	carbon source	M9_1percentGlucose	1	5	CTTTTTTCTTTGGGAAATCC	pBWBHTC11	CP152407	1100521	1103231	-	3.11749	0	FALSE	FALSE
set3S0564	set3S0565	hisG	Mix_11	Mix_11.hisG	carbon source	M9_1percentGlucose	1	5	TCTCAGACGGGTAGTGTTGA	pBWBHTC2	NZ_CP015225	5769165	5771302	-	3.5579	-1.33687	FALSE	FALSE
set3S0564	set3S0565	hisG	Mix_11	Mix_11.hisG	carbon source	M9_1percentGlucose	1	5	CGGCTCAAATGGATGTAAAA	pBWBHTC11	CP152407	1086283	1087913	-	8.88178e-16	3.25078	FALSE	FALSE
set3S0564	set3S0565	hisG	Mix_11	Mix_11.hisG	carbon source	M9_1percentGlucose	1	5	GTTGCGTAACATAGGGCGGA	pBWBHTC11	CP152407	777624	779478	+	3.11749	0	FALSE	FALSE
set3S0564	set3S0565	hisG	Mix_11	Mix_11.hisG	carbon source	M9_1percentGlucose	1	5	TTGTTTTTTTAAGTGAAACA	pBWBHTC10	CP151803	2649862	2651762	-	4.81049	-0.160129	FALSE	FALSE
set3S0564	set3S0565	hisG	Mix_11	Mix_11.hisG	carbon source	M9_1percentGlucose	1	5	CTTTCCTAATCCCCATTCAC	pBWBHTC11	CP152407	4285238	4287998	+	-1.74163	3.0927	FALSE	FALSE
set3S0564	set3S0565	hisG	Mix_11	Mix_11.hisG	carbon source	M9_1percentGlucose	1	5	CGTTAAGGATCATTTATGTT	pBWBHTC6	CP151802	124193	125967	-	3.11749	0	FALSE	FALSE
set3S0564	set3S0565	hisG	Mix_11	Mix_11.hisG	carbon source	M9_1percentGlucose	1	5	GAACCATTTAACCCGGTGTA	pBWBHTC10	CP151803	3648663	3648910	-	-0.60494	3.61757	FALSE	FALSE
set3S0564	set3S0565	hisG	Mix_11	Mix_11.hisG	carbon source	M9_1percentGlucose	1	5	TTCGCTCCGCGCCCCGTTTC	pBWBHTC1	NZ_CP009273	1630212	1632637	+	-0.60494	3.61757	FALSE	FALSE
set3S0564	set3S0565	hisG	Mix_11	Mix_11.hisG	carbon source	M9_1percentGlucose	1	5	CATGTGCATTGAAAGACCAG	pBWBHTC4	NC_000964	1817258	1818991	+	-0.176615	3.09066	FALSE	FALSE
set3S0564	set3S0565	hisG	Mix_11	Mix_11.hisG	carbon source	M9_1percentGlucose	1	5	TGAGGGTGAACATTTGCTTT	pBWBHTC2	NZ_CP015225	959701	962409	+	-0.723466	3.5067	FALSE	FALSE
set3S0564	set3S0565	hisG	Mix_11	Mix_11.hisG	carbon source	M9_1percentGlucose	1	5	GTGGCCGGGTAAAGGTTGGG	pBWBHTC1	NZ_CP009273	4090667	4092950	-	-0.934782	3.30765	FALSE	FALSE
set3S0564	set3S0565	hisG	Mix_11	Mix_11.hisG	carbon source	M9_1percentGlucose	1	5	CGGATTGAGAGCGCACGGAA	pBWBHTC3	NZ_PGEN01000001	1716968	1719732	-	2.18271	3.30765	FALSE	FALSE
set3S0564	set3S0565	hisG	Mix_11	Mix_11.hisG	carbon source	M9_1percentGlucose	1	5	TATTGAAATTAATTAGTTAA	pBWBHTC11	CP152407	2093590	2095879	+	8.88178e-16	3.25078	FALSE	FALSE
set3S0564	set3S0565	hisG	Mix_11	Mix_11.hisG	carbon source	M9_1percentGlucose	1	5	ACTTACTACTGAGAGTTCCG	pBWBHTC1	NZ_CP009273	2215832	2219300	+	-1.28245	3.53485	FALSE	FALSE
set3S0564	set3S0565	hisG	Mix_11	Mix_11.hisG	carbon source	M9_1percentGlucose	1	5	TCACACATTTGGAGCGTTAG	pBWBHTC3	NZ_PGEN01000001	1129604	1132147	+	8.88178e-16	3.25078	FALSE	FALSE
set3S0564	set3S0565	hisG	Mix_11	Mix_11.hisG	carbon source	M9_1percentGlucose	1	5	TTGGTAATAGTTAAGATGCA	pBWBHTC11	CP152407	4329306	4331297	+	-0.176615	3.09066	FALSE	FALSE
set3S0564	set3S0565	hisG	Mix_11	Mix_11.hisG	carbon source	M9_1percentGlucose	1	5	GCCTGAATTGCTTAATATTT	pBWBHTC10	CP151803	2638770	2640555	-	8.88178e-16	3.25078	FALSE	FALSE
set3S0564	set3S0565	hisG	Mix_11	Mix_11.hisG	carbon source	M9_1percentGlucose	1	5	TTGGTCAAGCCGTTAAAGGC	pBWBHTC5	NC_004663	6244524	6246696	-	-0.176615	3.09066	FALSE	FALSE
set3S0564	set3S0565	hisG	Mix_11	Mix_11.hisG	carbon source	M9_1percentGlucose	1	5	CTACTAACGGAGTTAGCTAG	pBWBHTC3	NZ_PGEN01000001	1785906	1789486	+	-0.176615	3.09066	FALSE	FALSE
set3S0564	set3S0565	hisG	Mix_11	Mix_11.hisG	carbon source	M9_1percentGlucose	1	5	GGAGTTTTACATTCGTTGGC	pBWBHTC3	NZ_PGEN01000001	2031867	2033740	+	-1.11906	3.13276	FALSE	FALSE
set3S0564	set3S0565	hisG	Mix_11	Mix_11.hisG	carbon source	M9_1percentGlucose	1	5	GAGCGCAGATGGGGCTCATG	pBWBHTC3	NZ_PGEN01000001	1635181	1636544	+	-0.176615	3.09066	FALSE	FALSE
set3S0564	set3S0565	hisG	Mix_11	Mix_11.hisG	carbon source	M9_1percentGlucose	1	5	GTGCGAATGGCACTCTGGGG	pBWBHTC3	NZ_PGEN01000001	3226582	3229935	-	-0.176615	3.09066	FALSE	FALSE
set3S0564	set3S0565	hisG	Mix_11	Mix_11.hisG	carbon source	M9_1percentGlucose	1	5	TAACGTATCGTCTCAACTGG	pBWBHTC1	NZ_CP009273	2155113	2157714	-	-1.49733	3.32859	FALSE	FALSE
set3S0564	set3S0565	hisG	Mix_11	Mix_11.hisG	carbon source	M9_1percentGlucose	1	5	GAAGCTCGGGCAGGTTTAGT	pBWBHTC10	CP151803	4914400	4915379	+	-0.723466	4.06475	FALSE	FALSE
set3S0564	set3S0565	hisG	Mix_11	Mix_11.hisG	carbon source	M9_1percentGlucose	1	5	TTACTACATGTATTATGCGC	pBWBHTC2	NZ_CP015225	4078441	4080255	-	3.11749	0	FALSE	FALSE
set3S0564	set3S0565	hisG	Mix_11	Mix_11.hisG	carbon source	M9_1percentGlucose	1	5	TGCTACATGCTTCTTTTATG	pBWBHTC4	NC_000964	1638733	1641560	+	-0.176615	3.09066	FALSE	FALSE
set3S0564	set3S0565	hisG	Mix_11	Mix_11.hisG	carbon source	M9_1percentGlucose	1	5	TAGAGATTCTATGGTAAAGC	pBWBHTC8	NZ_CP088922	2458756	2460768	-	-0.60494	3.61757	FALSE	FALSE
set3S0564	set3S0565	hisG	Mix_11	Mix_11.hisG	carbon source	M9_1percentGlucose	1	5	TGCTCTGTGATGCTCAGACC	pBWBHTC11	CP152407	2300368	2301829	-	3.1989	-0.769198	FALSE	FALSE
set3S0564	set3S0565	hisG	Mix_11	Mix_11.hisG	carbon source	M9_1percentGlucose	1	5	GGAGGTTCAGGTCCGGTTGG	pBWBHTC1	NZ_CP009273	1118647	1120853	-	-1.02986	3.77561	FALSE	FALSE
set3S0564	set3S0565	hisG	Mix_11	Mix_11.hisG	carbon source	M9_1percentGlucose	1	5	TTAATTAAAGATGTTCTTTA	pBWBHTC10	CP151803	7310375	7312683	-	3.11749	0	FALSE	FALSE
set3S0564	set3S0565	hisG	Mix_11	Mix_11.hisG	carbon source	M9_1percentGlucose	1	5	TGCCTTTACCTTGTTCTTCA	pBWBHTC4	NC_000964	2513502	2515861	+	8.88178e-16	3.25078	FALSE	FALSE
set3S0564	set3S0565	hisG	Mix_11	Mix_11.hisG	carbon source	M9_1percentGlucose	1	5	TAAGTGTAATCGTTATTCGC	pBWBHTC11	CP152407	1181277	1183171	+	-1.11906	3.13276	FALSE	FALSE
set3S0564	set3S0565	hisG	Mix_11	Mix_11.hisG	carbon source	M9_1percentGlucose	1	5	TTTAAGTTTAAAGATGAATA	pBWBHTC4	NC_000964	3965421	3968208	+	3.11749	0	FALSE	FALSE
set3S0564	set3S0565	hisG	Mix_11	Mix_11.hisG	carbon source	M9_1percentGlucose	1	5	TACATTCATGGTTTGCTGTT	pBWBHTC6	CP151802	2563254	2564951	+	3.11749	0	FALSE	FALSE
set3S0564	set3S0565	hisG	Mix_11	Mix_11.hisG	carbon source	M9_1percentGlucose	1	5	TTCCGTATAGGTAGGAACGG	pBWBHTC2	NZ_CP015225	3761989	3764561	-	3.11749	0	FALSE	FALSE
set3S0564	set3S0565	hisG	Mix_11	Mix_11.hisG	carbon source	M9_1percentGlucose	1	5	TTTCTAACCACAATTGAACA	pBWBHTC8	NZ_CP088922	3944695	3946560	+	-0.176615	3.09066	FALSE	FALSE
set3S0564	set3S0565	hisG	Mix_11	Mix_11.hisG	carbon source	M9_1percentGlucose	1	5	GTCTCTATAAAATCTCGTTT	pBWBHTC11	CP152407	2886765	2889505	-	-0.176615	3.09066	FALSE	FALSE
set3S0564	set3S0565	hisG	Mix_11	Mix_11.hisG	carbon source	M9_1percentGlucose	1	5	TGGCTACTAGACAGTTTATA	pBWBHTC11	CP152407	3382258	3383564	-	-0.176615	3.09066	FALSE	FALSE
set3S0564	set3S0565	hisG	Mix_11	Mix_11.hisG	carbon source	M9_1percentGlucose	1	5	TAGAAACGCAGAAACAATCA	pBWBHTC1	NZ_CP009273	1831379	1832581	-	-0.176615	3.09066	FALSE	FALSE
set3S0564	set3S0565	hisG	Mix_11	Mix_11.hisG	carbon source	M9_1percentGlucose	1	5	TTCATCGATATATTCCGGAA	pBWBHTC5	NC_004663	1502042	1504727	-	3.30842	2.58454	FALSE	FALSE
set3S0564	set3S0565	hisG	Mix_11	Mix_11.hisG	carbon source	M9_1percentGlucose	1	5	TACACAGCAAGTAGGGTATG	pBWBHTC2	NZ_CP015225	3116089	3118882	-	-1.20307	3.05267	FALSE	FALSE
set3S0564	set3S0565	hisG	Mix_11	Mix_11.hisG	carbon source	M9_1percentGlucose	1	5	AGTTCCTTCTGTCTGCGTAG	pBWBHTC5	NC_004663	111414	113449	-	-0.723466	3.5067	FALSE	FALSE
set3S0564	set3S0565	hisG	Mix_11	Mix_11.hisG	carbon source	M9_1percentGlucose	1	5	TATCTGTCACTTAAAGTTAT	pBWBHTC4	NC_000964	2114368	2116555	-	3.11749	0	FALSE	FALSE
set3S0564	set3S0565	hisG	Mix_11	Mix_11.hisG	carbon source	M9_1percentGlucose	1	5	TATTGCGTCACCAGAATTAT	pBWBHTC7	CP152408	812362	814216	+	-0.723466	3.5067	FALSE	FALSE
set3S0564	set3S0565	hisG	Mix_11	Mix_11.hisG	carbon source	M9_1percentGlucose	1	5	GGCTGATGCGGAGATAACCG	pBWBHTC1	NZ_CP009273	3201297	3203834	-	3.55609	-0.435267	FALSE	FALSE
set3S0564	set3S0565	hisG	Mix_11	Mix_11.hisG	carbon source	M9_1percentGlucose	1	5	TCGGGCTACCAGGTACAATT	pBWBHTC5	NC_004663	2866494	2868487	-	-0.176615	3.09066	FALSE	FALSE
set3S0564	set3S0565	hisG	Mix_11	Mix_11.hisG	carbon source	M9_1percentGlucose	1	5	TTTGTAGAAAACTCTGTTGA	pBWBHTC11	CP152407	2381758	2383714	-	3.55609	-0.435267	FALSE	FALSE
set3S0564	set3S0565	hisG	Mix_11	Mix_11.hisG	carbon source	M9_1percentGlucose	1	5	TCATCGTCCTTTTTCTAGGT	pBWBHTC5	NC_004663	2586763	2587829	+	3.55609	-0.435267	FALSE	FALSE
set3S0564	set3S0565	hisG	Mix_11	Mix_11.hisG	carbon source	M9_1percentGlucose	1	5	GTGTACGGCCGTCGGGGGAG	pBWBHTC1	NZ_CP009273	3885645	3888652	+	-1.02986	3.21756	FALSE	FALSE
set3S0564	set3S0565	hisG	Mix_11	Mix_11.hisG	carbon source	M9_1percentGlucose	1	5	GTGGAGGGATTATAGTTTAG	pBWBHTC11	CP152407	3670338	3672186	+	3.55728	-0.955384	FALSE	FALSE
set3S0564	set3S0565	hisG	Mix_11	Mix_11.hisG	carbon source	M9_1percentGlucose	1	5	ATTATCCCTTATGTGGGGCC	pBWBHTC3	NZ_PGEN01000001	2513042	2515126	-	3.11749	0	FALSE	FALSE
set3S0564	set3S0565	hisG	Mix_11	Mix_11.hisG	carbon source	M9_1percentGlucose	1	5	TTATCGTAGGTCAGCTTGAG	pBWBHTC11	CP152407	4433856	4436595	+	-0.475797	3.73767	FALSE	FALSE
set3S0564	set3S0565	hisG	Mix_11	Mix_11.hisG	carbon source	M9_1percentGlucose	1	5	GTTCGCGGAAAATGTTTTTC	pBWBHTC6	CP151802	1635017	1638015	-	-0.934782	3.30765	FALSE	FALSE
set3S0564	set3S0565	hisG	Mix_11	Mix_11.hisG	carbon source	M9_1percentGlucose	1	5	ACTATTAATAAATCAACCCG	pBWBHTC8	NZ_CP088922	1654792	1656279	+	-0.176615	3.09066	FALSE	FALSE
set3S0564	set3S0565	hisG	Mix_11	Mix_11.hisG	carbon source	M9_1percentGlucose	1	5	TAGGAGTAAGAGTAGGCAGC	pBWBHTC2	NZ_CP015225	3905412	3907335	+	-0.176615	3.09066	FALSE	FALSE
set3S0564	set3S0565	hisG	Mix_11	Mix_11.hisG	carbon source	M9_1percentGlucose	1	5	CACTCTTTGCAAAGCGGCGA	pBWBHTC1	NZ_CP009273	3562264	3565583	+	-1.62464	3.20583	FALSE	FALSE
set3S0564	set3S0565	hisG	Mix_11	Mix_11.hisG	carbon source	M9_1percentGlucose	1	5	CCAAAACACTGTTGGGTAAG	pBWBHTC6	CP151802	3453583	3455045	+	-0.176615	3.09066	FALSE	FALSE
set3S0564	set3S0565	hisG	Mix_11	Mix_11.hisG	carbon source	M9_1percentGlucose	1	5	CTATCCGCTATTTATGTTAA	pBWBHTC4	NC_000964	1215907	1217436	+	8.88178e-16	3.25078	FALSE	FALSE
set3S0564	set3S0565	hisG	Mix_11	Mix_11.hisG	carbon source	M9_1percentGlucose	1	5	GTCATAGGAGCATAGGTTGT	pBWBHTC10	CP151803	6295782	6296706	+	-0.83299	3.40374	FALSE	FALSE
set3S0564	set3S0565	hisG	Mix_11	Mix_11.hisG	carbon source	M9_1percentGlucose	1	5	TAGGCGGGTGCACGCTTATG	pBWBHTC1	NZ_CP009273	362697	364413	-	-0.333948	3.86869	FALSE	FALSE
set3S0564	set3S0565	hisG	Mix_11	Mix_11.hisG	carbon source	M9_1percentGlucose	1	5	ATAAGGTTTTATGGTGTCTC	pBWBHTC5	NC_004663	5879123	5880949	-	3.08981	-1.4024	FALSE	FALSE
set3S0564	set3S0565	hisG	Mix_11	Mix_11.hisG	carbon source	M9_1percentGlucose	1	5	TTTAAGAATAACGAATTTCA	pBWBHTC4	NC_000964	1251470	1254175	-	-0.934782	3.30765	FALSE	FALSE
set3S0564	set3S0565	hisG	Mix_11	Mix_11.hisG	carbon source	M9_1percentGlucose	1	5	CTAGCATGTGGGATACTCTT	pBWBHTC4	NC_000964	3748265	3750495	-	-1.20307	3.05267	FALSE	FALSE
set3S0564	set3S0565	hisG	Mix_11	Mix_11.hisG	carbon source	M9_1percentGlucose	1	5	TTTTAAGAAAGCAAATTTAT	pBWBHTC10	CP151803	1580380	1582914	-	3.86368	-0.666243	FALSE	FALSE
set3S0564	set3S0565	hisG	Mix_11	Mix_11.hisG	carbon source	M9_1percentGlucose	1	5	TATCTGGATAAATTAAAATT	pBWBHTC8	NZ_CP088922	2030254	2031860	-	1.91442	3.05267	FALSE	FALSE
set3S0564	set3S0565	hisG	Mix_11	Mix_11.hisG	carbon source	M9_1percentGlucose	1	5	TTAACAACCTATTTTACCTA	pBWBHTC4	NC_000964	275535	279966	-	-0.723466	3.5067	FALSE	FALSE
set3S0564	set3S0565	hisG	Mix_11	Mix_11.hisG	carbon source	M9_1percentGlucose	1	5	TAAGAAACTATGGCTTCTCT	pBWBHTC4	NC_000964	1138270	1140622	-	8.88178e-16	3.25078	FALSE	FALSE
set3S0564	set3S0565	hisG	Mix_11	Mix_11.hisG	carbon source	M9_1percentGlucose	1	5	CCTCCGGGTTGCCGGGGCAA	pBWBHTC1	NZ_CP009273	1927172	1929292	+	-1.20307	3.05267	FALSE	FALSE
set3S0564	set3S0565	hisG	Mix_11	Mix_11.hisG	carbon source	M9_1percentGlucose	1	5	TTTCTAATTAAAGTCATTAC	pBWBHTC5	NC_004663	1705536	1708217	+	8.88178e-16	3.25078	FALSE	FALSE
set3S0564	set3S0565	hisG	Mix_11	Mix_11.hisG	carbon source	M9_1percentGlucose	1	5	TGATCCTATTTGTGACATCT	pBWBHTC5	NC_004663	5299206	5300451	+	-1.11906	3.13276	FALSE	FALSE
set3S0564	set3S0565	hisG	Mix_11	Mix_11.hisG	carbon source	M9_1percentGlucose	1	5	TAAGTAAGGAACCTTGACGC	pBWBHTC1	NZ_CP009273	861858	864898	-	2.2845	3.40374	FALSE	FALSE
set3S0564	set3S0565	hisG	Mix_11	Mix_11.hisG	carbon source	M9_1percentGlucose	1	5	TTATTTTGTACGCCTGTAGT	pBWBHTC8	NZ_CP088922	1224885	1227799	+	-1.02986	3.21756	FALSE	FALSE
set3S0564	set3S0565	hisG	Mix_11	Mix_11.hisG	carbon source	M9_1percentGlucose	1	5	TAGCTAGTGTCGGTGTGTCG	pBWBHTC2	NZ_CP015225	1003429	1006613	+	-0.176615	3.09066	FALSE	FALSE
set3S0564	set3S0565	hisG	Mix_11	Mix_11.hisG	carbon source	M9_1percentGlucose	1	5	TATCAGTTGTAGAATGGCTC	pBWBHTC4	NC_000964	1959451	1960889	+	-0.176615	3.09066	FALSE	FALSE
set3S0564	set3S0565	hisG	Mix_11	Mix_11.hisG	carbon source	M9_1percentGlucose	1	5	TTTCGCGCGAATAAACAAGT	pBWBHTC5	NC_004663	26110	28137	-	-0.723466	3.5067	FALSE	FALSE
set3S0564	set3S0565	hisG	Mix_11	Mix_11.hisG	carbon source	M9_1percentGlucose	1	5	GGCCTGCGTGTACCTGGTTT	pBWBHTC2	NZ_CP015225	6790313	6793414	+	3.1989	-0.769198	FALSE	FALSE
set3S0564	set3S0565	hisG	Mix_11	Mix_11.hisG	carbon source	M9_1percentGlucose	1	5	TGAAATACGTTAGTCACAAG	pBWBHTC11	CP152407	2113693	2117177	-	3.42695	-0.555373	FALSE	FALSE
set3S0564	set3S0565	hisG	Mix_11	Mix_11.hisG	carbon source	M9_1percentGlucose	1	5	TTAACGTAAATATGTACTTA	pBWBHTC8	NZ_CP088922	1306795	1308444	-	3.0971	-0.865293	FALSE	FALSE
set3S0564	set3S0565	hisG	Mix_11	Mix_11.hisG	carbon source	M9_1percentGlucose	1	5	TTGTTATTGAAGTCCTGATC	pBWBHTC8	NZ_CP088922	19499	20126	+	3.30842	-0.666243	FALSE	FALSE
set3S0564	set3S0565	hisG	Mix_11	Mix_11.hisG	carbon source	M9_1percentGlucose	1	5	ATTATTGGTGAAGTGTGAGG	pBWBHTC5	NC_004663	4437375	4440208	-	3.11749	0	FALSE	FALSE
set3S0564	set3S0565	hisG	Mix_11	Mix_11.hisG	carbon source	M9_1percentGlucose	1	5	TTATCTCATTGAGACTCAGT	pBWBHTC11	CP152407	674118	675332	-	3.11749	0	FALSE	FALSE
set3S0564	set3S0565	hisG	Mix_11	Mix_11.hisG	carbon source	M9_1percentGlucose	1	5	GACATGCAGTGGGACTCTTG	pBWBHTC8	NZ_CP088922	3411368	3413413	-	-0.934782	3.30765	FALSE	FALSE
set3S0564	set3S0565	hisG	Mix_11	Mix_11.hisG	carbon source	M9_1percentGlucose	1	5	AAGTATATTTATGGGATTGA	pBWBHTC8	NZ_CP088922	346862	350042	-	3.11749	0	FALSE	FALSE
set3S0564	set3S0565	hisG	Mix_11	Mix_11.hisG	carbon source	M9_1percentGlucose	1	5	GTAGACATACTTGAGTTGGT	pBWBHTC8	NZ_CP088922	1521187	1521962	-	3.42695	-0.555373	FALSE	FALSE
set3S0564	set3S0565	hisG	Mix_11	Mix_11.hisG	carbon source	M9_1percentGlucose	1	5	TTATCTAGCTTCGTCGCCCA	pBWBHTC4	NC_000964	3880054	3881829	+	3.00202	-0.955384	FALSE	FALSE
set3S0564	set3S0565	hisG	Mix_11	Mix_11.hisG	carbon source	M9_1percentGlucose	1	5	CGGATATTGAGAAGGGCACC	pBWBHTC1	NZ_CP009273	4477614	4479949	+	3.24547	-1.63829	FALSE	FALSE
set3S0564	set3S0565	hisG	Mix_11	Mix_11.hisG	carbon source	M9_1percentGlucose	1	5	TTAAATCGATCTTTTACAGC	pBWBHTC8	NZ_CP088922	3439887	3441949	-	3.00202	-0.955384	FALSE	FALSE
set3S0564	set3S0565	hisG	Mix_11	Mix_11.hisG	carbon source	M9_1percentGlucose	1	5	TGCTACACTAATTAGTATGA	pBWBHTC9	CP152376	5412637	5414645	+	-1.20307	3.05267	FALSE	FALSE
set3S0564	set3S0565	hisG	Mix_11	Mix_11.hisG	carbon source	M9_1percentGlucose	1	5	TCCCGAACTTAAACAGTGAT	pBWBHTC11	CP152407	2086713	2088927	+	-0.60494	3.61757	FALSE	FALSE
set3S0566	set3S0567	cysH	Mix_11	Mix_11.cysH	carbon source	M9_1percentGlucose	1	5	ATCGACTGTGTTGCTTGTTG	pBWBHTC1	NZ_CP009273	4216901	4219639	+	1.19723	3.37988	FALSE	FALSE
set3S0566	set3S0567	cysH	Mix_11	Mix_11.cysH	carbon source	M9_1percentGlucose	1	5	ATCTGGGGCATCGGAGCGTA	pBWBHTC2	NZ_CP015225	2913646	2917743	-	2.93758	6.652	TRUE	FALSE
set3S0566	set3S0567	cysH	Mix_11	Mix_11.cysH	carbon source	M9_1percentGlucose	1	5	GTTTATATATCGCTTGTTTC	pBWBHTC7	CP152408	5712608	5714514	+	-5.39105	5.70068	TRUE	FALSE
set3S0566	set3S0567	cysH	Mix_11	Mix_11.cysH	carbon source	M9_1percentGlucose	1	5	AGATGACAAATTCCGTGATC	pBWBHTC7	CP152408	3771090	3773313	-	-5.53579	8.16347	TRUE	FALSE
set3S0566	set3S0567	cysH	Mix_11	Mix_11.cysH	carbon source	M9_1percentGlucose	1	5	ATGCTGTGGTTGCTCGACCG	pBWBHTC1	NZ_CP009273	2533764	2536594	+	7.79084	-5.93214	TRUE	FALSE
set3S0566	set3S0567	cysH	Mix_11	Mix_11.cysH	carbon source	M9_1percentGlucose	1	5	CCAATCAAGGGGTAGTCTAT	pBWBHTC6	CP151802	2177581	2179530	+	-5.62609	7.09246	TRUE	FALSE
set3S0566	set3S0567	cysH	Mix_11	Mix_11.cysH	carbon source	M9_1percentGlucose	1	5	TTCTGACGACGTTTTACTCC	pBWBHTC7	CP152408	3627852	3630594	+	8.84724	-5.27236	TRUE	FALSE
set3S0566	set3S0567	cysH	Mix_11	Mix_11.cysH	carbon source	M9_1percentGlucose	1	5	AATTTTTGGTATATTTGTAG	pBWBHTC4	NC_000964	4009934	4012371	-	-4.22603	8.19376	TRUE	FALSE
set3S0566	set3S0567	cysH	Mix_11	Mix_11.cysH	carbon source	M9_1percentGlucose	1	5	GCTACGCTGTAAATAATACT	pBWBHTC1	NZ_CP009273	2533764	2536594	+	-3.29757	8.15565	TRUE	FALSE
set3S0566	set3S0567	cysH	Mix_11	Mix_11.cysH	carbon source	M9_1percentGlucose	1	5	GGGTTGGTGGGCCTGTGTTG	pBWBHTC2	NZ_CP015225	6872826	6874431	+	10.8662	6.34674	TRUE	FALSE
set3S0566	set3S0567	cysH	Mix_11	Mix_11.cysH	carbon source	M9_1percentGlucose	1	5	GAATGTCTGTCGACGTGCGT	pBWBHTC4	NC_000964	3598307	3600335	-	4.95009	5.88856	TRUE	FALSE
set3S0566	set3S0567	cysH	Mix_11	Mix_11.cysH	carbon source	M9_1percentGlucose	1	5	AGCAATGTCTCCCGGGGTAT	pBWBHTC3	NZ_PGEN01000001	3553507	3555938	+	-4.26989	7.05716	TRUE	FALSE
set3S0566	set3S0567	cysH	Mix_11	Mix_11.cysH	carbon source	M9_1percentGlucose	1	5	CATTTTTGCCCGAACAATAC	pBWBHTC8	NZ_CP088922	1371493	1373495	+	7.4551	-5.09453	TRUE	FALSE
set3S0566	set3S0567	cysH	Mix_11	Mix_11.cysH	carbon source	M9_1percentGlucose	1	5	CGTTTATTTTTCTGGTTTGA	pBWBHTC1	NZ_CP009273	3847723	3851520	-	0.85446	3.08298	FALSE	FALSE
set3S0566	set3S0567	cysH	Mix_11	Mix_11.cysH	carbon source	M9_1percentGlucose	1	5	TCTAGACGCACCGAATCAGT	pBWBHTC1	NZ_CP009273	2883277	2885256	-	1.47266	3.23631	FALSE	FALSE
set3S0566	set3S0567	cysH	Mix_11	Mix_11.cysH	carbon source	M9_1percentGlucose	1	5	ATGTAACTATGTTGCTTTTT	pBWBHTC4	NC_000964	3323781	3326661	-	13.5428	13.6207	TRUE	FALSE
set3S0566	set3S0567	cysH	Mix_11	Mix_11.cysH	carbon source	M9_1percentGlucose	1	5	TCTAGGATCATCATTCCCGT	pBWBHTC7	CP152408	226181	228466	-	-7.06451	7.51221	TRUE	FALSE
set3S0566	set3S0567	cysH	Mix_11	Mix_11.cysH	carbon source	M9_1percentGlucose	1	5	GATTGTCCCATTCTACTCAG	pBWBHTC7	CP152408	4817205	4818858	+	6.44663	-3.93946	TRUE	FALSE
set3S0566	set3S0567	cysH	Mix_11	Mix_11.cysH	carbon source	M9_1percentGlucose	1	5	TCTCACGCTAAACTCAAGCT	pBWBHTC5	NC_004663	4270228	4272028	+	5.6478	-4.17247	TRUE	FALSE
set3S0566	set3S0567	cysH	Mix_11	Mix_11.cysH	carbon source	M9_1percentGlucose	1	5	ATTCAACCGCCGCGTGAGTT	pBWBHTC4	NC_000964	2995547	2997919	-	4.70276	5.80961	TRUE	FALSE
set3S0566	set3S0567	cysH	Mix_11	Mix_11.cysH	carbon source	M9_1percentGlucose	1	5	TATATTCTCTAATCTAATCC	pBWBHTC10	CP151803	4093347	4096191	-	8.71515	-5.23851	TRUE	FALSE
set3S0566	set3S0567	cysH	Mix_11	Mix_11.cysH	carbon source	M9_1percentGlucose	1	5	ACCAGATGCAAAGTGATTAC	pBWBHTC11	CP152407	4204379	4206313	+	-5.14243	9.29502	TRUE	FALSE
set3S0566	set3S0567	cysH	Mix_11	Mix_11.cysH	carbon source	M9_1percentGlucose	1	5	TTCGGACCATATGGCAATCA	pBWBHTC3	NZ_PGEN01000001	1642165	1644554	+	8.83194	-3.55543	TRUE	FALSE
set3S0566	set3S0567	cysH	Mix_11	Mix_11.cysH	carbon source	M9_1percentGlucose	1	5	TATGTTGGCTATATCTATTT	pBWBHTC7	CP152408	4188185	4189954	+	2.8898	4.01297	FALSE	FALSE
set3S0566	set3S0567	cysH	Mix_11	Mix_11.cysH	carbon source	M9_1percentGlucose	1	5	GGTATCTTGACGCGGATATT	pBWBHTC7	CP152408	543363	544930	+	8.37289	-4.84743	TRUE	FALSE
set3S0566	set3S0567	cysH	Mix_11	Mix_11.cysH	carbon source	M9_1percentGlucose	1	5	GATGTCGGAGTGCAGCATCA	pBWBHTC1	NZ_CP009273	3847543	3850960	-	1.50761	3.07902	FALSE	FALSE
set3S0566	set3S0567	cysH	Mix_11	Mix_11.cysH	carbon source	M9_1percentGlucose	1	5	GGATGGAGCCTGGATTGGGC	pBWBHTC2	NZ_CP015225	4515499	4519259	-	3.84099	5.23595	TRUE	FALSE
set3S0566	set3S0567	cysH	Mix_11	Mix_11.cysH	carbon source	M9_1percentGlucose	1	5	GCGATCCCTTGTACTCTAAA	pBWBHTC1	NZ_CP009273	3330851	3333413	+	-4.72594	9.45422	TRUE	FALSE
set3S0566	set3S0567	cysH	Mix_11	Mix_11.cysH	carbon source	M9_1percentGlucose	1	5	TATTCCTACCGACAATGCCT	pBWBHTC5	NC_004663	1695078	1697073	-	3.88338	6.2552	TRUE	FALSE
set3S0566	set3S0567	cysH	Mix_11	Mix_11.cysH	carbon source	M9_1percentGlucose	1	5	AAACTTTCGATGCCATTTTA	pBWBHTC8	NZ_CP088922	1427299	1429139	-	-4.46174	7.46453	TRUE	FALSE

## Sheet: Legend
Dataset	Description
Dataset EV3	Fitness comparison of fragments per condition
