# Supplementary material for: High-throughput protein characterization by complementation using DNA barcoded fragment libraries
Source: Mol Syst Biol. 2024 Oct 7;20(11):5. doi: 10.1038/s44320-024-00068-z (PMC11535334; doi:10.1038/s44320-024-00068-z)
Supplement: Supplementary file 6 — Data Set EV4 [file 44320_2024_68_MOESM6_ESM.xlsx]

## Sheet: expInserts
lib	background	locus_tag	barcode	start	end	contig	directionality	name	lib.exp	t0set	Inducer_Concentration	highFitness	countTime0	sourceStrain
pBWBHTC1	aroA	BW25113_RS04710	TCATAATCTCATTTCTCCCT	953592	956576	NZ_CP009273	same	set3S0512	pBWBHTC1	pBWBHTC1.aroA	1x, 5x	TRUE	17	Escherichia coli BW25113
pBWBHTC1	metE	BW25113_RS19880	TTTCTCCGTCTGCTCTTTAT	4006272	4010648	NZ_CP009273	same	set3S0555	Mix_11	Mix_11.metE	5x	FALSE	0	Escherichia coli BW25113
pBWBHTC1	cysH	BW25113_RS14370	CGCGTTCAGGACCTAGGGAT	2878659	2882373	NZ_CP009273	opp	set3S0566	Mix_11	Mix_11.cysH	1x	FALSE	0	Escherichia coli BW25113
pBWBHTC1	serA	BW25113_RS15140	TCCGTGACTGCTGGGGGTTC	3048982	3051851	NZ_CP009273	opp	set3S0542	Mix_11	Mix_11.serA	1x	TRUE	399	Escherichia coli BW25113
pBWBHTC1	thrB	BW25113_RS00015	CTTCGACGGACGCTAGAACG	2274	3842	NZ_CP009273	same	set3S0524	Mix_11	Mix_11.thrB	5x	FALSE	0	Escherichia coli BW25113
pBWBHTC1	argG	BW25113_RS16445	TGCTGCAGACAGGGACAATA	3311065	3313550	NZ_CP009273	opp	set3S0541	Mix_11	Mix_11.argG	5x	TRUE	2	Escherichia coli BW25113
pBWBHTC1	argG	BW25113_RS16445	TGAAACCAGTATCGAGTTAT	3311841	3315187	NZ_CP009273	opp	set3S0540	Mix_11	Mix_11.argG	1x	FALSE	0	Escherichia coli BW25113
pBWBHTC1	argG	BW25113_RS16445	TGTTGCTGCAGATTTAAGAT	3311363	3315187	NZ_CP009273	same	set3S0540	Mix_11	Mix_11.argG	1x	TRUE	2	Escherichia coli BW25113
pBWBHTC1	argG	BW25113_RS16445	TTTAGGTTGAGTCTGATCAA	3311844	3314301	NZ_CP009273	same	set3S0540	Mix_11	Mix_11.argG	1x	TRUE	1	Escherichia coli BW25113
pBWBHTC1	serA	BW25113_RS15140	CCTGTGATCATGCTAGGGTC	3048982	3051851	NZ_CP009273	opp	set3S0543	Mix_11	Mix_11.serA	5x	FALSE	0	Escherichia coli BW25113
pBWBHTC1	argG	BW25113_RS16445	TGGGGGAAACAGGACGATTG	3311893	3314869	NZ_CP009273	opp	set3S0541	Mix_11	Mix_11.argG	5x	FALSE	0	Escherichia coli BW25113
pBWBHTC1	cysH	BW25113_RS14370	TTAATTGGTTAAGCTAATCT	2880036	2883697	NZ_CP009273	same	set3S0566	Mix_11	Mix_11.cysH	1x	FALSE	0	Escherichia coli BW25113
pBWBHTC1	cysH	BW25113_RS14370	GTGGCTTTTCACTCCAGCTT	2878554	2882920	NZ_CP009273	same	set3S0567	Mix_11	Mix_11.cysH	5x	FALSE	0	Escherichia coli BW25113
pBWBHTC1	cysH	BW25113_RS14370	ATGGTGTTCAACTGGCTCTG	2879144	2882508	NZ_CP009273	opp	set3S0567	Mix_11	Mix_11.cysH	5x	FALSE	0	Escherichia coli BW25113
pBWBHTC1	hisG	BW25113_RS10550	TCACGATAATCAATTATCTT	2082647	2084733	NZ_CP009273	opp	set3S0565	Mix_11	Mix_11.hisG	5x	TRUE	2	Escherichia coli BW25113
pBWBHTC1	thrB	BW25113_RS00015	TAAGCAAGTATCACGAATCA	2043	4740	NZ_CP009273	same	set3S0524	Mix_11	Mix_11.thrB	5x	FALSE	0	Escherichia coli BW25113
pBWBHTC1	cysH	BW25113_RS14370	TCTAGGACTCTAAATGTGGG	2880892	2884094	NZ_CP009273	same	set3S0567	Mix_11	Mix_11.cysH	5x	FALSE	0	Escherichia coli BW25113
pBWBHTC1	hisG	BW25113_RS10550	TCACGATAATCAATTATCTT	2082647	2084733	NZ_CP009273	opp	set3S0564	Mix_11	Mix_11.hisG	1x	TRUE	2	Escherichia coli BW25113
pBWBHTC1	hisG	BW25113_RS10550	CTGCTTAGACACGCTGAAAA	2082998	2085724	NZ_CP009273	opp	set3S0564	Mix_11	Mix_11.hisG	1x	FALSE	0	Escherichia coli BW25113
pBWBHTC1	serA	BW25113_RS15140	CCAACAGGCCCATTGGTAGG	3049693	3052262	NZ_CP009273	same	set3S0542	Mix_11	Mix_11.serA	1x	TRUE	3	Escherichia coli BW25113
pBWBHTC1	argG	BW25113_RS16445	TTTAGGTTGAGTCTGATCAA	3311844	3314301	NZ_CP009273	same	set3S0541	Mix_11	Mix_11.argG	5x	TRUE	1	Escherichia coli BW25113
pBWBHTC1	thrB	BW25113_RS00015	CTTCGACGGACGCTAGAACG	2274	3842	NZ_CP009273	same	set3S0523	Mix_11	Mix_11.thrB	1x	FALSE	0	Escherichia coli BW25113
pBWBHTC1	hisC	BW25113_RS10560	GAAGATGTAGTCATAATTGT	2085522	2088397	NZ_CP009273	same	set3S0548	Mix_11	Mix_11.hisC	1x	TRUE	3	Escherichia coli BW25113
pBWBHTC1	cysH	BW25113_RS14370	GTGGCTTTTCACTCCAGCTT	2878554	2882920	NZ_CP009273	same	set3S0566	Mix_11	Mix_11.cysH	1x	FALSE	0	Escherichia coli BW25113
pBWBHTC1	serA	BW25113_RS15140	TTAGTAGGCAAGATGCAAAC	3049807	3052745	NZ_CP009273	same	set3S0542	Mix_11	Mix_11.serA	1x	TRUE	24	Escherichia coli BW25113
pBWBHTC1	hisC	BW25113_RS10560	GAAGATGTAGTCATAATTGT	2085522	2088397	NZ_CP009273	same	set3S0549	Mix_11	Mix_11.hisC	5x	TRUE	3	Escherichia coli BW25113
pBWBHTC1	cysH	BW25113_RS14370	TAAGTGAAGGTAAGGTGTAT	2879993	2882841	NZ_CP009273	opp	set3S0566	Mix_11	Mix_11.cysH	1x	FALSE	0	Escherichia coli BW25113
pBWBHTC1	argG	BW25113_RS16445	AACCCCTGGAACCGGTATGT	3310880	3313712	NZ_CP009273	opp	set3S0540	Mix_11	Mix_11.argG	1x	TRUE	4	Escherichia coli BW25113
pBWBHTC1	aroA	BW25113_RS04710	GTTGACAATTGCCTTCTATT	954234	955658	NZ_CP009273	same	set3S0512	pBWBHTC1	pBWBHTC1.aroA	1x, 5x	TRUE	30	Escherichia coli BW25113
pBWBHTC1	leuA	BW25113_RS00370	GGGCTGTTCCCGGAATGCTA	77572	81838	NZ_CP009273	opp	set3S0536	Mix_11	Mix_11.leuA	1x	FALSE	0	Escherichia coli BW25113
pBWBHTC1	cysH	BW25113_RS14370	CGCACGTTATGAGAGTCGCC	2879144	2882508	NZ_CP009273	opp	set3S0567	Mix_11	Mix_11.cysH	5x	FALSE	0	Escherichia coli BW25113
pBWBHTC1	proB	BW25113_RS01225	AGGCTAGGAGTAAGTCATTC	255312	258142	NZ_CP009273	same	set3S0553	Mix_11	Mix_11.proB	5x	FALSE	0	Escherichia coli BW25113
pBWBHTC1	proB	BW25113_RS01225	TTTTATGATTTTGGCGGGCA	253676	258007	NZ_CP009273	opp	set3S0552	Mix_11	Mix_11.proB	1x	FALSE	0	Escherichia coli BW25113
pBWBHTC1	proA	BW25113_RS01230	GCGTAGTGGAGTATACCGTC	254773	258929	NZ_CP009273	opp	set3S0529	Mix_11	Mix_11.proA	1x, 5x	TRUE	2	Escherichia coli BW25113
pBWBHTC1	cysH	BW25113_RS14370	TCGTAGTTGAAGAAACGTTA	2880935	2883697	NZ_CP009273	same	set3S0567	Mix_11	Mix_11.cysH	5x	FALSE	0	Escherichia coli BW25113
pBWBHTC1	ppc	BW25113_RS20525	TTGGAGGTCACATATCGCTA	4139323	4143670	NZ_CP009273	same	set3S0551	Mix_11	Mix_11.ppc	5x	FALSE	0	Escherichia coli BW25113
pBWBHTC1	cysH	BW25113_RS14370	GCACGGTAGCTTGCAGTGGG	2879873	2883584	NZ_CP009273	opp	set3S0567	Mix_11	Mix_11.cysH	5x	FALSE	0	Escherichia coli BW25113
pBWBHTC1	metB	BW25113_RS20435	GACCGTGCGTATCGAAATAT	4117777	4120041	NZ_CP009273	same	set3S0525	Mix_11	Mix_11.metB	1x	TRUE	20	Escherichia coli BW25113
pBWBHTC1	argG	BW25113_RS16445	CCCGGTAGGTGGACGGGCCG	3311015	3313950	NZ_CP009273	opp	set3S0540	Mix_11	Mix_11.argG	1x	TRUE	0	Escherichia coli BW25113
pBWBHTC1	proB	BW25113_RS01225	TCGAAGGCTGGTCGCGTTTA	253676	258007	NZ_CP009273	opp	set3S0553	Mix_11	Mix_11.proB	5x	FALSE	0	Escherichia coli BW25113
pBWBHTC1	hisG	BW25113_RS10550	AGCTTCGGGGTTAAGTGTTT	2081896	2084622	NZ_CP009273	same	set3S0564	Mix_11	Mix_11.hisG	1x	FALSE	0	Escherichia coli BW25113
pBWBHTC1	cysH	BW25113_RS14370	GTGATCGTGATGCGTGGAGG	2880564	2883115	NZ_CP009273	same	set3S0566	Mix_11	Mix_11.cysH	1x	FALSE	0	Escherichia coli BW25113
pBWBHTC1	cysH	BW25113_RS14370	CGGTCGCGTTACCTAAATGC	2879993	2882841	NZ_CP009273	opp	set3S0567	Mix_11	Mix_11.cysH	5x	FALSE	0	Escherichia coli BW25113
pBWBHTC1	cysH	BW25113_RS14370	CGGTCGCGTTACCTAAATGC	2879993	2882841	NZ_CP009273	opp	set3S0566	Mix_11	Mix_11.cysH	1x	FALSE	0	Escherichia coli BW25113
pBWBHTC1	thrB	BW25113_RS00015	GTTCAGCACGATATAATTTC	2792	5115	NZ_CP009273	same	set3S0523	Mix_11	Mix_11.thrB	1x	TRUE	4	Escherichia coli BW25113
pBWBHTC1	argG	BW25113_RS16445	TGTTGCTGCAGATTTAAGAT	3311363	3315187	NZ_CP009273	same	set3S0541	Mix_11	Mix_11.argG	5x	TRUE	2	Escherichia coli BW25113
pBWBHTC1	purE	BW25113_RS02685	TTCAGTGATCTCATGCTAAG	546573	548846	NZ_CP009273	same	set3S0546	Mix_11	Mix_11.purE	1x	FALSE	0	Escherichia coli BW25113
pBWBHTC1	argG	BW25113_RS16445	TGGGGGAAACAGGACGATTG	3311893	3314869	NZ_CP009273	opp	set3S0540	Mix_11	Mix_11.argG	1x	FALSE	0	Escherichia coli BW25113
pBWBHTC1	proB	BW25113_RS01225	AGTGTTTAATAGCTGGCAGC	254338	257325	NZ_CP009273	same	set3S0552	Mix_11	Mix_11.proB	1x	FALSE	0	Escherichia coli BW25113
pBWBHTC1	ppc	BW25113_RS20525	GCGTGGGTGACCGAGAATAG	4139881	4143349	NZ_CP009273	same	set3S0550	Mix_11	Mix_11.ppc	1x	TRUE	23	Escherichia coli BW25113
pBWBHTC1	ppc	BW25113_RS20525	GCGTGGGTGACCGAGAATTG	4139881	4143349	NZ_CP009273	same	set3S0550	Mix_11	Mix_11.ppc	1x	FALSE	0	Escherichia coli BW25113
pBWBHTC1	hisG	BW25113_RS10550	TGAACGGGATCCGCAAGGGT	2083509	2085615	NZ_CP009273	opp	set3S0564	Mix_11	Mix_11.hisG	1x	FALSE	0	Escherichia coli BW25113
pBWBHTC1	aroE	BW25113_RS17015	AAGTCGGGTGTCGTCTAGAT	3422475	3425571	NZ_CP009273	opp	set3S0558	Mix_11	Mix_11.aroE	1x	FALSE	0	Escherichia coli BW25113
pBWBHTC1	argG	BW25113_RS16445	AACCCCTGGAACCGGTATGT	3310880	3313712	NZ_CP009273	opp	set3S0541	Mix_11	Mix_11.argG	5x	TRUE	4	Escherichia coli BW25113
pBWBHTC1	serA	BW25113_RS15140	TCCGTGACTTCTGGGGGTTC	3048982	3051851	NZ_CP009273	opp	set3S0542	Mix_11	Mix_11.serA	1x	FALSE	0	Escherichia coli BW25113
pBWBHTC1	purE	BW25113_RS02685	GAAATGAAAGCATTAGAGGT	545982	549123	NZ_CP009273	same	set3S0547	Mix_11	Mix_11.purE	5x	FALSE	0	Escherichia coli BW25113
pBWBHTC1	cysH	BW25113_RS14370	CGCGTTCAGGACCTAGGGAT	2878659	2882373	NZ_CP009273	opp	set3S0567	Mix_11	Mix_11.cysH	5x	FALSE	0	Escherichia coli BW25113
pBWBHTC1	serA	BW25113_RS15140	ACCTGTGACTGCTAGGGGTC	3048982	3051851	NZ_CP009273	opp	set3S0543	Mix_11	Mix_11.serA	5x	FALSE	0	Escherichia coli BW25113
pBWBHTC1	argG	BW25113_RS16445	TGCTGCAGACAGGGACAATA	3311065	3313550	NZ_CP009273	opp	set3S0540	Mix_11	Mix_11.argG	1x	TRUE	2	Escherichia coli BW25113
pBWBHTC1	hisG	BW25113_RS10550	CTGCTTAGACACGCTGAAAA	2082998	2085724	NZ_CP009273	opp	set3S0565	Mix_11	Mix_11.hisG	5x	FALSE	0	Escherichia coli BW25113
pBWBHTC1	leuA	BW25113_RS00370	CTAATGTATTACGCATAGTG	76644	80051	NZ_CP009273	opp	set3S0536	Mix_11	Mix_11.leuA	1x	FALSE	11	Escherichia coli BW25113
pBWBHTC1	serA	BW25113_RS15140	ACTGAGTCATTGCTAGGGTC	3048982	3051851	NZ_CP009273	opp	set3S0542	Mix_11	Mix_11.serA	1x	FALSE	0	Escherichia coli BW25113
pBWBHTC1	trpA	BW25113_RS06570	ACTCCGTCCTTCTTATAGTA	1308983	1311862	NZ_CP009273	same	set3S0538	Mix_11	Mix_11.trpA	1x	TRUE	0	Escherichia coli BW25113
pBWBHTC1	ilvD	BW25113_RS19585	CCTTCATCCTCTTCGTATTT	3945482	3948846	NZ_CP009273	same	set3S0563	Mix_11	Mix_11.ilvD	5x	FALSE	4	Escherichia coli BW25113
pBWBHTC1	cysH	BW25113_RS14370	GCACGGTAGCTTGCAGTGGG	2879873	2883584	NZ_CP009273	opp	set3S0566	Mix_11	Mix_11.cysH	1x	FALSE	0	Escherichia coli BW25113
pBWBHTC1	cysH	BW25113_RS14370	GCCTTTTAGTAACTCGTCAT	2878554	2882920	NZ_CP009273	same	set3S0567	Mix_11	Mix_11.cysH	5x	FALSE	0	Escherichia coli BW25113
pBWBHTC1	leuA	BW25113_RS00370	GGGCTGTTCCCGGAATGCTA	77572	81838	NZ_CP009273	opp	set3S0537	Mix_11	Mix_11.leuA	5x	FALSE	0	Escherichia coli BW25113
pBWBHTC1	cysH	BW25113_RS14370	GTGATCGTGATGCGTGGAGG	2880564	2883115	NZ_CP009273	same	set3S0567	Mix_11	Mix_11.cysH	5x	FALSE	0	Escherichia coli BW25113
pBWBHTC1	ilvD	BW25113_RS19585	TGATTTACCAGTCAGTTTGC	3946499	3948766	NZ_CP009273	same	set3S0562	Mix_11	Mix_11.ilvD	1x	TRUE	49	Escherichia coli BW25113
pBWBHTC1	thrB	BW25113_RS00015	GTTCAGCACGATATAATTTC	2792	5115	NZ_CP009273	same	set3S0518	pBWBHTC1	pBWBHTC1.thrB	5x	TRUE	119	Escherichia coli BW25113
pBWBHTC1	cysH	BW25113_RS14370	TGCTCGAGGAGAGGTATTTG	2880922	2883535	NZ_CP009273	opp	set3S0567	Mix_11	Mix_11.cysH	5x	FALSE	0	Escherichia coli BW25113
pBWBHTC1	cysH	BW25113_RS14370	TGCTCGAGGAGAGGTATTTG	2880922	2883535	NZ_CP009273	opp	set3S0566	Mix_11	Mix_11.cysH	1x	FALSE	0	Escherichia coli BW25113
pBWBHTC1	proA	BW25113_RS01230	TCTTTGGCGTTAAAACCTCA	256357	259535	NZ_CP009273	opp	set3S0495	pBWBHTC1	pBWBHTC1.proA	1x	FALSE	24	Escherichia coli BW25113
pBWBHTC1	aroA	BW25113_RS04710	TCATAATCTCATTTCTCCCT	953592	956576	NZ_CP009273	same	set3S0530	Mix_11	Mix_11.aroA	1x	FALSE	0	Escherichia coli BW25113
pBWBHTC1	metE	BW25113_RS19880	TTTCTCCGTCTGCTCTTTAT	4006272	4010648	NZ_CP009273	same	set3S0554	Mix_11	Mix_11.metE	1x	FALSE	0	Escherichia coli BW25113
pBWBHTC1	serA	BW25113_RS15140	AGCGTACTACTTGTACGTTA	3049910	3052903	NZ_CP009273	same	set3S0542	Mix_11	Mix_11.serA	1x	FALSE	0	Escherichia coli BW25113
pBWBHTC1	serA	BW25113_RS15140	ACTGTGATCTTGCTAGGGTC	3048982	3051851	NZ_CP009273	opp	set3S0543	Mix_11	Mix_11.serA	5x	FALSE	0	Escherichia coli BW25113
pBWBHTC1	argG	BW25113_RS16445	CCCGGTAGGTGGACGGGCCG	3311015	3313950	NZ_CP009273	opp	set3S0541	Mix_11	Mix_11.argG	5x	TRUE	0	Escherichia coli BW25113
pBWBHTC1	proB	BW25113_RS01225	TGATCATGCTGAATCTTATT	255940	259402	NZ_CP009273	same	set3S0552	Mix_11	Mix_11.proB	1x	FALSE	0	Escherichia coli BW25113
pBWBHTC1	cysH	BW25113_RS14370	TAAGTGAAGGTAAGGTGTAT	2879993	2882841	NZ_CP009273	opp	set3S0567	Mix_11	Mix_11.cysH	5x	FALSE	0	Escherichia coli BW25113
pBWBHTC1	hisG	BW25113_RS10550	CTACCAACTCGCTCTCCTTT	2082998	2085724	NZ_CP009273	opp	set3S0564	Mix_11	Mix_11.hisG	1x	FALSE	0	Escherichia coli BW25113
pBWBHTC1	hisG	BW25113_RS10550	CTACCAACTCGCTCTCCTTT	2082998	2085724	NZ_CP009273	opp	set3S0565	Mix_11	Mix_11.hisG	5x	FALSE	0	Escherichia coli BW25113
pBWBHTC1	aroE	BW25113_RS17015	GGGCAAAGCGTAATATGTTG	3422475	3425571	NZ_CP009273	opp	set3S0559	Mix_11	Mix_11.aroE	5x	FALSE	0	Escherichia coli BW25113
pBWBHTC1	argG	BW25113_RS16445	TGAAACCAGTATCGAGTTAT	3311841	3315187	NZ_CP009273	opp	set3S0541	Mix_11	Mix_11.argG	5x	TRUE	0	Escherichia coli BW25113
pBWBHTC1	metB	BW25113_RS20435	TTTGTATCCAAGCGGAGGAT	4118374	4120693	NZ_CP009273	opp	set3S0497	pBWBHTC1	pBWBHTC1.metB	5x	TRUE	7	Escherichia coli BW25113
pBWBHTC1	trpA	BW25113_RS06570	GTAATACCGTCCTTTAGTAT	1309026	1311937	NZ_CP009273	same	set3S0538	Mix_11	Mix_11.trpA	1x	FALSE	0	Escherichia coli BW25113
pBWBHTC1	trpA	BW25113_RS06570	GTAATACCGTCCTTTAGTAT	1309026	1311937	NZ_CP009273	same	set3S0539	Mix_11	Mix_11.trpA	5x	FALSE	0	Escherichia coli BW25113
pBWBHTC1	aroE	BW25113_RS17015	CCGACGAATCCTGTGTGTCT	3423207	3426820	NZ_CP009273	same	set3S0559	Mix_11	Mix_11.aroE	5x	TRUE	876	Escherichia coli BW25113
pBWBHTC1	metB	BW25113_RS20435	TATCTCTTGCTCGTAACTGG	4117762	4120188	NZ_CP009273	opp	set3S0497	pBWBHTC1	pBWBHTC1.metB	5x	TRUE	33	Escherichia coli BW25113
pBWBHTC1	metB	BW25113_RS20435	TATCTCTTGCTCGTAACTGG	4117762	4120188	NZ_CP009273	opp	set3S0526	Mix_11	Mix_11.metB	5x	TRUE	31	Escherichia coli BW25113
pBWBHTC1	cysH	BW25113_RS14370	ATGGTGTTCAACTGGCTCTG	2879144	2882508	NZ_CP009273	opp	set3S0566	Mix_11	Mix_11.cysH	1x	FALSE	0	Escherichia coli BW25113
pBWBHTC1	cysH	BW25113_RS14370	GGCTTATCTGCGGCTCGTCA	2879805	2882197	NZ_CP009273	opp	set3S0566	Mix_11	Mix_11.cysH	1x	FALSE	0	Escherichia coli BW25113
pBWBHTC1	pheA	BW25113_RS13570	CTTTCGAGACTGTGTGAATT	2730601	2734703	NZ_CP009273	same	set3S0545	Mix_11	Mix_11.pheA	5x	FALSE	0	Escherichia coli BW25113
pBWBHTC1	aroE	BW25113_RS17015	AAGTCGGGTGTCGTCTAGAT	3422475	3425571	NZ_CP009273	opp	set3S0559	Mix_11	Mix_11.aroE	5x	FALSE	0	Escherichia coli BW25113
pBWBHTC1	serA	BW25113_RS15140	GCGAGGAGACGTTATTGAGG	3049179	3052367	NZ_CP009273	opp	set3S0543	Mix_11	Mix_11.serA	5x	TRUE	5	Escherichia coli BW25113
pBWBHTC1	ilvD	BW25113_RS19585	CTTGGAGGTACTGATGCGAG	3945315	3948957	NZ_CP009273	opp	set3S0562	Mix_11	Mix_11.ilvD	1x	TRUE	9	Escherichia coli BW25113
pBWBHTC1	trpA	BW25113_RS06570	TATGTCGAAGAGAAGGAACT	1308466	1311705	NZ_CP009273	same	set3S0539	Mix_11	Mix_11.trpA	5x	TRUE	6	Escherichia coli BW25113
pBWBHTC1	aroE	BW25113_RS17015	GTTCGCGGACCAATCCGGTG	3422663	3425638	NZ_CP009273	same	set3S0558	Mix_11	Mix_11.aroE	1x	FALSE	0	Escherichia coli BW25113
pBWBHTC1	aroE	BW25113_RS17015	GTTCGCGGACCAATCCGGTG	3422663	3425638	NZ_CP009273	same	set3S0559	Mix_11	Mix_11.aroE	5x	FALSE	0	Escherichia coli BW25113
pBWBHTC1	pyrD	BW25113_RS04900	ATTCAGAAGATACGGTGAGA	1000141	1002349	NZ_CP009273	opp	set3S0561	Mix_11	Mix_11.pyrD	5x	FALSE	0	Escherichia coli BW25113
pBWBHTC1	pyrD	BW25113_RS04900	ATTCAGAAGATACGGTGAGA	1000141	1002349	NZ_CP009273	opp	set3S0560	Mix_11	Mix_11.pyrD	1x	FALSE	0	Escherichia coli BW25113
pBWBHTC1	thrB	BW25113_RS00015	GATAGGAATATAACACTACG	1206	4466	NZ_CP009273	opp	set3S0523	Mix_11	Mix_11.thrB	1x	TRUE	85	Escherichia coli BW25113
pBWBHTC1	metB	BW25113_RS20435	GACCGTGCGTATCGAAATAT	4117777	4120041	NZ_CP009273	same	set3S0496	pBWBHTC1	pBWBHTC1.metB	1x	TRUE	83	Escherichia coli BW25113
pBWBHTC1	cysH	BW25113_RS14370	GGCTTATCTGCGGCTCGTCA	2879805	2882197	NZ_CP009273	opp	set3S0567	Mix_11	Mix_11.cysH	5x	FALSE	0	Escherichia coli BW25113
pBWBHTC1	trpA	BW25113_RS06570	GTGTGAAAGGAGCGTAAACT	1310302	1313227	NZ_CP009273	same	set3S0539	Mix_11	Mix_11.trpA	5x	FALSE	0	Escherichia coli BW25113
pBWBHTC1	hisC	BW25113_RS10560	TCCTGTGTCGGACTTAAAAG	2084740	2088412	NZ_CP009273	same	set3S0548	Mix_11	Mix_11.hisC	1x	FALSE	0	Escherichia coli BW25113
pBWBHTC1	cysH	BW25113_RS14370	GCCTTTTAGTAACTCGTCAT	2878554	2882920	NZ_CP009273	same	set3S0566	Mix_11	Mix_11.cysH	1x	FALSE	0	Escherichia coli BW25113
pBWBHTC1	serA	BW25113_RS15140	TAGCATGTTCATTTACGCCA	3049368	3051994	NZ_CP009273	opp	set3S0542	Mix_11	Mix_11.serA	1x	FALSE	0	Escherichia coli BW25113
pBWBHTC1	cysH	BW25113_RS14370	GGTATCACTTTGATTGGTCC	2880531	2883296	NZ_CP009273	same	set3S0566	Mix_11	Mix_11.cysH	1x	FALSE	0	Escherichia coli BW25113
pBWBHTC1	aroE	BW25113_RS17015	TGTTTCCATCGAATAACGGG	3423048	3426391	NZ_CP009273	opp	set3S0558	Mix_11	Mix_11.aroE	1x	TRUE	401	Escherichia coli BW25113
pBWBHTC1	aroE	BW25113_RS17015	TGTTTCCATCGAATAACGGG	3423048	3426391	NZ_CP009273	opp	set3S0559	Mix_11	Mix_11.aroE	5x	TRUE	401	Escherichia coli BW25113
pBWBHTC1	aroA	BW25113_RS04710	GTTGACAATTGCCTTCTATT	954234	955658	NZ_CP009273	same	set3S0530	Mix_11	Mix_11.aroA	1x	FALSE	0	Escherichia coli BW25113
pBWBHTC1	aroA	BW25113_RS04710	GTTGACAATTGCCTTCTATT	954234	955658	NZ_CP009273	same	set3S0533	Mix_11	Mix_11.aroA	5x	FALSE	0	Escherichia coli BW25113
pBWBHTC1	proA	BW25113_RS01230	TCTTTGGCGTTAAAACCTCA	256357	259535	NZ_CP009273	opp	set3S0529	Mix_11	Mix_11.proA	1x, 5x	FALSE	2	Escherichia coli BW25113
pBWBHTC1	serA	BW25113_RS15140	AGCGTACTACTTGTACGTTA	3049910	3052903	NZ_CP009273	same	set3S0543	Mix_11	Mix_11.serA	5x	FALSE	0	Escherichia coli BW25113
pBWBHTC1	hisC	BW25113_RS10560	AGTGTGATAGGGTTTTTTCG	2085775	2089630	NZ_CP009273	same	set3S0549	Mix_11	Mix_11.hisC	5x	FALSE	0	Escherichia coli BW25113
pBWBHTC1	hisC	BW25113_RS10560	AGTGTGATAGGGTTTTTTCG	2085775	2089630	NZ_CP009273	same	set3S0548	Mix_11	Mix_11.hisC	1x	FALSE	0	Escherichia coli BW25113
pBWBHTC1	cysH	BW25113_RS14370	TCTAGGACTCTAAATGTGGG	2880892	2884094	NZ_CP009273	same	set3S0566	Mix_11	Mix_11.cysH	1x	FALSE	0	Escherichia coli BW25113
pBWBHTC1	leuA	BW25113_RS00370	AGTGTGAATGTGACTGGCGT	76644	80051	NZ_CP009273	opp	set3S0537	Mix_11	Mix_11.leuA	5x	FALSE	0	Escherichia coli BW25113
pBWBHTC1	leuA	BW25113_RS00370	AGTGTGAATGTGACTGGCGT	76644	80051	NZ_CP009273	opp	set3S0536	Mix_11	Mix_11.leuA	1x	FALSE	0	Escherichia coli BW25113
pBWBHTC1	metB	BW25113_RS20435	ATTTGCAGTTCTTTTCAGAG	4117515	4120733	NZ_CP009273	same	set3S0496	pBWBHTC1	pBWBHTC1.metB	1x	TRUE	2	Escherichia coli BW25113
pBWBHTC1	hisG	BW25113_RS10550	CCTTACCGTTTAACTATTTG	2083185	2085242	NZ_CP009273	opp	set3S0564	Mix_11	Mix_11.hisG	1x	FALSE	0	Escherichia coli BW25113
pBWBHTC1	pyrD	BW25113_RS04900	TTGAAGTTTAACGAGACTAG	998844	1002132	NZ_CP009273	same	set3S0560	Mix_11	Mix_11.pyrD	1x	TRUE	2	Escherichia coli BW25113
pBWBHTC1	serA	BW25113_RS15140	ACCGTGACTTGCTGGGGGTC	3048982	3051851	NZ_CP009273	opp	set3S0542	Mix_11	Mix_11.serA	1x	FALSE	0	Escherichia coli BW25113
pBWBHTC1	serA	BW25113_RS15140	ACCGTGACTTGCTGGGGGTC	3048982	3051851	NZ_CP009273	opp	set3S0543	Mix_11	Mix_11.serA	5x	FALSE	0	Escherichia coli BW25113
pBWBHTC1	metB	BW25113_RS20435	GGAGCTGAAGGTTTATCGTT	4116055	4120188	NZ_CP009273	same	set3S0525	Mix_11	Mix_11.metB	1x	FALSE	9	Escherichia coli BW25113
pBWBHTC1	cysH	BW25113_RS14370	CGCACGTTATGAGAGTCGCC	2879144	2882508	NZ_CP009273	opp	set3S0566	Mix_11	Mix_11.cysH	1x	FALSE	0	Escherichia coli BW25113
pBWBHTC1	metB	BW25113_RS20435	TATCTCTTGCTCGTAACTGG	4117762	4120188	NZ_CP009273	opp	set3S0496	pBWBHTC1	pBWBHTC1.metB	1x	TRUE	33	Escherichia coli BW25113
pBWBHTC1	hisC	BW25113_RS10560	CTGAAGTTTCGCAGCGTAGT	2085424	2087950	NZ_CP009273	same	set3S0548	Mix_11	Mix_11.hisC	1x	TRUE	11	Escherichia coli BW25113
pBWBHTC1	metB	BW25113_RS20435	GGAGCTGAAGGTTTATCGTT	4116055	4120188	NZ_CP009273	same	set3S0526	Mix_11	Mix_11.metB	5x	FALSE	9	Escherichia coli BW25113
pBWBHTC1	metB	BW25113_RS20435	GGCATATGGTTTGTTTTTCA	4118374	4120693	NZ_CP009273	opp	set3S0525	Mix_11	Mix_11.metB	1x	TRUE	8	Escherichia coli BW25113
pBWBHTC1	cysH	BW25113_RS14370	TTAGACTTTGTTGTTGACTT	2880036	2883697	NZ_CP009273	same	set3S0567	Mix_11	Mix_11.cysH	5x	FALSE	0	Escherichia coli BW25113
pBWBHTC1	trpA	BW25113_RS06570	CGTTAGTGGTATTGATCATG	1309054	1311730	NZ_CP009273	same	set3S0539	Mix_11	Mix_11.trpA	5x	FALSE	0	Escherichia coli BW25113
pBWBHTC1	pyrD	BW25113_RS04900	TGTGGCACGGGAAATGCGTT	998787	1001426	NZ_CP009273	opp	set3S0560	Mix_11	Mix_11.pyrD	1x	FALSE	0	Escherichia coli BW25113
pBWBHTC1	proA	BW25113_RS01230	ATCACCCTAGCAGCCAAAGG	256472	260222	NZ_CP009273	opp	set3S0529	Mix_11	Mix_11.proA	1x, 5x	FALSE	0	Escherichia coli BW25113
pBWBHTC1	purE	BW25113_RS02685	CGTACTCATAGAACCCTTCG	545982	549123	NZ_CP009273	same	set3S0547	Mix_11	Mix_11.purE	5x	TRUE	1	Escherichia coli BW25113
pBWBHTC1	metB	BW25113_RS20435	CCGCAGATGCGAGGCGTAAA	4117566	4120876	NZ_CP009273	same	set3S0525	Mix_11	Mix_11.metB	1x	TRUE	11	Escherichia coli BW25113
pBWBHTC1	metB	BW25113_RS20435	CCGCAGATGCGAGGCGTAAA	4117566	4120876	NZ_CP009273	same	set3S0497	pBWBHTC1	pBWBHTC1.metB	5x	TRUE	95	Escherichia coli BW25113
pBWBHTC1	proA	BW25113_RS01230	TGATCATGCTGAATCTTATT	255940	259402	NZ_CP009273	same	set3S0495	pBWBHTC1	pBWBHTC1.proA	1x	TRUE	40	Escherichia coli BW25113
pBWBHTC1	proA	BW25113_RS01230	TGATCATGCTGAATCTTATT	255940	259402	NZ_CP009273	same	set3S0529	Mix_11	Mix_11.proA	1x, 5x	FALSE	0	Escherichia coli BW25113
pBWBHTC1	leuA	BW25113_RS00370	CTAATGTATTACGCATAGTG	76644	80051	NZ_CP009273	opp	set3S0537	Mix_11	Mix_11.leuA	5x	FALSE	11	Escherichia coli BW25113
pBWBHTC1	metB	BW25113_RS20435	ACTGTAGCACTGAGACGGCT	4117165	4119897	NZ_CP009273	same	set3S0496	pBWBHTC1	pBWBHTC1.metB	1x	TRUE	70	Escherichia coli BW25113
pBWBHTC1	leuA	BW25113_RS00370	GTCTTTGGGTGTGTGGCGGA	77807	80566	NZ_CP009273	opp	set3S0537	Mix_11	Mix_11.leuA	5x	TRUE	54	Escherichia coli BW25113
pBWBHTC1	ilvD	BW25113_RS19585	TTGCATGTTACAGTAGGGCT	3945482	3948846	NZ_CP009273	same	set3S0562	Mix_11	Mix_11.ilvD	1x	FALSE	0	Escherichia coli BW25113
pBWBHTC1	hisG	BW25113_RS10550	TATAACGGAGGTTTAAAGCG	2081783	2084873	NZ_CP009273	opp	set3S0565	Mix_11	Mix_11.hisG	5x	FALSE	0	Escherichia coli BW25113
pBWBHTC1	cysH	BW25113_RS14370	AGCATAATACTTGGTCAGGC	2880706	2884154	NZ_CP009273	opp	set3S0566	Mix_11	Mix_11.cysH	1x	FALSE	0	Escherichia coli BW25113
pBWBHTC1	metB	BW25113_RS20435	GACCGTGCGTATCGAAATAT	4117777	4120041	NZ_CP009273	same	set3S0526	Mix_11	Mix_11.metB	5x	TRUE	20	Escherichia coli BW25113
pBWBHTC1	argG	BW25113_RS16445	GGCGGCATTCACCTTGGGGC	3310420	3313465	NZ_CP009273	same	set3S0540	Mix_11	Mix_11.argG	1x	TRUE	3	Escherichia coli BW25113
pBWBHTC1	proB	BW25113_RS01225	TCGAAGGCTGGTCGCGTTTA	253676	258007	NZ_CP009273	opp	set3S0552	Mix_11	Mix_11.proB	1x	FALSE	0	Escherichia coli BW25113
pBWBHTC1	serA	BW25113_RS15140	TCCGTGACTTCTGGGGGTTC	3048982	3051851	NZ_CP009273	opp	set3S0543	Mix_11	Mix_11.serA	5x	FALSE	0	Escherichia coli BW25113
pBWBHTC1	cysH	BW25113_RS14370	CGCTTGTAGCGGGGGTTTCC	2879509	2881916	NZ_CP009273	same	set3S0567	Mix_11	Mix_11.cysH	5x	FALSE	0	Escherichia coli BW25113
pBWBHTC1	cysH	BW25113_RS14370	CGCTTGTAGCGGGGGTTTCC	2879509	2881916	NZ_CP009273	same	set3S0566	Mix_11	Mix_11.cysH	1x	FALSE	0	Escherichia coli BW25113
pBWBHTC1	ppc	BW25113_RS20525	ATTGCTTCCTCTTATGCTTT	4140137	4144012	NZ_CP009273	same	set3S0550	Mix_11	Mix_11.ppc	1x	FALSE	0	Escherichia coli BW25113
pBWBHTC1	ppc	BW25113_RS20525	ATTGCTTCCTCTTATGCTTT	4140137	4144012	NZ_CP009273	same	set3S0551	Mix_11	Mix_11.ppc	5x	FALSE	0	Escherichia coli BW25113
pBWBHTC1	proB	BW25113_RS01225	TTTTATGATTTTGGCGGGCA	253676	258007	NZ_CP009273	opp	set3S0553	Mix_11	Mix_11.proB	5x	FALSE	0	Escherichia coli BW25113
pBWBHTC1	aroA	BW25113_RS04710	TCATAATCTCATTTCTCCCT	953592	956576	NZ_CP009273	same	set3S0533	Mix_11	Mix_11.aroA	5x	FALSE	0	Escherichia coli BW25113
pBWBHTC1	ppc	BW25113_RS20525	TTGGAGGTCACATATCGCTA	4139323	4143670	NZ_CP009273	same	set3S0550	Mix_11	Mix_11.ppc	1x	FALSE	0	Escherichia coli BW25113
pBWBHTC1	proB	BW25113_RS01225	CGATGAAAATTTAATGTGCC	255940	259402	NZ_CP009273	same	set3S0553	Mix_11	Mix_11.proB	5x	TRUE	2	Escherichia coli BW25113
pBWBHTC1	ppc	BW25113_RS20525	GCGTGGGTGACCGAGAATAG	4139881	4143349	NZ_CP009273	same	set3S0551	Mix_11	Mix_11.ppc	5x	TRUE	23	Escherichia coli BW25113
pBWBHTC1	pyrD	BW25113_RS04900	TTTTAAAACGACATTTGCGC	999595	1002794	NZ_CP009273	opp	set3S0561	Mix_11	Mix_11.pyrD	5x	FALSE	29	Escherichia coli BW25113
pBWBHTC1	proB	BW25113_RS01225	TGATCATGCTGAATCTTATT	255940	259402	NZ_CP009273	same	set3S0553	Mix_11	Mix_11.proB	5x	FALSE	0	Escherichia coli BW25113
pBWBHTC1	serA	BW25113_RS15140	ACTGCGTGATTGCTAGGGGC	3048982	3051851	NZ_CP009273	opp	set3S0542	Mix_11	Mix_11.serA	1x	FALSE	0	Escherichia coli BW25113
pBWBHTC1	pyrD	BW25113_RS04900	TTGAAGTTTAACGAGACTAG	998844	1002132	NZ_CP009273	same	set3S0561	Mix_11	Mix_11.pyrD	5x	TRUE	2	Escherichia coli BW25113
pBWBHTC1	ppc	BW25113_RS20525	CGCTATGATATTATGATGCC	4140193	4143271	NZ_CP009273	same	set3S0551	Mix_11	Mix_11.ppc	5x	TRUE	22	Escherichia coli BW25113
pBWBHTC1	metB	BW25113_RS20435	TTTGTATCCAAGCGGAGGAT	4118374	4120693	NZ_CP009273	opp	set3S0496	pBWBHTC1	pBWBHTC1.metB	1x	TRUE	7	Escherichia coli BW25113
pBWBHTC1	serA	BW25113_RS15140	AGGCCAAGACCCGGATGCCA	3050406	3052270	NZ_CP009273	opp	set3S0542	Mix_11	Mix_11.serA	1x	FALSE	0	Escherichia coli BW25113
pBWBHTC1	purE	BW25113_RS02685	TTCAGTGATCTCATGCTAAG	546573	548846	NZ_CP009273	same	set3S0547	Mix_11	Mix_11.purE	5x	FALSE	0	Escherichia coli BW25113
pBWBHTC1	aroE	BW25113_RS17015	CCGACGAATCCTGTGTGTCT	3423207	3426820	NZ_CP009273	same	set3S0558	Mix_11	Mix_11.aroE	1x	TRUE	876	Escherichia coli BW25113
pBWBHTC1	trpA	BW25113_RS06570	CCCGGAGTGCGGGCGCAGTT	1310243	1313274	NZ_CP009273	opp	set3S0539	Mix_11	Mix_11.trpA	5x	FALSE	0	Escherichia coli BW25113
pBWBHTC1	thrB	BW25113_RS00015	TGAGCAGTTTTTTCGGTAGT	2274	3842	NZ_CP009273	same	set3S0523	Mix_11	Mix_11.thrB	1x	TRUE	17	Escherichia coli BW25113
pBWBHTC1	proB	BW25113_RS01225	AGTGTTTAATAGCTGGCAGC	254338	257325	NZ_CP009273	same	set3S0553	Mix_11	Mix_11.proB	5x	FALSE	0	Escherichia coli BW25113
pBWBHTC1	proB	BW25113_RS01225	TTAGTCCGCGACTCATCGCA	254338	257325	NZ_CP009273	same	set3S0552	Mix_11	Mix_11.proB	1x	FALSE	0	Escherichia coli BW25113
pBWBHTC1	ilvD	BW25113_RS19585	CCTTCATCCTCTTCGTATTT	3945482	3948846	NZ_CP009273	same	set3S0562	Mix_11	Mix_11.ilvD	1x	FALSE	4	Escherichia coli BW25113
pBWBHTC1	purE	BW25113_RS02685	TGTTTAATTTGTGTTGCAGC	547431	550220	NZ_CP009273	opp	set3S0547	Mix_11	Mix_11.purE	5x	FALSE	3	Escherichia coli BW25113
pBWBHTC1	purE	BW25113_RS02685	TGTTTAATTTGTGTTGCAGC	547431	550220	NZ_CP009273	opp	set3S0546	Mix_11	Mix_11.purE	1x	FALSE	3	Escherichia coli BW25113
pBWBHTC1	thrB	BW25113_RS00015	CGGAGGCCCATGACTACTAT	2170	4272	NZ_CP009273	same	set3S0518	pBWBHTC1	pBWBHTC1.thrB	5x	FALSE	0	Escherichia coli BW25113
pBWBHTC1	aroE	BW25113_RS17015	GGGCAAAGCGTAATATGTTG	3422475	3425571	NZ_CP009273	opp	set3S0558	Mix_11	Mix_11.aroE	1x	FALSE	0	Escherichia coli BW25113
pBWBHTC1	serA	BW25113_RS15140	GCGAGGAGACGTTATTGAGG	3049179	3052367	NZ_CP009273	opp	set3S0542	Mix_11	Mix_11.serA	1x	TRUE	5	Escherichia coli BW25113
pBWBHTC1	serA	BW25113_RS15140	CCAACAGGCCCATTGGTAGG	3049693	3052262	NZ_CP009273	same	set3S0543	Mix_11	Mix_11.serA	5x	TRUE	3	Escherichia coli BW25113
pBWBHTC1	serA	BW25113_RS15140	ACCTGTGACTGCTAGGGGTC	3048982	3051851	NZ_CP009273	opp	set3S0542	Mix_11	Mix_11.serA	1x	FALSE	0	Escherichia coli BW25113
pBWBHTC1	metB	BW25113_RS20435	ACTGTAGCACTGAGACGGCT	4117165	4119897	NZ_CP009273	same	set3S0525	Mix_11	Mix_11.metB	1x	FALSE	0	Escherichia coli BW25113
pBWBHTC1	metB	BW25113_RS20435	GCATCGGCAACGCCTGCTGG	4117566	4120876	NZ_CP009273	same	set3S0526	Mix_11	Mix_11.metB	5x	FALSE	0	Escherichia coli BW25113
pBWBHTC1	metB	BW25113_RS20435	ACTGTAGCACTGAGACGGCT	4117165	4119897	NZ_CP009273	same	set3S0497	pBWBHTC1	pBWBHTC1.metB	5x	TRUE	70	Escherichia coli BW25113
pBWBHTC1	hisG	BW25113_RS10550	TATAACGGAGGTTTAAAGCG	2081783	2084873	NZ_CP009273	opp	set3S0564	Mix_11	Mix_11.hisG	1x	FALSE	0	Escherichia coli BW25113
pBWBHTC1	ilvD	BW25113_RS19585	TTGCATGTTACAGTAGGGCT	3945482	3948846	NZ_CP009273	same	set3S0563	Mix_11	Mix_11.ilvD	5x	FALSE	0	Escherichia coli BW25113
pBWBHTC1	hisG	BW25113_RS10550	GGGCGGATTCGGTTCGTTCC	2083535	2086494	NZ_CP009273	same	set3S0564	Mix_11	Mix_11.hisG	1x	FALSE	0	Escherichia coli BW25113
pBWBHTC1	serA	BW25113_RS15140	TAGCATGTTCATTTACGCCA	3049368	3051994	NZ_CP009273	opp	set3S0543	Mix_11	Mix_11.serA	5x	FALSE	0	Escherichia coli BW25113
pBWBHTC1	pyrD	BW25113_RS04900	CGCGATGAGGCTTTTGGGAG	1000109	1002951	NZ_CP009273	opp	set3S0560	Mix_11	Mix_11.pyrD	1x	FALSE	11	Escherichia coli BW25113
pBWBHTC1	cysH	BW25113_RS14370	AAAGTAGTAGTTGTAATTGG	2880488	2883400	NZ_CP009273	same	set3S0566	Mix_11	Mix_11.cysH	1x	FALSE	0	Escherichia coli BW25113
pBWBHTC1	ilvD	BW25113_RS19585	CTTGGAGGTACTGATGCGAG	3945315	3948957	NZ_CP009273	opp	set3S0563	Mix_11	Mix_11.ilvD	5x	TRUE	9	Escherichia coli BW25113
pBWBHTC1	aroE	BW25113_RS17015	CGGTAAGTTGATTGGTCTGG	3423302	3425643	NZ_CP009273	same	set3S0558	Mix_11	Mix_11.aroE	1x	FALSE	12	Escherichia coli BW25113
pBWBHTC1	aroE	BW25113_RS17015	CGGTAAGTTGATTGGTCTGG	3423302	3425643	NZ_CP009273	same	set3S0559	Mix_11	Mix_11.aroE	5x	FALSE	12	Escherichia coli BW25113
pBWBHTC1	proB	BW25113_RS01225	AGTCATAAACCGATTGTCGT	255591	258775	NZ_CP009273	same	set3S0553	Mix_11	Mix_11.proB	5x	TRUE	1	Escherichia coli BW25113
pBWBHTC1	thrB	BW25113_RS00015	CTTCGACGGACGCTAGAACG	2274	3842	NZ_CP009273	same	set3S0518	pBWBHTC1	pBWBHTC1.thrB	5x	TRUE	22	Escherichia coli BW25113
pBWBHTC1	purE	BW25113_RS02685	GGTTTGGGCATCAACTGGAT	546508	548739	NZ_CP009273	same	set3S0546	Mix_11	Mix_11.purE	1x	TRUE	4	Escherichia coli BW25113
pBWBHTC1	thrB	BW25113_RS00015	GGGATTCTTTTCGGATCAGG	1822	4873	NZ_CP009273	opp	set3S0518	pBWBHTC1	pBWBHTC1.thrB	5x	TRUE	21	Escherichia coli BW25113
pBWBHTC1	thrB	BW25113_RS00015	GGGATTCTTTTCGGATCAGG	1822	4873	NZ_CP009273	opp	set3S0523	Mix_11	Mix_11.thrB	1x	TRUE	3	Escherichia coli BW25113
pBWBHTC1	pyrD	BW25113_RS04900	ATAAAAATTTAAGTGCAACT	999385	1002951	NZ_CP009273	opp	set3S0561	Mix_11	Mix_11.pyrD	5x	FALSE	0	Escherichia coli BW25113
pBWBHTC1	pyrD	BW25113_RS04900	ATAAAAATTTAAGTGCAACT	999385	1002951	NZ_CP009273	opp	set3S0560	Mix_11	Mix_11.pyrD	1x	FALSE	0	Escherichia coli BW25113
pBWBHTC1	metB	BW25113_RS20435	CAGCGATGGCATACTGCCGC	4117515	4120733	NZ_CP009273	same	set3S0526	Mix_11	Mix_11.metB	5x	FALSE	0	Escherichia coli BW25113
pBWBHTC1	pyrD	BW25113_RS04900	TTTTAAAACGACATTTGCGC	999595	1002794	NZ_CP009273	opp	set3S0560	Mix_11	Mix_11.pyrD	1x	FALSE	29	Escherichia coli BW25113
pBWBHTC1	hisG	BW25113_RS10550	GGCTATAAGAGAATTTGAGA	2082882	2086765	NZ_CP009273	same	set3S0564	Mix_11	Mix_11.hisG	1x	FALSE	0	Escherichia coli BW25113
pBWBHTC1	hisG	BW25113_RS10550	GGCTATAAGAGAATTTGAGA	2082882	2086765	NZ_CP009273	same	set3S0565	Mix_11	Mix_11.hisG	5x	FALSE	0	Escherichia coli BW25113
pBWBHTC1	serA	BW25113_RS15140	AGGCCAAGACCCGGATGCCA	3050406	3052270	NZ_CP009273	opp	set3S0543	Mix_11	Mix_11.serA	5x	FALSE	0	Escherichia coli BW25113
pBWBHTC1	proA	BW25113_RS01230	GCGTAGTGGAGTATACCGTC	254773	258929	NZ_CP009273	opp	set3S0495	pBWBHTC1	pBWBHTC1.proA	1x	TRUE	11	Escherichia coli BW25113
pBWBHTC1	trpA	BW25113_RS06570	TTGAACCGGCGTGGATTCAG	1309361	1311810	NZ_CP009273	opp	set3S0539	Mix_11	Mix_11.trpA	5x	FALSE	0	Escherichia coli BW25113
pBWBHTC1	metB	BW25113_RS20435	TTTGTATCCAAGCGGAGGAT	4118374	4120693	NZ_CP009273	opp	set3S0526	Mix_11	Mix_11.metB	5x	TRUE	4	Escherichia coli BW25113
pBWBHTC1	metB	BW25113_RS20435	TATCTCTTGCTCGTAACTGG	4117762	4120188	NZ_CP009273	opp	set3S0525	Mix_11	Mix_11.metB	1x	TRUE	31	Escherichia coli BW25113
pBWBHTC1	hisC	BW25113_RS10560	CTGAAGTTTCGCAGCGTAGT	2085424	2087950	NZ_CP009273	same	set3S0549	Mix_11	Mix_11.hisC	5x	TRUE	11	Escherichia coli BW25113
pBWBHTC1	cysH	BW25113_RS14370	TACGTATGAAATATCGACTC	2880348	2882085	NZ_CP009273	opp	set3S0567	Mix_11	Mix_11.cysH	5x	FALSE	0	Escherichia coli BW25113
pBWBHTC1	cysH	BW25113_RS14370	TACGTATGAAATATCGACTC	2880348	2882085	NZ_CP009273	opp	set3S0566	Mix_11	Mix_11.cysH	1x	FALSE	0	Escherichia coli BW25113
pBWBHTC1	metB	BW25113_RS20435	CACTGAACGTTTGTCTATGG	4118406	4120631	NZ_CP009273	opp	set3S0525	Mix_11	Mix_11.metB	1x	TRUE	3	Escherichia coli BW25113
pBWBHTC1	hisC	BW25113_RS10560	TGCCGGGGTCATTTCAGCAC	2085596	2088371	NZ_CP009273	opp	set3S0549	Mix_11	Mix_11.hisC	5x	TRUE	11	Escherichia coli BW25113
pBWBHTC1	hisC	BW25113_RS10560	TGCCGGGGTCATTTCAGCAC	2085596	2088371	NZ_CP009273	opp	set3S0548	Mix_11	Mix_11.hisC	1x	TRUE	11	Escherichia coli BW25113
pBWBHTC1	metB	BW25113_RS20435	CACTGAACGTTTGTCTATGG	4118406	4120631	NZ_CP009273	opp	set3S0526	Mix_11	Mix_11.metB	5x	TRUE	3	Escherichia coli BW25113
pBWBHTC1	trpA	BW25113_RS06570	ATTTCAAACTAGCGCACTTG	1309608	1312372	NZ_CP009273	opp	set3S0538	Mix_11	Mix_11.trpA	1x	FALSE	0	Escherichia coli BW25113
pBWBHTC1	thrB	BW25113_RS00015	CGGAGGCCCATGACTACTAT	2170	4272	NZ_CP009273	same	set3S0523	Mix_11	Mix_11.thrB	1x	FALSE	0	Escherichia coli BW25113
pBWBHTC1	thrB	BW25113_RS00015	CGGAGGCCCATGACTACTAT	2170	4272	NZ_CP009273	same	set3S0524	Mix_11	Mix_11.thrB	5x	FALSE	0	Escherichia coli BW25113
pBWBHTC1	metB	BW25113_RS20435	CCGCAGATGCGAGGCGTAAA	4117566	4120876	NZ_CP009273	same	set3S0496	pBWBHTC1	pBWBHTC1.metB	1x	TRUE	95	Escherichia coli BW25113
pBWBHTC1	thrB	BW25113_RS00015	TAAGCAAGTATCACGAATCA	2043	4740	NZ_CP009273	same	set3S0523	Mix_11	Mix_11.thrB	1x	FALSE	0	Escherichia coli BW25113
pBWBHTC1	metB	BW25113_RS20435	GCATCGGCAACGCCTGCTGG	4117566	4120876	NZ_CP009273	same	set3S0497	pBWBHTC1	pBWBHTC1.metB	5x	TRUE	12	Escherichia coli BW25113
pBWBHTC1	metE	BW25113_RS19880	TGACATGGGGGGAATGACCA	4004667	4008894	NZ_CP009273	opp	set3S0554	Mix_11	Mix_11.metE	1x	TRUE	6	Escherichia coli BW25113
pBWBHTC1	thrB	BW25113_RS00015	GATAGGAATATAACACTACG	1206	4466	NZ_CP009273	opp	set3S0518	pBWBHTC1	pBWBHTC1.thrB	5x	TRUE	263	Escherichia coli BW25113
pBWBHTC1	thrB	BW25113_RS00015	GATAGGAATATAACACTACG	1206	4466	NZ_CP009273	opp	set3S0524	Mix_11	Mix_11.thrB	5x	TRUE	85	Escherichia coli BW25113
pBWBHTC1	cysH	BW25113_RS14370	TCGTAGTTGAAGAAACGTTA	2880935	2883697	NZ_CP009273	same	set3S0566	Mix_11	Mix_11.cysH	1x	FALSE	0	Escherichia coli BW25113
pBWBHTC1	hisC	BW25113_RS10560	TCCTGTGTCGGACTTAAAAG	2084740	2088412	NZ_CP009273	same	set3S0549	Mix_11	Mix_11.hisC	5x	TRUE	0	Escherichia coli BW25113
pBWBHTC1	metB	BW25113_RS20435	GACCGTGCGTATCGAAATAT	4117777	4120041	NZ_CP009273	same	set3S0497	pBWBHTC1	pBWBHTC1.metB	5x	TRUE	83	Escherichia coli BW25113
pBWBHTC1	proA	BW25113_RS01230	GGATGGCGCGTTGGAGGGAA	256121	258611	NZ_CP009273	same	set3S0495	pBWBHTC1	pBWBHTC1.proA	1x	FALSE	8	Escherichia coli BW25113
pBWBHTC1	thrB	BW25113_RS00015	GTGATGCGTCGATCCCTGCA	2153	5498	NZ_CP009273	same	set3S0518	pBWBHTC1	pBWBHTC1.thrB	5x	TRUE	84	Escherichia coli BW25113
pBWBHTC1	thrB	BW25113_RS00015	GTGATGCGTCGATCCCTGCA	2153	5498	NZ_CP009273	same	set3S0523	Mix_11	Mix_11.thrB	1x	TRUE	6	Escherichia coli BW25113
pBWBHTC1	hisG	BW25113_RS10550	CCTTACCGTTTAACTATTTG	2083185	2085242	NZ_CP009273	opp	set3S0565	Mix_11	Mix_11.hisG	5x	FALSE	0	Escherichia coli BW25113
pBWBHTC1	hisC	BW25113_RS10560	TCAGGGCCCAATTGAATGAA	2083825	2088397	NZ_CP009273	opp	set3S0549	Mix_11	Mix_11.hisC	5x	TRUE	1	Escherichia coli BW25113
pBWBHTC1	aroE	BW25113_RS17015	TGGGTGCAGATGGTAGCGAG	3422559	3425828	NZ_CP009273	same	set3S0558	Mix_11	Mix_11.aroE	1x	TRUE	180	Escherichia coli BW25113
pBWBHTC1	aroE	BW25113_RS17015	TGGGTGCAGATGGTAGCGAG	3422559	3425828	NZ_CP009273	same	set3S0559	Mix_11	Mix_11.aroE	5x	TRUE	180	Escherichia coli BW25113
pBWBHTC1	aroA	BW25113_RS04710	TTGGATGTTTTGCTGGGCTC	952800	956092	NZ_CP009273	opp	set3S0512	pBWBHTC1	pBWBHTC1.aroA	1x, 5x	TRUE	278	Escherichia coli BW25113
pBWBHTC1	metB	BW25113_RS20435	TGTATAAGACGGCACGGAAA	4118302	4120876	NZ_CP009273	opp	set3S0526	Mix_11	Mix_11.metB	5x	TRUE	32	Escherichia coli BW25113
pBWBHTC1	aroA	BW25113_RS04710	TTGGATGTTTTGCTGGGCTC	952800	956092	NZ_CP009273	opp	set3S0530	Mix_11	Mix_11.aroA	1x	FALSE	0	Escherichia coli BW25113
pBWBHTC1	aroA	BW25113_RS04710	TTGGATGTTTTGCTGGGCTC	952800	956092	NZ_CP009273	opp	set3S0533	Mix_11	Mix_11.aroA	5x	FALSE	0	Escherichia coli BW25113
pBWBHTC1	metB	BW25113_RS20435	CAGCGATGGCATACTGCCGC	4117515	4120733	NZ_CP009273	same	set3S0497	pBWBHTC1	pBWBHTC1.metB	5x	TRUE	6	Escherichia coli BW25113
pBWBHTC1	thrB	BW25113_RS00015	ATGTGCCTTGCCCTGTTCCT	1812	4060	NZ_CP009273	same	set3S0524	Mix_11	Mix_11.thrB	5x	FALSE	0	Escherichia coli BW25113
pBWBHTC1	metB	BW25113_RS20435	ATTTGCAGTTCTTTTCAGAG	4117515	4120733	NZ_CP009273	same	set3S0525	Mix_11	Mix_11.metB	1x	TRUE	21	Escherichia coli BW25113
pBWBHTC1	proA	BW25113_RS01230	AATAGATTATAACAACGATC	256852	259023	NZ_CP009273	same	set3S0529	Mix_11	Mix_11.proA	1x, 5x	FALSE	0	Escherichia coli BW25113
pBWBHTC1	hisG	BW25113_RS10550	TGAACGGGATCCGCAAGGGT	2083509	2085615	NZ_CP009273	opp	set3S0565	Mix_11	Mix_11.hisG	5x	FALSE	0	Escherichia coli BW25113
pBWBHTC1	trpA	BW25113_RS06570	GTTCCCTGTCACTGTCAACA	1309440	1312291	NZ_CP009273	same	set3S0539	Mix_11	Mix_11.trpA	5x	TRUE	1	Escherichia coli BW25113
pBWBHTC1	serA	BW25113_RS15140	ACTGCGTGATTGCTAGGGGC	3048982	3051851	NZ_CP009273	opp	set3S0543	Mix_11	Mix_11.serA	5x	FALSE	0	Escherichia coli BW25113
pBWBHTC1	metB	BW25113_RS20435	ATTTGCAGTTCTTTTCAGAG	4117515	4120733	NZ_CP009273	same	set3S0526	Mix_11	Mix_11.metB	5x	TRUE	21	Escherichia coli BW25113
pBWBHTC1	thrB	BW25113_RS00015	TTCTTCATATGACATACGTC	2153	5498	NZ_CP009273	same	set3S0524	Mix_11	Mix_11.thrB	5x	TRUE	85	Escherichia coli BW25113
pBWBHTC1	metB	BW25113_RS20435	GGAGCTGAAGGTTTATCGTT	4116055	4120188	NZ_CP009273	same	set3S0496	pBWBHTC1	pBWBHTC1.metB	1x	TRUE	106	Escherichia coli BW25113
pBWBHTC1	trpA	BW25113_RS06570	CCCGGAGTGCGGGCGCAGTT	1310243	1313274	NZ_CP009273	opp	set3S0538	Mix_11	Mix_11.trpA	1x	FALSE	0	Escherichia coli BW25113
pBWBHTC1	metB	BW25113_RS20435	GGAGCTGAAGGTTTATCGTT	4116055	4120188	NZ_CP009273	same	set3S0497	pBWBHTC1	pBWBHTC1.metB	5x	TRUE	106	Escherichia coli BW25113
pBWBHTC1	thrB	BW25113_RS00015	TGAGCAGTTTTTTCGGTAGT	2274	3842	NZ_CP009273	same	set3S0518	pBWBHTC1	pBWBHTC1.thrB	5x	TRUE	61	Escherichia coli BW25113
pBWBHTC1	thrB	BW25113_RS00015	TGAGCAGTTTTTTCGGTAGT	2274	3842	NZ_CP009273	same	set3S0524	Mix_11	Mix_11.thrB	5x	TRUE	17	Escherichia coli BW25113
pBWBHTC1	metB	BW25113_RS20435	GGCATATGGTTTGTTTTTCA	4118374	4120693	NZ_CP009273	opp	set3S0496	pBWBHTC1	pBWBHTC1.metB	1x	TRUE	61	Escherichia coli BW25113
pBWBHTC1	cysH	BW25113_RS14370	TTAGACTTTGTTGTTGACTT	2880036	2883697	NZ_CP009273	same	set3S0566	Mix_11	Mix_11.cysH	1x	FALSE	0	Escherichia coli BW25113
pBWBHTC1	trpA	BW25113_RS06570	ATTTCAAACTAGCGCACTTG	1309608	1312372	NZ_CP009273	opp	set3S0539	Mix_11	Mix_11.trpA	5x	FALSE	0	Escherichia coli BW25113
pBWBHTC1	pyrD	BW25113_RS04900	TGTGGCACGGGAAATGCGTT	998787	1001426	NZ_CP009273	opp	set3S0561	Mix_11	Mix_11.pyrD	5x	FALSE	0	Escherichia coli BW25113
pBWBHTC1	thrB	BW25113_RS00015	GACGTACTGATTCGCCTAGT	2170	4272	NZ_CP009273	same	set3S0524	Mix_11	Mix_11.thrB	5x	FALSE	0	Escherichia coli BW25113
pBWBHTC1	ilvD	BW25113_RS19585	TGATTTACCAGTCAGTTTGC	3946499	3948766	NZ_CP009273	same	set3S0563	Mix_11	Mix_11.ilvD	5x	TRUE	49	Escherichia coli BW25113
pBWBHTC1	purE	BW25113_RS02685	CGTACTCATAGAACCCTTCG	545982	549123	NZ_CP009273	same	set3S0546	Mix_11	Mix_11.purE	1x	TRUE	1	Escherichia coli BW25113
pBWBHTC1	metB	BW25113_RS20435	CCGCAGATGCGAGGCGTAAA	4117566	4120876	NZ_CP009273	same	set3S0526	Mix_11	Mix_11.metB	5x	TRUE	11	Escherichia coli BW25113
pBWBHTC1	metE	BW25113_RS19880	TGACATGGGGGGAATGACCA	4004667	4008894	NZ_CP009273	opp	set3S0555	Mix_11	Mix_11.metE	5x	TRUE	6	Escherichia coli BW25113
pBWBHTC1	cysH	BW25113_RS14370	TGCGAGTTGTGCTCCATCAG	2880488	2883400	NZ_CP009273	same	set3S0567	Mix_11	Mix_11.cysH	5x	FALSE	0	Escherichia coli BW25113
pBWBHTC1	cysH	BW25113_RS14370	TGCGAGTTGTGCTCCATCAG	2880488	2883400	NZ_CP009273	same	set3S0566	Mix_11	Mix_11.cysH	1x	FALSE	0	Escherichia coli BW25113
pBWBHTC1	serA	BW25113_RS15140	ACTGAGTCATTGCTAGGGTC	3048982	3051851	NZ_CP009273	opp	set3S0543	Mix_11	Mix_11.serA	5x	FALSE	0	Escherichia coli BW25113
pBWBHTC1	leuA	BW25113_RS00370	GTCTTTGGGTGTGTGGCGGA	77807	80566	NZ_CP009273	opp	set3S0536	Mix_11	Mix_11.leuA	1x	TRUE	54	Escherichia coli BW25113
pBWBHTC1	proA	BW25113_RS01230	GGATGGCGCGTTGGAGGGAA	256121	258611	NZ_CP009273	same	set3S0529	Mix_11	Mix_11.proA	1x, 5x	FALSE	0	Escherichia coli BW25113
pBWBHTC1	trpA	BW25113_RS06570	GTGTGAAAGGAGCGTAAACT	1310302	1313227	NZ_CP009273	same	set3S0538	Mix_11	Mix_11.trpA	1x	FALSE	0	Escherichia coli BW25113
pBWBHTC1	serA	BW25113_RS15140	ACTGTGATCTTGCTAGGGTC	3048982	3051851	NZ_CP009273	opp	set3S0542	Mix_11	Mix_11.serA	1x	FALSE	0	Escherichia coli BW25113
pBWBHTC1	argG	BW25113_RS16445	GGCGGCATTCACCTTGGGGC	3310420	3313465	NZ_CP009273	same	set3S0541	Mix_11	Mix_11.argG	5x	TRUE	3	Escherichia coli BW25113
pBWBHTC1	hisG	BW25113_RS10550	TTCTGAACTTCGTTATCTTT	2081896	2084622	NZ_CP009273	same	set3S0565	Mix_11	Mix_11.hisG	5x	FALSE	0	Escherichia coli BW25113
pBWBHTC1	thrB	BW25113_RS00015	CACTAGTTGAAGTGTGTGGG	2433	5183	NZ_CP009273	opp	set3S0524	Mix_11	Mix_11.thrB	5x	TRUE	10	Escherichia coli BW25113
pBWBHTC1	proB	BW25113_RS01225	GTGTTATCTCAAGTCCCGGG	254974	257694	NZ_CP009273	same	set3S0552	Mix_11	Mix_11.proB	1x	FALSE	0	Escherichia coli BW25113
pBWBHTC1	trpA	BW25113_RS06570	CTTGTGACAAATTTACTAGG	1309657	1312831	NZ_CP009273	same	set3S0538	Mix_11	Mix_11.trpA	1x	FALSE	6	Escherichia coli BW25113
pBWBHTC1	proB	BW25113_RS01225	AGGCTAGGAGTAAGTCATTC	255312	258142	NZ_CP009273	same	set3S0552	Mix_11	Mix_11.proB	1x	FALSE	0	Escherichia coli BW25113
pBWBHTC1	purE	BW25113_RS02685	GAAATGAAAGCATTAGAGGT	545982	549123	NZ_CP009273	same	set3S0546	Mix_11	Mix_11.purE	1x	FALSE	0	Escherichia coli BW25113
pBWBHTC1	ppc	BW25113_RS20525	AGCCTGGTTTGTCAGTTCAC	4140193	4143271	NZ_CP009273	same	set3S0550	Mix_11	Mix_11.ppc	1x	TRUE	13	Escherichia coli BW25113
pBWBHTC1	ppc	BW25113_RS20525	AGCCTGGTTTGTCAGTTCAC	4140193	4143271	NZ_CP009273	same	set3S0551	Mix_11	Mix_11.ppc	5x	TRUE	13	Escherichia coli BW25113
pBWBHTC1	proB	BW25113_RS01225	CGATGAAAATTTAATGTGCC	255940	259402	NZ_CP009273	same	set3S0552	Mix_11	Mix_11.proB	1x	TRUE	2	Escherichia coli BW25113
pBWBHTC1	thrB	BW25113_RS00015	ATGTGCCTTGCCCTGTTCCT	1812	4060	NZ_CP009273	same	set3S0523	Mix_11	Mix_11.thrB	1x	FALSE	0	Escherichia coli BW25113
pBWBHTC1	proA	BW25113_RS01230	AATCCGTCTCGGGGGTAAGG	256604	258991	NZ_CP009273	same	set3S0495	pBWBHTC1	pBWBHTC1.proA	1x	FALSE	34	Escherichia coli BW25113
pBWBHTC1	aroE	BW25113_RS17015	CGATGTACGCATACAGCGTG	3422938	3426031	NZ_CP009273	opp	set3S0559	Mix_11	Mix_11.aroE	5x	TRUE	586	Escherichia coli BW25113
pBWBHTC1	thrB	BW25113_RS00015	CGACTGGACACAAATCCGTC	1812	4060	NZ_CP009273	same	set3S0523	Mix_11	Mix_11.thrB	1x	FALSE	0	Escherichia coli BW25113
pBWBHTC1	ppc	BW25113_RS20525	GCGTGGGTGACCGAGAATTG	4139881	4143349	NZ_CP009273	same	set3S0551	Mix_11	Mix_11.ppc	5x	FALSE	0	Escherichia coli BW25113
pBWBHTC1	ppc	BW25113_RS20525	CGCTATGATATTATGATGCC	4140193	4143271	NZ_CP009273	same	set3S0550	Mix_11	Mix_11.ppc	1x	TRUE	22	Escherichia coli BW25113
pBWBHTC1	serA	BW25113_RS15140	ACTGAGATCATTTGCTAGGG	3048982	3051851	NZ_CP009273	opp	set3S0542	Mix_11	Mix_11.serA	1x	TRUE	238	Escherichia coli BW25113
pBWBHTC1	trpA	BW25113_RS06570	TTGAACCGGCGTGGATTCAG	1309361	1311810	NZ_CP009273	opp	set3S0538	Mix_11	Mix_11.trpA	1x	FALSE	0	Escherichia coli BW25113
pBWBHTC1	metB	BW25113_RS20435	TTTGTATCCAAGCGGAGGAT	4118374	4120693	NZ_CP009273	opp	set3S0525	Mix_11	Mix_11.metB	1x	TRUE	4	Escherichia coli BW25113
pBWBHTC1	thrB	BW25113_RS00015	GTTCAGCACGATATAATTTC	2792	5115	NZ_CP009273	same	set3S0524	Mix_11	Mix_11.thrB	5x	TRUE	4	Escherichia coli BW25113
pBWBHTC1	metB	BW25113_RS20435	GCATCGGCAACGCCTGCTGG	4117566	4120876	NZ_CP009273	same	set3S0496	pBWBHTC1	pBWBHTC1.metB	1x	TRUE	12	Escherichia coli BW25113
pBWBHTC1	purE	BW25113_RS02685	GGCGTCTTCGCAATTCCGCT	546508	548739	NZ_CP009273	same	set3S0546	Mix_11	Mix_11.purE	1x	TRUE	12	Escherichia coli BW25113
pBWBHTC1	ilvD	BW25113_RS19585	TGGGTGCCAACATGGAAGCA	3945315	3948957	NZ_CP009273	opp	set3S0563	Mix_11	Mix_11.ilvD	5x	FALSE	0	Escherichia coli BW25113
pBWBHTC1	thrB	BW25113_RS00015	CGAGACTGAGCGAACTGGAT	1623	4387	NZ_CP009273	opp	set3S0518	pBWBHTC1	pBWBHTC1.thrB	5x	TRUE	87	Escherichia coli BW25113
pBWBHTC1	aroE	BW25113_RS17015	CGATGTACGCATACAGCGTG	3422938	3426031	NZ_CP009273	opp	set3S0558	Mix_11	Mix_11.aroE	1x	TRUE	586	Escherichia coli BW25113
pBWBHTC1	cysH	BW25113_RS14370	AGCATAATACTTGGTCAGGC	2880706	2884154	NZ_CP009273	opp	set3S0567	Mix_11	Mix_11.cysH	5x	FALSE	0	Escherichia coli BW25113
pBWBHTC1	proB	BW25113_RS01225	TTAGTCCGCGACTCATCGCA	254338	257325	NZ_CP009273	same	set3S0553	Mix_11	Mix_11.proB	5x	FALSE	0	Escherichia coli BW25113
pBWBHTC1	pheA	BW25113_RS13570	CATTCGTGCTGTGTGAAATC	2730601	2734703	NZ_CP009273	same	set3S0544	Mix_11	Mix_11.pheA	1x	TRUE	5	Escherichia coli BW25113
pBWBHTC1	metB	BW25113_RS20435	GGCATATGGTTTGTTTTTCA	4118374	4120693	NZ_CP009273	opp	set3S0526	Mix_11	Mix_11.metB	5x	TRUE	8	Escherichia coli BW25113
pBWBHTC1	cysH	BW25113_RS14370	GGTATCACTTTGATTGGTCC	2880531	2883296	NZ_CP009273	same	set3S0567	Mix_11	Mix_11.cysH	5x	FALSE	0	Escherichia coli BW25113
pBWBHTC1	trpA	BW25113_RS06570	TATGTCGAAGAGAAGGAACT	1308466	1311705	NZ_CP009273	same	set3S0538	Mix_11	Mix_11.trpA	1x	TRUE	6	Escherichia coli BW25113
pBWBHTC1	pheA	BW25113_RS13570	TGAAGGCAGTGGATGCGTCC	2730335	2732680	NZ_CP009273	opp	set3S0545	Mix_11	Mix_11.pheA	5x	TRUE	56	Escherichia coli BW25113
pBWBHTC1	metB	BW25113_RS20435	GCATCGGCAACGCCTGCTGG	4117566	4120876	NZ_CP009273	same	set3S0525	Mix_11	Mix_11.metB	1x	FALSE	0	Escherichia coli BW25113
pBWBHTC1	proA	BW25113_RS01230	CGATGAAAATTTAATGTGCC	255940	259402	NZ_CP009273	same	set3S0529	Mix_11	Mix_11.proA	1x, 5x	TRUE	39	Escherichia coli BW25113
pBWBHTC1	purE	BW25113_RS02685	GGTTTGGGCATCAACTGGAT	546508	548739	NZ_CP009273	same	set3S0547	Mix_11	Mix_11.purE	5x	TRUE	4	Escherichia coli BW25113
pBWBHTC1	hisG	BW25113_RS10550	CTCAGGACCGGCCATGTTTG	2082647	2084733	NZ_CP009273	opp	set3S0564	Mix_11	Mix_11.hisG	1x	FALSE	0	Escherichia coli BW25113
pBWBHTC1	metB	BW25113_RS20435	ACTGTAGCACTGAGACGGCT	4117165	4119897	NZ_CP009273	same	set3S0526	Mix_11	Mix_11.metB	5x	FALSE	0	Escherichia coli BW25113
pBWBHTC1	cysH	BW25113_RS14370	AAACTTGCAGTTCCTTTTGT	2880312	2882874	NZ_CP009273	opp	set3S0566	Mix_11	Mix_11.cysH	1x	FALSE	0	Escherichia coli BW25113
pBWBHTC1	hisG	BW25113_RS10550	CTCAGGACCGGCCATGTTTG	2082647	2084733	NZ_CP009273	opp	set3S0565	Mix_11	Mix_11.hisG	5x	FALSE	0	Escherichia coli BW25113
pBWBHTC1	proA	BW25113_RS01230	AATCCGTCTCGGGGGTAAGG	256604	258991	NZ_CP009273	same	set3S0529	Mix_11	Mix_11.proA	1x, 5x	FALSE	49	Escherichia coli BW25113
pBWBHTC1	proA	BW25113_RS01230	AATAGATTATAACAACGATC	256852	259023	NZ_CP009273	same	set3S0495	pBWBHTC1	pBWBHTC1.proA	1x	FALSE	37	Escherichia coli BW25113
pBWBHTC1	purE	BW25113_RS02685	TAGGTCGTTAAATGACTGGT	545405	549064	NZ_CP009273	same	set3S0547	Mix_11	Mix_11.purE	5x	TRUE	11	Escherichia coli BW25113
pBWBHTC1	cysH	BW25113_RS14370	AAAGTAGTAGTTGTAATTGG	2880488	2883400	NZ_CP009273	same	set3S0567	Mix_11	Mix_11.cysH	5x	FALSE	0	Escherichia coli BW25113
pBWBHTC1	proA	BW25113_RS01230	GTCTAGAAATTGAATCTATT	256604	258848	NZ_CP009273	opp	set3S0495	pBWBHTC1	pBWBHTC1.proA	1x	FALSE	22	Escherichia coli BW25113
pBWBHTC1	trpA	BW25113_RS06570	GTTCCCTGTCACTGTCAACA	1309440	1312291	NZ_CP009273	same	set3S0538	Mix_11	Mix_11.trpA	1x	TRUE	1	Escherichia coli BW25113
pBWBHTC1	pheA	BW25113_RS13570	TGAAGGCAGTGGATGCGTCC	2730335	2732680	NZ_CP009273	opp	set3S0544	Mix_11	Mix_11.pheA	1x	TRUE	56	Escherichia coli BW25113
pBWBHTC1	serA	BW25113_RS15140	TCCGTGACTGCTGGGGGTTC	3048982	3051851	NZ_CP009273	opp	set3S0543	Mix_11	Mix_11.serA	5x	TRUE	399	Escherichia coli BW25113
pBWBHTC1	purE	BW25113_RS02685	GGCGTCTTCGCAATTCCGCT	546508	548739	NZ_CP009273	same	set3S0547	Mix_11	Mix_11.purE	5x	TRUE	12	Escherichia coli BW25113
pBWBHTC1	thrB	BW25113_RS00015	CTTATTTCGATACTTCACTG	2433	5183	NZ_CP009273	opp	set3S0523	Mix_11	Mix_11.thrB	1x	FALSE	0	Escherichia coli BW25113
pBWBHTC1	thrB	BW25113_RS00015	ATGTGCCTTGCCCTGTTCCT	1812	4060	NZ_CP009273	same	set3S0518	pBWBHTC1	pBWBHTC1.thrB	5x	TRUE	6	Escherichia coli BW25113
pBWBHTC1	metB	BW25113_RS20435	CAGCGATGGCATACTGCCGC	4117515	4120733	NZ_CP009273	same	set3S0525	Mix_11	Mix_11.metB	1x	FALSE	0	Escherichia coli BW25113
pBWBHTC1	cysH	BW25113_RS14370	TTAATTGGTTAAGCTAATCT	2880036	2883697	NZ_CP009273	same	set3S0567	Mix_11	Mix_11.cysH	5x	FALSE	0	Escherichia coli BW25113
pBWBHTC1	pheA	BW25113_RS13570	AGTTCAGGTCGCCCGATGGG	2730706	2733397	NZ_CP009273	same	set3S0544	Mix_11	Mix_11.pheA	1x	TRUE	18	Escherichia coli BW25113
pBWBHTC1	pheA	BW25113_RS13570	CATTCGTGCTGTGTGAAATC	2730601	2734703	NZ_CP009273	same	set3S0545	Mix_11	Mix_11.pheA	5x	TRUE	5	Escherichia coli BW25113
pBWBHTC1	thrB	BW25113_RS00015	CGACTGGACACAAATCCGTC	1812	4060	NZ_CP009273	same	set3S0524	Mix_11	Mix_11.thrB	5x	FALSE	0	Escherichia coli BW25113
pBWBHTC1	pheA	BW25113_RS13570	CTTTCGAGACTGTGTGAATT	2730601	2734703	NZ_CP009273	same	set3S0544	Mix_11	Mix_11.pheA	1x	FALSE	0	Escherichia coli BW25113
pBWBHTC1	metB	BW25113_RS20435	ATTTGCAGTTCTTTTCAGAG	4117515	4120733	NZ_CP009273	same	set3S0497	pBWBHTC1	pBWBHTC1.metB	5x	TRUE	2	Escherichia coli BW25113
pBWBHTC1	trpA	BW25113_RS06570	CGTTAGTGGTATTGATCATG	1309054	1311730	NZ_CP009273	same	set3S0538	Mix_11	Mix_11.trpA	1x	FALSE	0	Escherichia coli BW25113
pBWBHTC1	aroE	BW25113_RS17015	GTAGTAGGCGGAGTTTTATT	3423302	3425643	NZ_CP009273	same	set3S0559	Mix_11	Mix_11.aroE	5x	TRUE	26	Escherichia coli BW25113
pBWBHTC1	serA	BW25113_RS15140	GGTTACTTGATAGCGTGCGA	3049179	3052367	NZ_CP009273	opp	set3S0542	Mix_11	Mix_11.serA	1x	FALSE	0	Escherichia coli BW25113
pBWBHTC1	metB	BW25113_RS20435	TGTATAAGACGGCACGGAAA	4118302	4120876	NZ_CP009273	opp	set3S0525	Mix_11	Mix_11.metB	1x	TRUE	32	Escherichia coli BW25113
pBWBHTC1	metB	BW25113_RS20435	TGTATAAGACGGCACGGAAA	4118302	4120876	NZ_CP009273	opp	set3S0497	pBWBHTC1	pBWBHTC1.metB	5x	TRUE	49	Escherichia coli BW25113
pBWBHTC1	thrB	BW25113_RS00015	CTTATTTCGATACTTCACTG	2433	5183	NZ_CP009273	opp	set3S0524	Mix_11	Mix_11.thrB	5x	FALSE	0	Escherichia coli BW25113
pBWBHTC1	cysH	BW25113_RS14370	AAACTTGCAGTTCCTTTTGT	2880312	2882874	NZ_CP009273	opp	set3S0567	Mix_11	Mix_11.cysH	5x	FALSE	0	Escherichia coli BW25113
pBWBHTC1	pyrD	BW25113_RS04900	CGCGATGAGGCTTTTGGGAG	1000109	1002951	NZ_CP009273	opp	set3S0561	Mix_11	Mix_11.pyrD	5x	FALSE	11	Escherichia coli BW25113
pBWBHTC1	serA	BW25113_RS15140	CCTGTGATCATGCTAGGGTC	3048982	3051851	NZ_CP009273	opp	set3S0542	Mix_11	Mix_11.serA	1x	FALSE	0	Escherichia coli BW25113
pBWBHTC1	thrB	BW25113_RS00015	GGGATTCTTTTCGGATCAGG	1822	4873	NZ_CP009273	opp	set3S0524	Mix_11	Mix_11.thrB	5x	TRUE	3	Escherichia coli BW25113
pBWBHTC1	proA	BW25113_RS01230	ATCACCCTAGCAGCCAAAGG	256472	260222	NZ_CP009273	opp	set3S0495	pBWBHTC1	pBWBHTC1.proA	1x	TRUE	20	Escherichia coli BW25113
pBWBHTC1	metB	BW25113_RS20435	CACTGAACGTTTGTCTATGG	4118406	4120631	NZ_CP009273	opp	set3S0497	pBWBHTC1	pBWBHTC1.metB	5x	TRUE	74	Escherichia coli BW25113
pBWBHTC1	proB	BW25113_RS01225	TCTAATGTTGTCATTGGGAG	254826	257284	NZ_CP009273	same	set3S0553	Mix_11	Mix_11.proB	5x	FALSE	0	Escherichia coli BW25113
pBWBHTC1	proA	BW25113_RS01230	AGTCATAAACCGATTGTCGT	255591	258775	NZ_CP009273	same	set3S0529	Mix_11	Mix_11.proA	1x, 5x	FALSE	0	Escherichia coli BW25113
pBWBHTC1	thrB	BW25113_RS00015	GTGATGCGTCGATCCCTGCA	2153	5498	NZ_CP009273	same	set3S0524	Mix_11	Mix_11.thrB	5x	TRUE	6	Escherichia coli BW25113
pBWBHTC1	hisG	BW25113_RS10550	AGCTTCGGGGTTAAGTGTTT	2081896	2084622	NZ_CP009273	same	set3S0565	Mix_11	Mix_11.hisG	5x	FALSE	0	Escherichia coli BW25113
pBWBHTC1	serA	BW25113_RS15140	ACTGAGATCATTTGCTAGGG	3048982	3051851	NZ_CP009273	opp	set3S0543	Mix_11	Mix_11.serA	5x	TRUE	238	Escherichia coli BW25113
pBWBHTC1	thrB	BW25113_RS00015	TAAGCAAGTATCACGAATCA	2043	4740	NZ_CP009273	same	set3S0518	pBWBHTC1	pBWBHTC1.thrB	5x	TRUE	30	Escherichia coli BW25113
pBWBHTC1	purE	BW25113_RS02685	AAGAACCAGGGGGAGGACGG	547431	550220	NZ_CP009273	opp	set3S0547	Mix_11	Mix_11.purE	5x	FALSE	5	Escherichia coli BW25113
pBWBHTC1	proB	BW25113_RS01225	GCGTAGTGGAGTATACCGTC	254773	258929	NZ_CP009273	opp	set3S0552	Mix_11	Mix_11.proB	1x	FALSE	0	Escherichia coli BW25113
pBWBHTC1	purE	BW25113_RS02685	AAGAACCAGGGGGAGGACGG	547431	550220	NZ_CP009273	opp	set3S0546	Mix_11	Mix_11.purE	1x	FALSE	5	Escherichia coli BW25113
pBWBHTC1	ilvD	BW25113_RS19585	TGGGTGCCAACATGGAAGCA	3945315	3948957	NZ_CP009273	opp	set3S0562	Mix_11	Mix_11.ilvD	1x	FALSE	0	Escherichia coli BW25113
pBWBHTC1	thrB	BW25113_RS00015	CGAGACTGAGCGAACTGGAT	1623	4387	NZ_CP009273	opp	set3S0523	Mix_11	Mix_11.thrB	1x	TRUE	8	Escherichia coli BW25113
pBWBHTC1	thrB	BW25113_RS00015	CGACTGGACACAAATCCGTC	1812	4060	NZ_CP009273	same	set3S0518	pBWBHTC1	pBWBHTC1.thrB	5x	TRUE	1	Escherichia coli BW25113
pBWBHTC1	proA	BW25113_RS01230	CAACGAATTTAGTTTGCAGA	256942	260607	NZ_CP009273	same	set3S0529	Mix_11	Mix_11.proA	1x, 5x	FALSE	0	Escherichia coli BW25113
pBWBHTC1	hisG	BW25113_RS10550	GGGCGGATTCGGTTCGTTCC	2083535	2086494	NZ_CP009273	same	set3S0565	Mix_11	Mix_11.hisG	5x	FALSE	0	Escherichia coli BW25113
pBWBHTC1	thrB	BW25113_RS00015	GACGTACTGATTCGCCTAGT	2170	4272	NZ_CP009273	same	set3S0523	Mix_11	Mix_11.thrB	1x	FALSE	0	Escherichia coli BW25113
pBWBHTC1	hisG	BW25113_RS10550	TTCTGAACTTCGTTATCTTT	2081896	2084622	NZ_CP009273	same	set3S0564	Mix_11	Mix_11.hisG	1x	FALSE	0	Escherichia coli BW25113
pBWBHTC1	thrB	BW25113_RS00015	TTCTTCATATGACATACGTC	2153	5498	NZ_CP009273	same	set3S0523	Mix_11	Mix_11.thrB	1x	TRUE	85	Escherichia coli BW25113
pBWBHTC1	proB	BW25113_RS01225	GTGTTATCTCAAGTCCCGGG	254974	257694	NZ_CP009273	same	set3S0553	Mix_11	Mix_11.proB	5x	FALSE	0	Escherichia coli BW25113
pBWBHTC1	proA	BW25113_RS01230	CGATGAAAATTTAATGTGCC	255940	259402	NZ_CP009273	same	set3S0495	pBWBHTC1	pBWBHTC1.proA	1x	TRUE	17	Escherichia coli BW25113
pBWBHTC1	serA	BW25113_RS15140	TTAGTAGGCAAGATGCAAAC	3049807	3052745	NZ_CP009273	same	set3S0543	Mix_11	Mix_11.serA	5x	TRUE	24	Escherichia coli BW25113
pBWBHTC1	thrB	BW25113_RS00015	CTTATTTCGATACTTCACTG	2433	5183	NZ_CP009273	opp	set3S0518	pBWBHTC1	pBWBHTC1.thrB	5x	TRUE	19	Escherichia coli BW25113
pBWBHTC1	trpA	BW25113_RS06570	CATACGAGATGTATTGTATG	1310213	1313565	NZ_CP009273	same	set3S0539	Mix_11	Mix_11.trpA	5x	TRUE	5	Escherichia coli BW25113
pBWBHTC1	trpA	BW25113_RS06570	CTTGTGACAAATTTACTAGG	1309657	1312831	NZ_CP009273	same	set3S0539	Mix_11	Mix_11.trpA	5x	FALSE	6	Escherichia coli BW25113
pBWBHTC1	metB	BW25113_RS20435	CACTGAACGTTTGTCTATGG	4118406	4120631	NZ_CP009273	opp	set3S0496	pBWBHTC1	pBWBHTC1.metB	1x	TRUE	74	Escherichia coli BW25113
pBWBHTC1	pheA	BW25113_RS13570	ATCTTAGTTAATTAGCAAAG	2729743	2733063	NZ_CP009273	opp	set3S0545	Mix_11	Mix_11.pheA	5x	TRUE	20	Escherichia coli BW25113
pBWBHTC1	proB	BW25113_RS01225	GCGTAGTGGAGTATACCGTC	254773	258929	NZ_CP009273	opp	set3S0553	Mix_11	Mix_11.proB	5x	FALSE	0	Escherichia coli BW25113
pBWBHTC1	thrB	BW25113_RS00015	TTCTTCATATGACATACGTC	2153	5498	NZ_CP009273	same	set3S0518	pBWBHTC1	pBWBHTC1.thrB	5x	TRUE	137	Escherichia coli BW25113
pBWBHTC1	proA	BW25113_RS01230	GTCTAGAAATTGAATCTATT	256604	258848	NZ_CP009273	opp	set3S0529	Mix_11	Mix_11.proA	1x, 5x	FALSE	8	Escherichia coli BW25113
pBWBHTC1	metB	BW25113_RS20435	GGCATATGGTTTGTTTTTCA	4118374	4120693	NZ_CP009273	opp	set3S0497	pBWBHTC1	pBWBHTC1.metB	5x	TRUE	61	Escherichia coli BW25113
pBWBHTC1	purE	BW25113_RS02685	GATGCGCCGGTGCGACGCTC	545405	549064	NZ_CP009273	same	set3S0547	Mix_11	Mix_11.purE	5x	TRUE	57	Escherichia coli BW25113
pBWBHTC1	aroE	BW25113_RS17015	GTAGTAGGCGGAGTTTTATT	3423302	3425643	NZ_CP009273	same	set3S0558	Mix_11	Mix_11.aroE	1x	TRUE	26	Escherichia coli BW25113
pBWBHTC1	trpA	BW25113_RS06570	CATACGAGATGTATTGTATG	1310213	1313565	NZ_CP009273	same	set3S0538	Mix_11	Mix_11.trpA	1x	TRUE	5	Escherichia coli BW25113
pBWBHTC1	serA	BW25113_RS15140	GGTTACTTGATAGCGTGCGA	3049179	3052367	NZ_CP009273	opp	set3S0543	Mix_11	Mix_11.serA	5x	FALSE	0	Escherichia coli BW25113
pBWBHTC1	metB	BW25113_RS20435	TGTATAAGACGGCACGGAAA	4118302	4120876	NZ_CP009273	opp	set3S0496	pBWBHTC1	pBWBHTC1.metB	1x	TRUE	49	Escherichia coli BW25113
pBWBHTC1	thrB	BW25113_RS00015	CACTAGTTGAAGTGTGTGGG	2433	5183	NZ_CP009273	opp	set3S0518	pBWBHTC1	pBWBHTC1.thrB	5x	TRUE	63	Escherichia coli BW25113
pBWBHTC1	pheA	BW25113_RS13570	ATCTTAGTTAATTAGCAAAG	2729743	2733063	NZ_CP009273	opp	set3S0544	Mix_11	Mix_11.pheA	1x	TRUE	20	Escherichia coli BW25113
pBWBHTC1	thrB	BW25113_RS00015	CGAGACTGAGCGAACTGGAT	1623	4387	NZ_CP009273	opp	set3S0524	Mix_11	Mix_11.thrB	5x	TRUE	8	Escherichia coli BW25113
pBWBHTC1	metB	BW25113_RS20435	CAGCGATGGCATACTGCCGC	4117515	4120733	NZ_CP009273	same	set3S0496	pBWBHTC1	pBWBHTC1.metB	1x	TRUE	6	Escherichia coli BW25113
pBWBHTC1	trpA	BW25113_RS06570	ACTCCGTCCTTCTTATAGTA	1308983	1311862	NZ_CP009273	same	set3S0539	Mix_11	Mix_11.trpA	5x	TRUE	0	Escherichia coli BW25113
pBWBHTC1	thrB	BW25113_RS00015	CACTAGTTGAAGTGTGTGGG	2433	5183	NZ_CP009273	opp	set3S0523	Mix_11	Mix_11.thrB	1x	TRUE	10	Escherichia coli BW25113
pBWBHTC1	proB	BW25113_RS01225	TCTAATGTTGTCATTGGGAG	254826	257284	NZ_CP009273	same	set3S0552	Mix_11	Mix_11.proB	1x	FALSE	0	Escherichia coli BW25113
pBWBHTC1	pheA	BW25113_RS13570	AGTTCAGGTCGCCCGATGGG	2730706	2733397	NZ_CP009273	same	set3S0545	Mix_11	Mix_11.pheA	5x	TRUE	18	Escherichia coli BW25113
pBWBHTC1	thrB	BW25113_RS00015	GACGTACTGATTCGCCTAGT	2170	4272	NZ_CP009273	same	set3S0518	pBWBHTC1	pBWBHTC1.thrB	5x	TRUE	9	Escherichia coli BW25113
pBWBHTC1	purE	BW25113_RS02685	GATGCGCCGGTGCGACGCTC	545405	549064	NZ_CP009273	same	set3S0546	Mix_11	Mix_11.purE	1x	TRUE	57	Escherichia coli BW25113
pBWBHTC1	proA	BW25113_RS01230	AGTCATAAACCGATTGTCGT	255591	258775	NZ_CP009273	same	set3S0495	pBWBHTC1	pBWBHTC1.proA	1x	TRUE	16	Escherichia coli BW25113
pBWBHTC1	hisC	BW25113_RS10560	TCAGGGCCCAATTGAATGAA	2083825	2088397	NZ_CP009273	opp	set3S0548	Mix_11	Mix_11.hisC	1x	TRUE	1	Escherichia coli BW25113
pBWBHTC1	proB	BW25113_RS01225	AGTCATAAACCGATTGTCGT	255591	258775	NZ_CP009273	same	set3S0552	Mix_11	Mix_11.proB	1x	TRUE	1	Escherichia coli BW25113
pBWBHTC1	proA	BW25113_RS01230	CAACGAATTTAGTTTGCAGA	256942	260607	NZ_CP009273	same	set3S0495	pBWBHTC1	pBWBHTC1.proA	1x	FALSE	42	Escherichia coli BW25113
pBWBHTC1	purE	BW25113_RS02685	TAGGTCGTTAAATGACTGGT	545405	549064	NZ_CP009273	same	set3S0546	Mix_11	Mix_11.purE	1x	FALSE	11	Escherichia coli BW25113
pBWBHTC10	cysH	AAFF35_05580	CAACAGGTAAATTTTATGTT	1343830	1346318	CP151803	same	set3S0567	Mix_11	Mix_11.cysH	5x	FALSE	0	Pedobacter sp. FW305-3-2-15-E-R2A2
pBWBHTC10	proB	AAFF35_11135	AATTATTCTGTGAGTTAGAA	2651952	2653587	CP151803	same	set3S0552	Mix_11	Mix_11.proB	1x	FALSE	0	Pedobacter sp. FW305-3-2-15-E-R2A2
pBWBHTC10	serA	AAFF35_18625	ATGTAAGTACATCCATCGAG	4624044	4627093	CP151803	opp	set3S0543	Mix_11	Mix_11.serA	5x	FALSE	0	Pedobacter sp. FW305-3-2-15-E-R2A2
pBWBHTC10	proB	AAFF35_11135	AATTATTCTGTGAGTTAGAA	2651952	2653587	CP151803	same	set3S0553	Mix_11	Mix_11.proB	5x	FALSE	0	Pedobacter sp. FW305-3-2-15-E-R2A2
pBWBHTC10	cysH	AAFF35_05580	CAACAGGTAAATTTTATGTT	1343830	1346318	CP151803	same	set3S0566	Mix_11	Mix_11.cysH	1x	FALSE	0	Pedobacter sp. FW305-3-2-15-E-R2A2
pBWBHTC10	proB	AAFF35_11135	ATAAATAGGATGGTGCAACG	2651861	2654012	CP151803	same	set3S0553	Mix_11	Mix_11.proB	5x	TRUE	19	Pedobacter sp. FW305-3-2-15-E-R2A2
pBWBHTC10	proB	AAFF35_11135	ATAGAGTGTCATACCTCTAA	2651130	2653508	CP151803	same	set3S0552	Mix_11	Mix_11.proB	1x	FALSE	0	Pedobacter sp. FW305-3-2-15-E-R2A2
pBWBHTC10	ilvD	AAFF35_02590	GTTCTACCACTGTTCCATAT	644371	647373	CP151803	opp	set3S0563	Mix_11	Mix_11.ilvD	5x	FALSE	0	Pedobacter sp. FW305-3-2-15-E-R2A2
pBWBHTC10	proB	AAFF35_11135	ATAGTTAAGCCACATTATAA	2651952	2653587	CP151803	same	set3S0553	Mix_11	Mix_11.proB	5x	FALSE	0	Pedobacter sp. FW305-3-2-15-E-R2A2
pBWBHTC10	ilvD	AAFF35_02590	GTTCTACCACTGTTCCATAT	644371	647373	CP151803	opp	set3S0562	Mix_11	Mix_11.ilvD	1x	FALSE	0	Pedobacter sp. FW305-3-2-15-E-R2A2
pBWBHTC10	aroE	AAFF35_30165	AGTTTATTTAGATCCCTATG	7385632	7389265	CP151803	opp	set3S0559	Mix_11	Mix_11.aroE	5x	FALSE	0	Pedobacter sp. FW305-3-2-15-E-R2A2
pBWBHTC10	proB	AAFF35_11135	ATAGAGTGTCATACCTCTAA	2651130	2653508	CP151803	same	set3S0553	Mix_11	Mix_11.proB	5x	FALSE	0	Pedobacter sp. FW305-3-2-15-E-R2A2
pBWBHTC10	proB	AAFF35_11135	ATAGTTAAGCCACATTATAA	2651952	2653587	CP151803	same	set3S0552	Mix_11	Mix_11.proB	1x	FALSE	0	Pedobacter sp. FW305-3-2-15-E-R2A2
pBWBHTC10	proB	AAFF35_11135	TTATTTCGATATTAACGTCT	2651598	2653544	CP151803	opp	set3S0552	Mix_11	Mix_11.proB	1x	FALSE	17	Pedobacter sp. FW305-3-2-15-E-R2A2
pBWBHTC10	trpA	AAFF35_06155	ATTTTTTTGCTCTTACTTAA	1463521	1467566	CP151803	opp	set3S0538	Mix_11	Mix_11.trpA	1x	FALSE	0	Pedobacter sp. FW305-3-2-15-E-R2A2
pBWBHTC10	trpA	AAFF35_06155	ATTTTTTTGCTCTTACTTAA	1463521	1467566	CP151803	opp	set3S0539	Mix_11	Mix_11.trpA	5x	FALSE	0	Pedobacter sp. FW305-3-2-15-E-R2A2
pBWBHTC10	proB	AAFF35_11135	CCATCCCTCTAGTGTGAAAA	2651598	2653544	CP151803	opp	set3S0552	Mix_11	Mix_11.proB	1x	FALSE	0	Pedobacter sp. FW305-3-2-15-E-R2A2
pBWBHTC10	proA	AAFF35_11140	ATTGTTCAAATTTGGTCTTT	2652631	2655130	CP151803	opp	set3S0508	pBWBHTC10	pBWBHTC10.proA	1x, 5x	FALSE	63	Pedobacter sp. FW305-3-2-15-E-R2A2
pBWBHTC10	proB	AAFF35_11135	CCATCCCTCTAGTGTGAAAA	2651598	2653544	CP151803	opp	set3S0553	Mix_11	Mix_11.proB	5x	FALSE	0	Pedobacter sp. FW305-3-2-15-E-R2A2
pBWBHTC10	proB	AAFF35_11135	TATTATTCTGTGAGTTAGAA	2651952	2653587	CP151803	same	set3S0552	Mix_11	Mix_11.proB	1x	TRUE	18	Pedobacter sp. FW305-3-2-15-E-R2A2
pBWBHTC10	trpA	AAFF35_06155	CTGAAATGCAATTTTGTACC	1465019	1467681	CP151803	same	set3S0538	Mix_11	Mix_11.trpA	1x	TRUE	4	Pedobacter sp. FW305-3-2-15-E-R2A2
pBWBHTC10	trpA	AAFF35_06155	CTGAAATGCAATTTTGTACC	1465019	1467681	CP151803	same	set3S0539	Mix_11	Mix_11.trpA	5x	TRUE	4	Pedobacter sp. FW305-3-2-15-E-R2A2
pBWBHTC10	proA	AAFF35_11140	ACCTAGGGTTTCGCCTCTCT	2652569	2654517	CP151803	opp	set3S0529	Mix_11	Mix_11.proA	1x, 5x	FALSE	8	Pedobacter sp. FW305-3-2-15-E-R2A2
pBWBHTC10	trpA	AAFF35_06155	GCACGGTAAGTTTAGTAAAA	1463521	1467566	CP151803	opp	set3S0538	Mix_11	Mix_11.trpA	1x	FALSE	0	Pedobacter sp. FW305-3-2-15-E-R2A2
pBWBHTC10	trpA	AAFF35_06155	GCACGGTAAGTTTAGTAAAA	1463521	1467566	CP151803	opp	set3S0539	Mix_11	Mix_11.trpA	5x	FALSE	0	Pedobacter sp. FW305-3-2-15-E-R2A2
pBWBHTC10	aroE	AAFF35_30165	AGTTTATTTAGATCCCTATG	7385632	7389265	CP151803	opp	set3S0558	Mix_11	Mix_11.aroE	1x	FALSE	0	Pedobacter sp. FW305-3-2-15-E-R2A2
pBWBHTC10	proB	AAFF35_11135	ATAAATAGGATGGTGCAACG	2651861	2654012	CP151803	same	set3S0552	Mix_11	Mix_11.proB	1x	TRUE	19	Pedobacter sp. FW305-3-2-15-E-R2A2
pBWBHTC10	serA	AAFF35_18625	ATTGCGATCCAGGTTAGATA	4624044	4627093	CP151803	opp	set3S0543	Mix_11	Mix_11.serA	5x	FALSE	0	Pedobacter sp. FW305-3-2-15-E-R2A2
pBWBHTC10	serA	AAFF35_18625	ATTGCGATCCAGGTTAGATA	4624044	4627093	CP151803	opp	set3S0542	Mix_11	Mix_11.serA	1x	FALSE	0	Pedobacter sp. FW305-3-2-15-E-R2A2
pBWBHTC10	proA	AAFF35_11140	ATTGTTCAAATTTGGTCTTT	2652631	2655130	CP151803	opp	set3S0529	Mix_11	Mix_11.proA	1x, 5x	FALSE	4	Pedobacter sp. FW305-3-2-15-E-R2A2
pBWBHTC10	trpA	AAFF35_06155	CGATAGCAAGCTCATTAAGA	1465019	1467681	CP151803	same	set3S0538	Mix_11	Mix_11.trpA	1x	FALSE	0	Pedobacter sp. FW305-3-2-15-E-R2A2
pBWBHTC10	trpA	AAFF35_06155	CGATAGCAAGCTCATTAAGA	1465019	1467681	CP151803	same	set3S0539	Mix_11	Mix_11.trpA	5x	FALSE	0	Pedobacter sp. FW305-3-2-15-E-R2A2
pBWBHTC10	serA	AAFF35_18625	ATGTAAGTACATCCATCGAG	4624044	4627093	CP151803	opp	set3S0542	Mix_11	Mix_11.serA	1x	FALSE	0	Pedobacter sp. FW305-3-2-15-E-R2A2
pBWBHTC10	proB	AAFF35_11135	TATTATTCTGTGAGTTAGAA	2651952	2653587	CP151803	same	set3S0553	Mix_11	Mix_11.proB	5x	TRUE	18	Pedobacter sp. FW305-3-2-15-E-R2A2
pBWBHTC10	proA	AAFF35_11140	ACCTAGGGTTTCGCCTCTCT	2652569	2654517	CP151803	opp	set3S0508	pBWBHTC10	pBWBHTC10.proA	1x, 5x	FALSE	25	Pedobacter sp. FW305-3-2-15-E-R2A2
pBWBHTC10	ilvD	AAFF35_02590	ACGAAGGACTTTAATTTTGT	644371	647373	CP151803	opp	set3S0563	Mix_11	Mix_11.ilvD	5x	FALSE	0	Pedobacter sp. FW305-3-2-15-E-R2A2
pBWBHTC10	ilvD	AAFF35_02590	ACGAAGGACTTTAATTTTGT	644371	647373	CP151803	opp	set3S0562	Mix_11	Mix_11.ilvD	1x	FALSE	0	Pedobacter sp. FW305-3-2-15-E-R2A2
pBWBHTC10	proB	AAFF35_11135	TTATTTCGATATTAACGTCT	2651598	2653544	CP151803	opp	set3S0553	Mix_11	Mix_11.proB	5x	FALSE	17	Pedobacter sp. FW305-3-2-15-E-R2A2
pBWBHTC10	aroE	AAFF35_30165	CCGCGGCTGTGATTTGTTCA	7385301	7388134	CP151803	same	set3S0558	Mix_11	Mix_11.aroE	1x	FALSE	0	Pedobacter sp. FW305-3-2-15-E-R2A2
pBWBHTC10	aroE	AAFF35_30165	CCGCGGCTGTGATTTGTTCA	7385301	7388134	CP151803	same	set3S0559	Mix_11	Mix_11.aroE	5x	FALSE	0	Pedobacter sp. FW305-3-2-15-E-R2A2
pBWBHTC11	cysH	AAFF19_11830	TTGACAACGGTTAGTAAGCT	2508020	2510378	CP152407	opp	set3S0566	Mix_11	Mix_11.cysH	1x	FALSE	0	Acidovorax sp. FHTAMBA
pBWBHTC11	thrB	AAFF19_06970	GTAAAATTAAACATAAAAAC	1501497	1504537	CP152407	same	set3S0523	Mix_11	Mix_11.thrB	1x	FALSE	0	Acidovorax sp. FHTAMBA
pBWBHTC11	metB	AAFF19_12795	TAAATTATTATTTTACAAGC	2712981	2715987	CP152407	same	set3S0526	Mix_11	Mix_11.metB	5x	FALSE	0	Acidovorax sp. FHTAMBA
pBWBHTC11	proB	AAFF19_06010	ATTTAATTTTTATCCATATA	1294966	1296890	CP152407	opp	set3S0552	Mix_11	Mix_11.proB	1x	FALSE	0	Acidovorax sp. FHTAMBA
pBWBHTC11	thrB	AAFF19_06970	GTTATTCTTTTACGTTAAAG	1501497	1504537	CP152407	same	set3S0531	pBWBHTC11	pBWBHTC11.thrB	1x, 5x	TRUE	63	Acidovorax sp. FHTAMBA
pBWBHTC11	proB	AAFF19_06010	TATTAATTTAAACGGGACTA	1294176	1297234	CP152407	opp	set3S0552	Mix_11	Mix_11.proB	1x	FALSE	0	Acidovorax sp. FHTAMBA
pBWBHTC11	pyrD	AAFF19_12710	TCCCGTCATGGTTCAAATAT	2688777	2691234	CP152407	opp	set3S0561	Mix_11	Mix_11.pyrD	5x	FALSE	0	Acidovorax sp. FHTAMBA
pBWBHTC11	cysH	AAFF19_11830	TCGGGATCAGCGGCGGACTA	2508247	2510909	CP152407	opp	set3S0567	Mix_11	Mix_11.cysH	5x	FALSE	0	Acidovorax sp. FHTAMBA
pBWBHTC11	pyrD	AAFF19_12710	ATCGGGATATCTAACCTAAA	2687710	2689903	CP152407	same	set3S0561	Mix_11	Mix_11.pyrD	5x	FALSE	0	Acidovorax sp. FHTAMBA
pBWBHTC11	cysH	AAFF19_11830	TTGACAACGGTTAGTAAGCT	2508020	2510378	CP152407	opp	set3S0567	Mix_11	Mix_11.cysH	5x	FALSE	0	Acidovorax sp. FHTAMBA
pBWBHTC11	purE	AAFF19_00150	AACTATTACTTCGTACGGTG	31564	33662	CP152407	opp	set3S0546	Mix_11	Mix_11.purE	1x	FALSE	0	Acidovorax sp. FHTAMBA
pBWBHTC11	metB	AAFF19_12795	ATGGTAGTAATAATACTAAT	2714113	2716719	CP152407	opp	set3S0526	Mix_11	Mix_11.metB	5x	FALSE	0	Acidovorax sp. FHTAMBA
pBWBHTC11	metB	AAFF19_12795	ATGGTAGTAATAATACTAAT	2714113	2716719	CP152407	opp	set3S0506	pBWBHTC11	pBWBHTC11.metB	1x, 5x	FALSE	27	Acidovorax sp. FHTAMBA
pBWBHTC11	proB	AAFF19_06010	TTATCATTATTAATTGTCTT	1294164	1297146	CP152407	opp	set3S0552	Mix_11	Mix_11.proB	1x	FALSE	22	Acidovorax sp. FHTAMBA
pBWBHTC11	serA	AAFF19_06105	TTTTAAAGTACTCTGTCTAT	1314853	1317109	CP152407	opp	set3S0542	Mix_11	Mix_11.serA	1x	FALSE	13	Acidovorax sp. FHTAMBA
pBWBHTC11	pyrD	AAFF19_12710	ATATGCTCGTCATACAACCG	2688605	2690475	CP152407	opp	set3S0561	Mix_11	Mix_11.pyrD	5x	FALSE	9	Acidovorax sp. FHTAMBA
pBWBHTC11	hisC	AAFF19_05770	GTGGTAGTGGGATAATGTAC	1250841	1253492	CP152407	same	set3S0548	Mix_11	Mix_11.hisC	1x	TRUE	4	Acidovorax sp. FHTAMBA
pBWBHTC11	argG	AAFF19_15010	TTTGCATTGTTAACGTGCAC	3195074	3197094	CP152407	same	set3S0540	Mix_11	Mix_11.argG	1x	TRUE	4	Acidovorax sp. FHTAMBA
pBWBHTC11	metB	AAFF19_12795	TAAATTATTATTTTACAAGC	2712981	2715987	CP152407	same	set3S0525	Mix_11	Mix_11.metB	1x	FALSE	0	Acidovorax sp. FHTAMBA
pBWBHTC11	pyrD	AAFF19_12710	TACTTTCTAGTGTTAGTTTG	2688191	2690792	CP152407	opp	set3S0561	Mix_11	Mix_11.pyrD	5x	FALSE	0	Acidovorax sp. FHTAMBA
pBWBHTC11	pheA	AAFF19_14770	AAATTTAGAGTGACATTTGC	3147682	3150910	CP152407	opp	set3S0544	Mix_11	Mix_11.pheA	1x	FALSE	14	Acidovorax sp. FHTAMBA
pBWBHTC11	aroA	AAFF19_14780	TCATCGATCCTTTAGTTATC	3148768	3152722	CP152407	same	set3S0533	Mix_11	Mix_11.aroA	5x	FALSE	0	Acidovorax sp. FHTAMBA
pBWBHTC11	ilvD	AAFF19_10010	TTGTTAAATTATAGGTAGTA	2125680	2129160	CP152407	opp	set3S0562	Mix_11	Mix_11.ilvD	1x	FALSE	0	Acidovorax sp. FHTAMBA
pBWBHTC11	aroA	AAFF19_14780	TCATCGATCCTTTAGTTATC	3148768	3152722	CP152407	same	set3S0530	Mix_11	Mix_11.aroA	1x	FALSE	0	Acidovorax sp. FHTAMBA
pBWBHTC11	hisG	AAFF19_05745	TCGTCAGTAGTGATTTTTTA	1245929	1248465	CP152407	same	set3S0564	Mix_11	Mix_11.hisG	1x	FALSE	0	Acidovorax sp. FHTAMBA
pBWBHTC11	metB	AAFF19_12795	ATGGTAGTAATAATACTAAT	2714113	2716719	CP152407	opp	set3S0525	Mix_11	Mix_11.metB	1x	FALSE	0	Acidovorax sp. FHTAMBA
pBWBHTC11	pyrD	AAFF19_12710	TAGTGGTAGTAATAGAATAA	2688254	2690134	CP152407	same	set3S0561	Mix_11	Mix_11.pyrD	5x	FALSE	0	Acidovorax sp. FHTAMBA
pBWBHTC11	serA	AAFF19_06105	TACAGCATTCAATGTACTAC	1314522	1316238	CP152407	same	set3S0543	Mix_11	Mix_11.serA	5x	FALSE	0	Acidovorax sp. FHTAMBA
pBWBHTC11	ilvD	AAFF19_10010	ATTTATTATCAAATAATTTT	2125795	2128978	CP152407	opp	set3S0563	Mix_11	Mix_11.ilvD	5x	FALSE	0	Acidovorax sp. FHTAMBA
pBWBHTC11	cysH	AAFF19_11830	ACTTTCCTTTCGGCTAGGCG	2508020	2510378	CP152407	opp	set3S0567	Mix_11	Mix_11.cysH	5x	FALSE	0	Acidovorax sp. FHTAMBA
pBWBHTC11	argG	AAFF19_15010	TTTGCATTGTTAACGTGCAC	3195074	3197094	CP152407	same	set3S0541	Mix_11	Mix_11.argG	5x	TRUE	4	Acidovorax sp. FHTAMBA
pBWBHTC11	proB	AAFF19_06010	TAGTTTCATCCATTACCGTT	1294176	1297234	CP152407	opp	set3S0553	Mix_11	Mix_11.proB	5x	FALSE	0	Acidovorax sp. FHTAMBA
pBWBHTC11	pheA	AAFF19_14770	TAATTTATCGGTAAAGGCCT	3147477	3150091	CP152407	opp	set3S0545	Mix_11	Mix_11.pheA	5x	FALSE	2	Acidovorax sp. FHTAMBA
pBWBHTC11	proB	AAFF19_06010	TAGTTTCATCCATTACCGTT	1294176	1297234	CP152407	opp	set3S0552	Mix_11	Mix_11.proB	1x	FALSE	0	Acidovorax sp. FHTAMBA
pBWBHTC11	proB	AAFF19_06010	TTATCATTATTAATTGTCTT	1294164	1297146	CP152407	opp	set3S0553	Mix_11	Mix_11.proB	5x	FALSE	22	Acidovorax sp. FHTAMBA
pBWBHTC11	aroE	AAFF19_19275	TGACCTTGTGTTCGGAATTT	4134765	4137014	CP152407	same	set3S0558	Mix_11	Mix_11.aroE	1x	FALSE	33	Acidovorax sp. FHTAMBA
pBWBHTC11	cysH	AAFF19_11830	TGCAAGTCTGGGGCTTTAGT	2508188	2510260	CP152407	opp	set3S0566	Mix_11	Mix_11.cysH	1x	FALSE	0	Acidovorax sp. FHTAMBA
pBWBHTC11	aroA	AAFF19_14780	TCATCGATCCTTTAGTTATC	3148768	3152722	CP152407	same	set3S0516	pBWBHTC11	pBWBHTC11.aroA	1x, 5x	TRUE	201	Acidovorax sp. FHTAMBA
pBWBHTC11	serA	AAFF19_06105	ATTACAGCGCTAGCAACTTC	1314827	1316528	CP152407	same	set3S0542	Mix_11	Mix_11.serA	1x	FALSE	0	Acidovorax sp. FHTAMBA
pBWBHTC11	pyrD	AAFF19_12710	TCCCGTCATGGTTCAAATAT	2688777	2691234	CP152407	opp	set3S0560	Mix_11	Mix_11.pyrD	1x	FALSE	0	Acidovorax sp. FHTAMBA
pBWBHTC11	ilvD	AAFF19_10010	ATTTATTATCAAATAATTTT	2125795	2128978	CP152407	opp	set3S0562	Mix_11	Mix_11.ilvD	1x	FALSE	0	Acidovorax sp. FHTAMBA
pBWBHTC11	pyrD	AAFF19_12710	ATATGCTCGTCATACAACCG	2688605	2690475	CP152407	opp	set3S0560	Mix_11	Mix_11.pyrD	1x	FALSE	9	Acidovorax sp. FHTAMBA
pBWBHTC11	cysH	AAFF19_11830	TGATACGTATGTTAAGCATC	2507945	2510290	CP152407	same	set3S0566	Mix_11	Mix_11.cysH	1x	FALSE	0	Acidovorax sp. FHTAMBA
pBWBHTC11	trpA	AAFF19_07375	CCATAGCCAGAGTGGGGTTT	1589788	1592056	CP152407	same	set3S0539	Mix_11	Mix_11.trpA	5x	TRUE	31	Acidovorax sp. FHTAMBA
pBWBHTC11	ilvD	AAFF19_10010	TTGTTAAATTATAGGTAGTA	2125680	2129160	CP152407	opp	set3S0563	Mix_11	Mix_11.ilvD	5x	FALSE	0	Acidovorax sp. FHTAMBA
pBWBHTC11	cysH	AAFF19_11830	GAAACAGTTAAAAAAAACGA	2508332	2511456	CP152407	same	set3S0566	Mix_11	Mix_11.cysH	1x	FALSE	0	Acidovorax sp. FHTAMBA
pBWBHTC11	thrB	AAFF19_06970	GGATGATTGATGTAATACCT	1501410	1503508	CP152407	same	set3S0524	Mix_11	Mix_11.thrB	5x	FALSE	29	Acidovorax sp. FHTAMBA
pBWBHTC11	proA	AAFF19_00060	ACCGGGTTTAAAATACCTCT	14264	16311	CP152407	opp	set3S0529	Mix_11	Mix_11.proA	1x, 5x	FALSE	0	Acidovorax sp. FHTAMBA
pBWBHTC11	trpA	AAFF19_07375	CCATAGCCAGAGTGGGGTTT	1589788	1592056	CP152407	same	set3S0538	Mix_11	Mix_11.trpA	1x	TRUE	31	Acidovorax sp. FHTAMBA
pBWBHTC11	trpA	AAFF19_07375	TAAGATATCCTTCTTCTAAG	1590158	1592748	CP152407	same	set3S0538	Mix_11	Mix_11.trpA	1x	FALSE	0	Acidovorax sp. FHTAMBA
pBWBHTC11	cysH	AAFF19_11830	TGCAAGTCTGGGGCTTTAGT	2508188	2510260	CP152407	opp	set3S0567	Mix_11	Mix_11.cysH	5x	FALSE	0	Acidovorax sp. FHTAMBA
pBWBHTC11	hisC	AAFF19_05770	GCCTACTATGCAGCCTATGC	1250021	1253243	CP152407	same	set3S0548	Mix_11	Mix_11.hisC	1x	TRUE	7	Acidovorax sp. FHTAMBA
pBWBHTC11	pheA	AAFF19_14770	TTCATATTGTTTTGCGGGCT	3146645	3149463	CP152407	same	set3S0545	Mix_11	Mix_11.pheA	5x	TRUE	4	Acidovorax sp. FHTAMBA
pBWBHTC11	proA	AAFF19_00060	ACCGGGTTTAAAATACCTCT	14264	16311	CP152407	opp	set3S0509	pBWBHTC11	pBWBHTC11.proA	1x, 5x	FALSE	0	Acidovorax sp. FHTAMBA
pBWBHTC11	cysH	AAFF19_11830	ACTTTCCTTTCGGCTAGGCG	2508020	2510378	CP152407	opp	set3S0566	Mix_11	Mix_11.cysH	1x	FALSE	0	Acidovorax sp. FHTAMBA
pBWBHTC11	pheA	AAFF19_14770	GTCTGCAATGTTATAAGGTT	3147519	3151071	CP152407	opp	set3S0544	Mix_11	Mix_11.pheA	1x	FALSE	4	Acidovorax sp. FHTAMBA
pBWBHTC11	pheA	AAFF19_14770	TAATTTATCGGTAAAGGCCT	3147477	3150091	CP152407	opp	set3S0544	Mix_11	Mix_11.pheA	1x	FALSE	2	Acidovorax sp. FHTAMBA
pBWBHTC11	pyrD	AAFF19_12710	TAATTCTATCATTATGTAGT	2688732	2691227	CP152407	opp	set3S0561	Mix_11	Mix_11.pyrD	5x	FALSE	13	Acidovorax sp. FHTAMBA
pBWBHTC11	pyrD	AAFF19_12710	ATCAGTAATCAGCTATTTAA	2687135	2690183	CP152407	same	set3S0560	Mix_11	Mix_11.pyrD	1x	TRUE	14	Acidovorax sp. FHTAMBA
pBWBHTC11	metB	AAFF19_12795	TAAATTATTATTTTACAAGC	2712981	2715987	CP152407	same	set3S0506	pBWBHTC11	pBWBHTC11.metB	1x, 5x	FALSE	9	Acidovorax sp. FHTAMBA
pBWBHTC11	pyrD	AAFF19_12710	TTTCTAGCTTGATAGTGAAT	2688243	2689962	CP152407	same	set3S0560	Mix_11	Mix_11.pyrD	1x	TRUE	11	Acidovorax sp. FHTAMBA
pBWBHTC11	cysH	AAFF19_11830	TCGGGATCAGCGGCGGACTA	2508247	2510909	CP152407	opp	set3S0566	Mix_11	Mix_11.cysH	1x	FALSE	0	Acidovorax sp. FHTAMBA
pBWBHTC11	hisC	AAFF19_05770	TAAACCAAGTTGTGCTATTC	1250577	1252385	CP152407	opp	set3S0548	Mix_11	Mix_11.hisC	1x	FALSE	20	Acidovorax sp. FHTAMBA
pBWBHTC11	aroE	AAFF19_19275	TGACCTTGTGTTCGGAATTT	4134765	4137014	CP152407	same	set3S0559	Mix_11	Mix_11.aroE	5x	FALSE	33	Acidovorax sp. FHTAMBA
pBWBHTC11	hisG	AAFF19_05745	TCACCTTCTATCCCAAGCAG	1247333	1250040	CP152407	opp	set3S0565	Mix_11	Mix_11.hisG	5x	FALSE	19	Acidovorax sp. FHTAMBA
pBWBHTC11	metB	AAFF19_12795	TATTTGTGTTCATTCCTAAA	2713512	2716048	CP152407	opp	set3S0506	pBWBHTC11	pBWBHTC11.metB	1x, 5x	FALSE	86	Acidovorax sp. FHTAMBA
pBWBHTC11	serA	AAFF19_06105	TTAAGTTCGTTTGTTTGATG	1314827	1316528	CP152407	same	set3S0543	Mix_11	Mix_11.serA	5x	FALSE	0	Acidovorax sp. FHTAMBA
pBWBHTC11	thrB	AAFF19_06970	GTTATTCTTTTACGTTAAAG	1501497	1504537	CP152407	same	set3S0523	Mix_11	Mix_11.thrB	1x	FALSE	0	Acidovorax sp. FHTAMBA
pBWBHTC11	cysH	AAFF19_11830	TGATAACATAGCTTGAAACA	2508004	2510590	CP152407	opp	set3S0566	Mix_11	Mix_11.cysH	1x	FALSE	0	Acidovorax sp. FHTAMBA
pBWBHTC11	hisC	AAFF19_05770	TTTAAAAATTATAGAATACT	1251062	1253243	CP152407	opp	set3S0549	Mix_11	Mix_11.hisC	5x	TRUE	4	Acidovorax sp. FHTAMBA
pBWBHTC11	proB	AAFF19_06010	GAACACCCCCTTATTATAAG	1295293	1297674	CP152407	opp	set3S0552	Mix_11	Mix_11.proB	1x	TRUE	14	Acidovorax sp. FHTAMBA
pBWBHTC11	cysH	AAFF19_11830	GAAACAGTTAAAAAAAACGA	2508332	2511456	CP152407	same	set3S0567	Mix_11	Mix_11.cysH	5x	FALSE	0	Acidovorax sp. FHTAMBA
pBWBHTC11	metB	AAFF19_12795	AGTAATATGTGTCTTAGATG	2713325	2716286	CP152407	same	set3S0506	pBWBHTC11	pBWBHTC11.metB	1x, 5x	TRUE	14	Acidovorax sp. FHTAMBA
pBWBHTC11	argG	AAFF19_15010	GAATGTTTTTGGTAACTTTG	3194738	3197061	CP152407	opp	set3S0540	Mix_11	Mix_11.argG	1x	FALSE	0	Acidovorax sp. FHTAMBA
pBWBHTC11	cysH	AAFF19_11830	CTTGGGTGGATTGGCATACA	2508188	2510260	CP152407	opp	set3S0567	Mix_11	Mix_11.cysH	5x	FALSE	0	Acidovorax sp. FHTAMBA
pBWBHTC11	serA	AAFF19_06105	TTTTAAAGTACTCTGTCTAT	1314853	1317109	CP152407	opp	set3S0543	Mix_11	Mix_11.serA	5x	FALSE	13	Acidovorax sp. FHTAMBA
pBWBHTC11	cysH	AAFF19_11830	CTTGGGTGGATTGGCATACA	2508188	2510260	CP152407	opp	set3S0566	Mix_11	Mix_11.cysH	1x	FALSE	0	Acidovorax sp. FHTAMBA
pBWBHTC11	ilvD	AAFF19_10010	ACCCTCGAGCCTTCCCATGT	2125087	2129386	CP152407	opp	set3S0562	Mix_11	Mix_11.ilvD	1x	FALSE	0	Acidovorax sp. FHTAMBA
pBWBHTC11	hisC	AAFF19_05770	GCCTACTATGCAGCCTATGC	1250021	1253243	CP152407	same	set3S0549	Mix_11	Mix_11.hisC	5x	TRUE	7	Acidovorax sp. FHTAMBA
pBWBHTC11	thrB	AAFF19_06970	GTAAAATTAAACATAAAAAC	1501497	1504537	CP152407	same	set3S0524	Mix_11	Mix_11.thrB	5x	FALSE	0	Acidovorax sp. FHTAMBA
pBWBHTC11	thrB	AAFF19_06970	GTAAAATTAAACATAAAAAC	1501497	1504537	CP152407	same	set3S0531	pBWBHTC11	pBWBHTC11.thrB	1x, 5x	TRUE	6	Acidovorax sp. FHTAMBA
pBWBHTC11	purE	AAFF19_00150	AACTATTACTTCGTACGGTG	31564	33662	CP152407	opp	set3S0547	Mix_11	Mix_11.purE	5x	FALSE	0	Acidovorax sp. FHTAMBA
pBWBHTC11	proA	AAFF19_00060	AAACTCATTGTTCCTCACTC	14453	17934	CP152407	opp	set3S0509	pBWBHTC11	pBWBHTC11.proA	1x, 5x	FALSE	0	Acidovorax sp. FHTAMBA
pBWBHTC11	argG	AAFF19_15010	ATTAGGTTTCGGATCTGGGG	3194697	3196903	CP152407	same	set3S0541	Mix_11	Mix_11.argG	5x	FALSE	10	Acidovorax sp. FHTAMBA
pBWBHTC11	proB	AAFF19_06010	ACGTGTCCGTGCTTAATCCA	1295229	1297499	CP152407	same	set3S0552	Mix_11	Mix_11.proB	1x	FALSE	0	Acidovorax sp. FHTAMBA
pBWBHTC11	metB	AAFF19_12795	AAGGACCCTACAAAAATGCT	2713325	2716286	CP152407	same	set3S0506	pBWBHTC11	pBWBHTC11.metB	1x, 5x	TRUE	74	Acidovorax sp. FHTAMBA
pBWBHTC11	trpA	AAFF19_07375	ATTTTGTAAGAATATCTCCC	1589979	1593645	CP152407	opp	set3S0539	Mix_11	Mix_11.trpA	5x	FALSE	0	Acidovorax sp. FHTAMBA
pBWBHTC11	hisC	AAFF19_05770	GTGGTAGTGGGATAATGTAC	1250841	1253492	CP152407	same	set3S0549	Mix_11	Mix_11.hisC	5x	TRUE	4	Acidovorax sp. FHTAMBA
pBWBHTC11	metB	AAFF19_12795	AGTAATATGTGTCTTAGATG	2713325	2716286	CP152407	same	set3S0526	Mix_11	Mix_11.metB	5x	FALSE	0	Acidovorax sp. FHTAMBA
pBWBHTC11	proA	AAFF19_00060	GTGAATTTCAGCCTTTGTAG	14427	16708	CP152407	same	set3S0529	Mix_11	Mix_11.proA	1x, 5x	FALSE	16	Acidovorax sp. FHTAMBA
pBWBHTC11	pyrD	AAFF19_12710	TACTTTCTAGTGTTAGTTTG	2688191	2690792	CP152407	opp	set3S0560	Mix_11	Mix_11.pyrD	1x	FALSE	0	Acidovorax sp. FHTAMBA
pBWBHTC11	serA	AAFF19_06105	ATTACAGCGCTAGCAACTTC	1314827	1316528	CP152407	same	set3S0543	Mix_11	Mix_11.serA	5x	TRUE	0	Acidovorax sp. FHTAMBA
pBWBHTC11	pyrD	AAFF19_12710	TTTAGTATCTTATTTGATCA	2688777	2691234	CP152407	opp	set3S0561	Mix_11	Mix_11.pyrD	5x	FALSE	0	Acidovorax sp. FHTAMBA
pBWBHTC11	hisG	AAFF19_05745	TCGTCAGTAGTGATTTTTTA	1245929	1248465	CP152407	same	set3S0565	Mix_11	Mix_11.hisG	5x	FALSE	0	Acidovorax sp. FHTAMBA
pBWBHTC11	hisC	AAFF19_05770	TTTAAAAATTATAGAATACT	1251062	1253243	CP152407	opp	set3S0548	Mix_11	Mix_11.hisC	1x	TRUE	4	Acidovorax sp. FHTAMBA
pBWBHTC11	cysH	AAFF19_11830	TTGTAGGTGGATCTAAACAT	2508247	2510909	CP152407	opp	set3S0567	Mix_11	Mix_11.cysH	5x	FALSE	0	Acidovorax sp. FHTAMBA
pBWBHTC11	proB	AAFF19_06010	ACGTGTCCGTGCTTAATCCA	1295229	1297499	CP152407	same	set3S0553	Mix_11	Mix_11.proB	5x	FALSE	0	Acidovorax sp. FHTAMBA
pBWBHTC11	cysH	AAFF19_11830	TGATACGTATGTTAAGCATC	2507945	2510290	CP152407	same	set3S0567	Mix_11	Mix_11.cysH	5x	FALSE	0	Acidovorax sp. FHTAMBA
pBWBHTC11	trpA	AAFF19_07375	GTGCCACTCACAGATCTTCT	1589979	1593645	CP152407	opp	set3S0539	Mix_11	Mix_11.trpA	5x	FALSE	0	Acidovorax sp. FHTAMBA
pBWBHTC11	thrB	AAFF19_06970	GTTATTCTTTTACGTTAAAG	1501497	1504537	CP152407	same	set3S0524	Mix_11	Mix_11.thrB	5x	FALSE	0	Acidovorax sp. FHTAMBA
pBWBHTC11	hisG	AAFF19_05745	ATTTTTGAATCGCGGATTAT	1245018	1248119	CP152407	same	set3S0565	Mix_11	Mix_11.hisG	5x	FALSE	0	Acidovorax sp. FHTAMBA
pBWBHTC11	proB	AAFF19_06010	GAACACCCCCTTATTATAAG	1295293	1297674	CP152407	opp	set3S0553	Mix_11	Mix_11.proB	5x	TRUE	14	Acidovorax sp. FHTAMBA
pBWBHTC11	hisC	AAFF19_05770	TAAACCAAGTTGTGCTATTC	1250577	1252385	CP152407	opp	set3S0549	Mix_11	Mix_11.hisC	5x	FALSE	20	Acidovorax sp. FHTAMBA
pBWBHTC11	purE	AAFF19_00150	CATTTACCTGTGACTGGATC	30209	32871	CP152407	opp	set3S0546	Mix_11	Mix_11.purE	1x	FALSE	3	Acidovorax sp. FHTAMBA
pBWBHTC11	purE	AAFF19_00150	ATATACTTTCTATGATTCTA	31564	33662	CP152407	opp	set3S0546	Mix_11	Mix_11.purE	1x	FALSE	3	Acidovorax sp. FHTAMBA
pBWBHTC11	ilvD	AAFF19_10010	ACCCTCGAGCCTTCCCATGT	2125087	2129386	CP152407	opp	set3S0563	Mix_11	Mix_11.ilvD	5x	FALSE	0	Acidovorax sp. FHTAMBA
pBWBHTC11	proA	AAFF19_00060	TATCACCAAATGTAAAGATG	14467	18492	CP152407	same	set3S0509	pBWBHTC11	pBWBHTC11.proA	1x, 5x	FALSE	2793	Acidovorax sp. FHTAMBA
pBWBHTC11	pheA	AAFF19_14770	TTCATATTGTTTTGCGGGCT	3146645	3149463	CP152407	same	set3S0544	Mix_11	Mix_11.pheA	1x	TRUE	4	Acidovorax sp. FHTAMBA
pBWBHTC11	proA	AAFF19_00060	AAACTCATTGTTCCTCACTC	14453	17934	CP152407	opp	set3S0529	Mix_11	Mix_11.proA	1x, 5x	FALSE	0	Acidovorax sp. FHTAMBA
pBWBHTC11	cysH	AAFF19_11830	TGATAACATAGCTTGAAACA	2508004	2510590	CP152407	opp	set3S0567	Mix_11	Mix_11.cysH	5x	FALSE	0	Acidovorax sp. FHTAMBA
pBWBHTC11	pyrD	AAFF19_12710	TAATTCTATCATTATGTAGT	2688732	2691227	CP152407	opp	set3S0560	Mix_11	Mix_11.pyrD	1x	FALSE	13	Acidovorax sp. FHTAMBA
pBWBHTC11	metB	AAFF19_12795	AAGGACCCTACAAAAATGCT	2713325	2716286	CP152407	same	set3S0526	Mix_11	Mix_11.metB	5x	TRUE	15	Acidovorax sp. FHTAMBA
pBWBHTC11	purE	AAFF19_00150	CATTTACCTGTGACTGGATC	30209	32871	CP152407	opp	set3S0547	Mix_11	Mix_11.purE	5x	FALSE	3	Acidovorax sp. FHTAMBA
pBWBHTC11	pyrD	AAFF19_12710	ATCAGTAATCAGCTATTTAA	2687135	2690183	CP152407	same	set3S0561	Mix_11	Mix_11.pyrD	5x	TRUE	14	Acidovorax sp. FHTAMBA
pBWBHTC11	hisC	AAFF19_05770	TCGGCGTTCTAGCTGCGTTT	1250426	1255062	CP152407	opp	set3S0548	Mix_11	Mix_11.hisC	1x	FALSE	14	Acidovorax sp. FHTAMBA
pBWBHTC11	pyrD	AAFF19_12710	ATCGGGATATCTAACCTAAA	2687710	2689903	CP152407	same	set3S0560	Mix_11	Mix_11.pyrD	1x	FALSE	0	Acidovorax sp. FHTAMBA
pBWBHTC11	pheA	AAFF19_14770	AAATTTAGAGTGACATTTGC	3147682	3150910	CP152407	opp	set3S0545	Mix_11	Mix_11.pheA	5x	FALSE	14	Acidovorax sp. FHTAMBA
pBWBHTC11	metB	AAFF19_12795	TATTTGTGTTCATTCCTAAA	2713512	2716048	CP152407	opp	set3S0526	Mix_11	Mix_11.metB	5x	FALSE	12	Acidovorax sp. FHTAMBA
pBWBHTC11	pyrD	AAFF19_12710	TCCAGGTGCGTGTTATGTAT	2687710	2689903	CP152407	same	set3S0560	Mix_11	Mix_11.pyrD	1x	FALSE	0	Acidovorax sp. FHTAMBA
pBWBHTC11	purE	AAFF19_00150	ATATACTTTCTATGATTCTA	31564	33662	CP152407	opp	set3S0547	Mix_11	Mix_11.purE	5x	FALSE	3	Acidovorax sp. FHTAMBA
pBWBHTC11	hisG	AAFF19_05745	GTACTTCATTTAAATCCTAG	1246993	1249470	CP152407	opp	set3S0565	Mix_11	Mix_11.hisG	5x	FALSE	0	Acidovorax sp. FHTAMBA
pBWBHTC11	pyrD	AAFF19_12710	TAGTGGTAGTAATAGAATAA	2688254	2690134	CP152407	same	set3S0560	Mix_11	Mix_11.pyrD	1x	FALSE	0	Acidovorax sp. FHTAMBA
pBWBHTC11	thrB	AAFF19_06970	GACCACTCTGTTATATATCG	1501459	1504794	CP152407	opp	set3S0523	Mix_11	Mix_11.thrB	1x	FALSE	3	Acidovorax sp. FHTAMBA
pBWBHTC11	purE	AAFF19_00150	AATGGTCGTTTCTAATTTCT	30209	32871	CP152407	opp	set3S0547	Mix_11	Mix_11.purE	5x	FALSE	0	Acidovorax sp. FHTAMBA
pBWBHTC11	proA	AAFF19_00060	TATCACCAAATGTAAAGATG	14467	18492	CP152407	same	set3S0529	Mix_11	Mix_11.proA	1x, 5x	FALSE	12	Acidovorax sp. FHTAMBA
pBWBHTC11	proB	AAFF19_06010	ATTTAATTTTTATCCATATA	1294966	1296890	CP152407	opp	set3S0553	Mix_11	Mix_11.proB	5x	FALSE	0	Acidovorax sp. FHTAMBA
pBWBHTC11	trpA	AAFF19_07375	GTGCCACTCACAGATCTTCT	1589979	1593645	CP152407	opp	set3S0538	Mix_11	Mix_11.trpA	1x	FALSE	0	Acidovorax sp. FHTAMBA
pBWBHTC11	pyrD	AAFF19_12710	TTTCTAGCTTGATAGTGAAT	2688243	2689962	CP152407	same	set3S0561	Mix_11	Mix_11.pyrD	5x	TRUE	11	Acidovorax sp. FHTAMBA
pBWBHTC11	thrB	AAFF19_06970	GGATGATTGATGTAATACCT	1501410	1503508	CP152407	same	set3S0523	Mix_11	Mix_11.thrB	1x	FALSE	29	Acidovorax sp. FHTAMBA
pBWBHTC11	metB	AAFF19_12795	TATTTGTGTTCATTCCTAAA	2713512	2716048	CP152407	opp	set3S0525	Mix_11	Mix_11.metB	1x	FALSE	12	Acidovorax sp. FHTAMBA
pBWBHTC11	purE	AAFF19_00150	GCTTGTATAGGCATTACTAG	28697	32885	CP152407	opp	set3S0547	Mix_11	Mix_11.purE	5x	FALSE	8	Acidovorax sp. FHTAMBA
pBWBHTC11	pyrD	AAFF19_12710	TCCAGGTGCGTGTTATGTAT	2687710	2689903	CP152407	same	set3S0561	Mix_11	Mix_11.pyrD	5x	FALSE	0	Acidovorax sp. FHTAMBA
pBWBHTC11	hisG	AAFF19_05745	GTACTTCATTTAAATCCTAG	1246993	1249470	CP152407	opp	set3S0564	Mix_11	Mix_11.hisG	1x	FALSE	0	Acidovorax sp. FHTAMBA
pBWBHTC11	hisG	AAFF19_05745	TTATTTTCTGTTTCCTGGGT	1246993	1249470	CP152407	opp	set3S0564	Mix_11	Mix_11.hisG	1x	FALSE	9	Acidovorax sp. FHTAMBA
pBWBHTC11	pyrD	AAFF19_12710	TTTAGTATCTTATTTGATCA	2688777	2691234	CP152407	opp	set3S0560	Mix_11	Mix_11.pyrD	1x	FALSE	0	Acidovorax sp. FHTAMBA
pBWBHTC11	proB	AAFF19_06010	TATTAATTTAAACGGGACTA	1294176	1297234	CP152407	opp	set3S0553	Mix_11	Mix_11.proB	5x	FALSE	0	Acidovorax sp. FHTAMBA
pBWBHTC11	argG	AAFF19_15010	ATTAGGTTTCGGATCTGGGG	3194697	3196903	CP152407	same	set3S0540	Mix_11	Mix_11.argG	1x	FALSE	10	Acidovorax sp. FHTAMBA
pBWBHTC11	trpA	AAFF19_07375	CAACTCCCAGATACATAGTG	1589788	1592056	CP152407	same	set3S0538	Mix_11	Mix_11.trpA	1x	TRUE	36	Acidovorax sp. FHTAMBA
pBWBHTC11	pyrD	AAFF19_12710	CTTACTACTTCATTTAATTA	2688424	2690348	CP152407	same	set3S0561	Mix_11	Mix_11.pyrD	5x	FALSE	2	Acidovorax sp. FHTAMBA
pBWBHTC11	serA	AAFF19_06105	TTAAGTTCGTTTGTTTGATG	1314827	1316528	CP152407	same	set3S0542	Mix_11	Mix_11.serA	1x	FALSE	0	Acidovorax sp. FHTAMBA
pBWBHTC11	thrB	AAFF19_06970	GGATGATTGATGTAATACCT	1501410	1503508	CP152407	same	set3S0531	pBWBHTC11	pBWBHTC11.thrB	1x, 5x	TRUE	82	Acidovorax sp. FHTAMBA
pBWBHTC11	argG	AAFF19_15010	GAATGTTTTTGGTAACTTTG	3194738	3197061	CP152407	opp	set3S0541	Mix_11	Mix_11.argG	5x	FALSE	0	Acidovorax sp. FHTAMBA
pBWBHTC11	pyrD	AAFF19_12710	ACTGTTATCATCTCGCTGTA	2688051	2691662	CP152407	opp	set3S0560	Mix_11	Mix_11.pyrD	1x	FALSE	0	Acidovorax sp. FHTAMBA
pBWBHTC11	serA	AAFF19_06105	TACAGCATTCAATGTACTAC	1314522	1316238	CP152407	same	set3S0542	Mix_11	Mix_11.serA	1x	FALSE	0	Acidovorax sp. FHTAMBA
pBWBHTC11	aroE	AAFF19_19275	TGTAGTCGTGGTTAAATCCT	4134311	4136951	CP152407	same	set3S0559	Mix_11	Mix_11.aroE	5x	FALSE	15	Acidovorax sp. FHTAMBA
pBWBHTC11	proA	AAFF19_00060	GTGAATTTCAGCCTTTGTAG	14427	16708	CP152407	same	set3S0509	pBWBHTC11	pBWBHTC11.proA	1x, 5x	FALSE	0	Acidovorax sp. FHTAMBA
pBWBHTC11	argG	AAFF19_15010	TAGTAGTCCCCCTTTTGATT	3194738	3197061	CP152407	opp	set3S0540	Mix_11	Mix_11.argG	1x	FALSE	3	Acidovorax sp. FHTAMBA
pBWBHTC11	hisG	AAFF19_05745	TCACCTTCTATCCCAAGCAG	1247333	1250040	CP152407	opp	set3S0564	Mix_11	Mix_11.hisG	1x	FALSE	19	Acidovorax sp. FHTAMBA
pBWBHTC11	trpA	AAFF19_07375	CAACTCCCAGATACATAGTG	1589788	1592056	CP152407	same	set3S0539	Mix_11	Mix_11.trpA	5x	TRUE	36	Acidovorax sp. FHTAMBA
pBWBHTC11	hisC	AAFF19_05770	TCGGCGTTCTAGCTGCGTTT	1250426	1255062	CP152407	opp	set3S0549	Mix_11	Mix_11.hisC	5x	FALSE	14	Acidovorax sp. FHTAMBA
pBWBHTC11	proA	AAFF19_00060	ACCCGTGAGGAGATTAATTA	14453	17934	CP152407	opp	set3S0529	Mix_11	Mix_11.proA	1x, 5x	FALSE	5	Acidovorax sp. FHTAMBA
pBWBHTC11	pyrD	AAFF19_12710	CTTACTACTTCATTTAATTA	2688424	2690348	CP152407	same	set3S0560	Mix_11	Mix_11.pyrD	1x	FALSE	2	Acidovorax sp. FHTAMBA
pBWBHTC11	pheA	AAFF19_14770	GTTTTGTGAGAGACACTAAT	3146645	3149463	CP152407	same	set3S0544	Mix_11	Mix_11.pheA	1x	TRUE	2	Acidovorax sp. FHTAMBA
pBWBHTC11	pyrD	AAFF19_12710	GCCTTTTGAGTTCGTCATTG	2688243	2689962	CP152407	same	set3S0561	Mix_11	Mix_11.pyrD	5x	FALSE	0	Acidovorax sp. FHTAMBA
pBWBHTC11	aroE	AAFF19_19275	TGTAGTCGTGGTTAAATCCT	4134311	4136951	CP152407	same	set3S0558	Mix_11	Mix_11.aroE	1x	FALSE	15	Acidovorax sp. FHTAMBA
pBWBHTC11	thrB	AAFF19_06970	GACCACTCTGTTATATATCG	1501459	1504794	CP152407	opp	set3S0524	Mix_11	Mix_11.thrB	5x	FALSE	3	Acidovorax sp. FHTAMBA
pBWBHTC11	pyrD	AAFF19_12710	ACTGTTATCATCTCGCTGTA	2688051	2691662	CP152407	opp	set3S0561	Mix_11	Mix_11.pyrD	5x	FALSE	0	Acidovorax sp. FHTAMBA
pBWBHTC11	argG	AAFF19_15010	TAGTAGTCCCCCTTTTGATT	3194738	3197061	CP152407	opp	set3S0541	Mix_11	Mix_11.argG	5x	FALSE	3	Acidovorax sp. FHTAMBA
pBWBHTC11	proA	AAFF19_00060	CTTATTTATTATAAGTATAA	14467	18492	CP152407	same	set3S0529	Mix_11	Mix_11.proA	1x, 5x	FALSE	12	Acidovorax sp. FHTAMBA
pBWBHTC11	proA	AAFF19_00060	ATTGTATTCTCTGTTCATAC	12378	16328	CP152407	opp	set3S0529	Mix_11	Mix_11.proA	1x, 5x	FALSE	8	Acidovorax sp. FHTAMBA
pBWBHTC11	proA	AAFF19_00060	ACCCGTGAGGAGATTAATTA	14453	17934	CP152407	opp	set3S0509	pBWBHTC11	pBWBHTC11.proA	1x, 5x	FALSE	0	Acidovorax sp. FHTAMBA
pBWBHTC11	cysH	AAFF19_11830	TTGTAGGTGGATCTAAACAT	2508247	2510909	CP152407	opp	set3S0566	Mix_11	Mix_11.cysH	1x	FALSE	0	Acidovorax sp. FHTAMBA
pBWBHTC11	metB	AAFF19_12795	AAGGACCCTACAAAAATGCT	2713325	2716286	CP152407	same	set3S0525	Mix_11	Mix_11.metB	1x	TRUE	15	Acidovorax sp. FHTAMBA
pBWBHTC11	aroE	AAFF19_19275	CTTAGCTCACCGTAGCTAGA	4135444	4137921	CP152407	same	set3S0558	Mix_11	Mix_11.aroE	1x	TRUE	107	Acidovorax sp. FHTAMBA
pBWBHTC11	hisC	AAFF19_05770	TTTTGATGTAATCGGGTTTC	1249754	1252966	CP152407	opp	set3S0548	Mix_11	Mix_11.hisC	1x	FALSE	9	Acidovorax sp. FHTAMBA
pBWBHTC11	purE	AAFF19_00150	AATGGTCGTTTCTAATTTCT	30209	32871	CP152407	opp	set3S0546	Mix_11	Mix_11.purE	1x	FALSE	0	Acidovorax sp. FHTAMBA
pBWBHTC11	hisG	AAFF19_05745	TTATTTTCTGTTTCCTGGGT	1246993	1249470	CP152407	opp	set3S0565	Mix_11	Mix_11.hisG	5x	FALSE	9	Acidovorax sp. FHTAMBA
pBWBHTC11	pheA	AAFF19_14770	GTCTGCAATGTTATAAGGTT	3147519	3151071	CP152407	opp	set3S0545	Mix_11	Mix_11.pheA	5x	FALSE	4	Acidovorax sp. FHTAMBA
pBWBHTC11	hisC	AAFF19_05770	TTTTGATGTAATCGGGTTTC	1249754	1252966	CP152407	opp	set3S0549	Mix_11	Mix_11.hisC	5x	FALSE	9	Acidovorax sp. FHTAMBA
pBWBHTC11	proA	AAFF19_00060	ATTGTATTCTCTGTTCATAC	12378	16328	CP152407	opp	set3S0509	pBWBHTC11	pBWBHTC11.proA	1x, 5x	FALSE	0	Acidovorax sp. FHTAMBA
pBWBHTC11	hisG	AAFF19_05745	GATGATACTCAGTTTTAGCC	1245018	1248119	CP152407	same	set3S0564	Mix_11	Mix_11.hisG	1x	FALSE	0	Acidovorax sp. FHTAMBA
pBWBHTC11	aroE	AAFF19_19275	CTTAGCTCACCGTAGCTAGA	4135444	4137921	CP152407	same	set3S0559	Mix_11	Mix_11.aroE	5x	TRUE	107	Acidovorax sp. FHTAMBA
pBWBHTC11	metB	AAFF19_12795	AGTAATATGTGTCTTAGATG	2713325	2716286	CP152407	same	set3S0525	Mix_11	Mix_11.metB	1x	FALSE	0	Acidovorax sp. FHTAMBA
pBWBHTC11	proA	AAFF19_00060	TTTTTCAGGCGAAGCCGACT	14373	16443	CP152407	opp	set3S0529	Mix_11	Mix_11.proA	1x, 5x	FALSE	23	Acidovorax sp. FHTAMBA
pBWBHTC11	proB	AAFF19_06010	CGTTTGTTTAGATTGTGAAG	1295229	1297499	CP152407	same	set3S0552	Mix_11	Mix_11.proB	1x	TRUE	24	Acidovorax sp. FHTAMBA
pBWBHTC11	proA	AAFF19_00060	CTTATTTATTATAAGTATAA	14467	18492	CP152407	same	set3S0509	pBWBHTC11	pBWBHTC11.proA	1x, 5x	FALSE	0	Acidovorax sp. FHTAMBA
pBWBHTC11	thrB	AAFF19_06970	GACCACTCTGTTATATATCG	1501459	1504794	CP152407	opp	set3S0531	pBWBHTC11	pBWBHTC11.thrB	1x, 5x	FALSE	88	Acidovorax sp. FHTAMBA
pBWBHTC11	hisG	AAFF19_05745	GATGATACTCAGTTTTAGCC	1245018	1248119	CP152407	same	set3S0565	Mix_11	Mix_11.hisG	5x	FALSE	0	Acidovorax sp. FHTAMBA
pBWBHTC11	pheA	AAFF19_14770	GTTTTGTGAGAGACACTAAT	3146645	3149463	CP152407	same	set3S0545	Mix_11	Mix_11.pheA	5x	TRUE	2	Acidovorax sp. FHTAMBA
pBWBHTC11	pyrD	AAFF19_12710	GCCTTTTGAGTTCGTCATTG	2688243	2689962	CP152407	same	set3S0560	Mix_11	Mix_11.pyrD	1x	FALSE	0	Acidovorax sp. FHTAMBA
pBWBHTC11	trpA	AAFF19_07375	TAAGATATCCTTCTTCTAAG	1590158	1592748	CP152407	same	set3S0539	Mix_11	Mix_11.trpA	5x	FALSE	0	Acidovorax sp. FHTAMBA
pBWBHTC11	trpA	AAFF19_07375	ATTTTGTAAGAATATCTCCC	1589979	1593645	CP152407	opp	set3S0538	Mix_11	Mix_11.trpA	1x	FALSE	0	Acidovorax sp. FHTAMBA
pBWBHTC11	hisC	AAFF19_05770	CCTGTTCGTGTAGTTAGATG	1250841	1253492	CP152407	same	set3S0548	Mix_11	Mix_11.hisC	1x	TRUE	11	Acidovorax sp. FHTAMBA
pBWBHTC11	hisC	AAFF19_05770	CCTGTTCGTGTAGTTAGATG	1250841	1253492	CP152407	same	set3S0549	Mix_11	Mix_11.hisC	5x	TRUE	11	Acidovorax sp. FHTAMBA
pBWBHTC11	hisG	AAFF19_05745	ATTTTTGAATCGCGGATTAT	1245018	1248119	CP152407	same	set3S0564	Mix_11	Mix_11.hisG	1x	FALSE	0	Acidovorax sp. FHTAMBA
pBWBHTC11	purE	AAFF19_00150	GCTTGTATAGGCATTACTAG	28697	32885	CP152407	opp	set3S0546	Mix_11	Mix_11.purE	1x	FALSE	8	Acidovorax sp. FHTAMBA
pBWBHTC11	proA	AAFF19_00060	TTTTTCAGGCGAAGCCGACT	14373	16443	CP152407	opp	set3S0509	pBWBHTC11	pBWBHTC11.proA	1x, 5x	FALSE	0	Acidovorax sp. FHTAMBA
pBWBHTC11	proB	AAFF19_06010	CGTTTGTTTAGATTGTGAAG	1295229	1297499	CP152407	same	set3S0553	Mix_11	Mix_11.proB	5x	TRUE	24	Acidovorax sp. FHTAMBA
pBWBHTC2	aroE	TK06_RS20685	TTTTCCATAAGGGATGTAAC	4807633	4810128	NZ_CP015225	opp	set3S0558	Mix_11	Mix_11.aroE	1x	FALSE	0	Pseudomonas fluorescens FW300-N2E2
pBWBHTC2	pheA	TK06_RS06610	TTGACGCCCGGCCGGGGGTG	1534555	1537663	NZ_CP015225	opp	set3S0544	Mix_11	Mix_11.pheA	1x	FALSE	2	Pseudomonas fluorescens FW300-N2E2
pBWBHTC2	cysH	TK06_RS30185	TGGTGGCGCGCGAGCGAAGG	6872826	6874431	NZ_CP015225	opp	set3S0566	Mix_11	Mix_11.cysH	1x	FALSE	0	Pseudomonas fluorescens FW300-N2E2
pBWBHTC2	pyrD	TK06_RS11855	GGGGAGAGTATTCCGGTCTA	2782668	2785617	NZ_CP015225	same	set3S0560	Mix_11	Mix_11.pyrD	1x	FALSE	0	Pseudomonas fluorescens FW300-N2E2
pBWBHTC2	proB	TK06_RS25450	TGAGTTCATCCATCACTTTT	5883639	5886397	NZ_CP015225	same	set3S0552	Mix_11	Mix_11.proB	1x	FALSE	0	Pseudomonas fluorescens FW300-N2E2
pBWBHTC2	proB	TK06_RS25450	GGGACTGCAGAGAATGGGTC	5884799	5887648	NZ_CP015225	same	set3S0552	Mix_11	Mix_11.proB	1x	FALSE	0	Pseudomonas fluorescens FW300-N2E2
pBWBHTC2	metE	TK06_RS27290	AGCGATATAGGGGAGAGGAG	6286615	6289949	NZ_CP015225	opp	set3S0554	Mix_11	Mix_11.metE	1x	FALSE	0	Pseudomonas fluorescens FW300-N2E2
pBWBHTC2	aroE	TK06_RS25240	TAAGCATTATTCAATTATTA	5833667	5838285	NZ_CP015225	opp	set3S0559	Mix_11	Mix_11.aroE	5x	FALSE	0	Pseudomonas fluorescens FW300-N2E2
pBWBHTC2	hisG	TK06_RS16255	CTGGTGTGGAGCGCGGGGCA	3762171	3765355	NZ_CP015225	same	set3S0564	Mix_11	Mix_11.hisG	1x	FALSE	0	Pseudomonas fluorescens FW300-N2E2
pBWBHTC2	hisC	TK06_RS16245	AGTAATAATCCTATGCGCCG	3760614	3762954	NZ_CP015225	same	set3S0548	Mix_11	Mix_11.hisC	1x	TRUE	2	Pseudomonas fluorescens FW300-N2E2
pBWBHTC2	cysH	TK06_RS30185	AGTGCGTAGAATAAGAGGGC	6871166	6875009	NZ_CP015225	opp	set3S0567	Mix_11	Mix_11.cysH	5x	FALSE	0	Pseudomonas fluorescens FW300-N2E2
pBWBHTC2	thrB	TK06_RS20845	TGTCGTGAAGCAGTACAGGC	4846100	4848227	NZ_CP015225	opp	set3S0519	pBWBHTC2	pBWBHTC2.thrB	5x	FALSE	0	Pseudomonas fluorescens FW300-N2E2
pBWBHTC2	hisG	TK06_RS16255	CAGCGGTATTCGAGAGGTGT	3762598	3764923	NZ_CP015225	same	set3S0565	Mix_11	Mix_11.hisG	5x	FALSE	0	Pseudomonas fluorescens FW300-N2E2
pBWBHTC2	hisG	TK06_RS16255	GTGTCCTTGTACGGGTGTCT	3763536	3765951	NZ_CP015225	same	set3S0564	Mix_11	Mix_11.hisG	1x	FALSE	10	Pseudomonas fluorescens FW300-N2E2
pBWBHTC2	aroE	TK06_RS20685	TGGGTACATCCGTATGCATG	4808228	4811245	NZ_CP015225	opp	set3S0558	Mix_11	Mix_11.aroE	1x	FALSE	0	Pseudomonas fluorescens FW300-N2E2
pBWBHTC2	purE	TK06_RS20435	TGATCGTCCGTTCGTTGAGA	4757151	4759720	NZ_CP015225	same	set3S0546	Mix_11	Mix_11.purE	1x	TRUE	9	Pseudomonas fluorescens FW300-N2E2
pBWBHTC2	cysH	TK06_RS30185	GATTTTGTAGGGGGTGTGCC	6872679	6875678	NZ_CP015225	same	set3S0566	Mix_11	Mix_11.cysH	1x	FALSE	0	Pseudomonas fluorescens FW300-N2E2
pBWBHTC2	purE	TK06_RS20435	TGATCGTCCGTTCGTTGAGA	4757151	4759720	NZ_CP015225	same	set3S0547	Mix_11	Mix_11.purE	5x	TRUE	9	Pseudomonas fluorescens FW300-N2E2
pBWBHTC2	pheA	TK06_RS06610	TTGACGCCCGGCCGGGGGTG	1534555	1537663	NZ_CP015225	opp	set3S0545	Mix_11	Mix_11.pheA	5x	FALSE	2	Pseudomonas fluorescens FW300-N2E2
pBWBHTC2	aroE	TK06_RS20685	CCGCCTTCAGCAAACCGCCA	4807287	4811082	NZ_CP015225	same	set3S0558	Mix_11	Mix_11.aroE	1x	TRUE	97	Pseudomonas fluorescens FW300-N2E2
pBWBHTC2	aroE	TK06_RS20685	CCGCCTTCAGCAAACCGCCA	4807287	4811082	NZ_CP015225	same	set3S0559	Mix_11	Mix_11.aroE	5x	TRUE	97	Pseudomonas fluorescens FW300-N2E2
pBWBHTC2	hisC	TK06_RS16245	CTATTAATGTCTCGATAAAG	3761194	3763875	NZ_CP015225	same	set3S0548	Mix_11	Mix_11.hisC	1x	FALSE	0	Pseudomonas fluorescens FW300-N2E2
pBWBHTC2	cysH	TK06_RS30185	GGGTTGGTGGGCCTGTGTTG	6872826	6874431	NZ_CP015225	opp	set3S0567	Mix_11	Mix_11.cysH	5x	TRUE	60	Pseudomonas fluorescens FW300-N2E2
pBWBHTC2	hisG	TK06_RS16255	CAGCGGTATTCGAGAGGTGT	3762598	3764923	NZ_CP015225	same	set3S0564	Mix_11	Mix_11.hisG	1x	FALSE	0	Pseudomonas fluorescens FW300-N2E2
pBWBHTC2	pyrD	TK06_RS11855	AGTGGCCGCTCCTTATATCG	2781531	2784864	NZ_CP015225	same	set3S0560	Mix_11	Mix_11.pyrD	1x	TRUE	4	Pseudomonas fluorescens FW300-N2E2
pBWBHTC2	aroE	TK06_RS20685	CGTAAACCTTGGAAGGCAGG	4807933	4810461	NZ_CP015225	same	set3S0558	Mix_11	Mix_11.aroE	1x	FALSE	0	Pseudomonas fluorescens FW300-N2E2
pBWBHTC2	pheA	TK06_RS06610	CAAGGATGGTGATTAGCAAC	1535106	1538637	NZ_CP015225	same	set3S0545	Mix_11	Mix_11.pheA	5x	FALSE	1	Pseudomonas fluorescens FW300-N2E2
pBWBHTC2	hisC	TK06_RS16245	CCTGCGAGAGAATCCGTAGT	3760272	3763598	NZ_CP015225	same	set3S0548	Mix_11	Mix_11.hisC	1x	FALSE	0	Pseudomonas fluorescens FW300-N2E2
pBWBHTC2	trpA	TK06_RS20265	TCGGTCTACATCAGAGACAA	4725783	4730171	NZ_CP015225	same	set3S0538	Mix_11	Mix_11.trpA	1x	FALSE	0	Pseudomonas fluorescens FW300-N2E2
pBWBHTC2	aroE	TK06_RS20685	TGGGTACATCCGTATGCATG	4808228	4811245	NZ_CP015225	opp	set3S0559	Mix_11	Mix_11.aroE	5x	FALSE	0	Pseudomonas fluorescens FW300-N2E2
pBWBHTC2	metE	TK06_RS27290	AGCGATATAGGGGAGAGGAG	6286615	6289949	NZ_CP015225	opp	set3S0555	Mix_11	Mix_11.metE	5x	FALSE	0	Pseudomonas fluorescens FW300-N2E2
pBWBHTC2	hisG	TK06_RS16255	GGTTGCTGACCGCGGTTTGG	3762941	3765665	NZ_CP015225	opp	set3S0564	Mix_11	Mix_11.hisG	1x	FALSE	0	Pseudomonas fluorescens FW300-N2E2
pBWBHTC2	leuA	TK06_RS15845	GCGTCGGGAACTAAGGGATA	3664518	3668057	NZ_CP015225	opp	set3S0536	Mix_11	Mix_11.leuA	1x	FALSE	0	Pseudomonas fluorescens FW300-N2E2
pBWBHTC2	aroE	TK06_RS20685	CGTAAACCTTGGAAGGCAGG	4807933	4810461	NZ_CP015225	same	set3S0559	Mix_11	Mix_11.aroE	5x	FALSE	0	Pseudomonas fluorescens FW300-N2E2
pBWBHTC2	thrB	TK06_RS20845	TGTCGTGAAGCAGTACAGGC	4846100	4848227	NZ_CP015225	opp	set3S0523	Mix_11	Mix_11.thrB	1x	FALSE	0	Pseudomonas fluorescens FW300-N2E2
pBWBHTC2	aroE	TK06_RS25240	CTCGACTTTTTTGTGTAACA	5835373	5839375	NZ_CP015225	same	set3S0559	Mix_11	Mix_11.aroE	5x	TRUE	8	Pseudomonas fluorescens FW300-N2E2
pBWBHTC2	proB	TK06_RS25450	TGAGTTCATCCATCACTTTT	5883639	5886397	NZ_CP015225	same	set3S0553	Mix_11	Mix_11.proB	5x	FALSE	0	Pseudomonas fluorescens FW300-N2E2
pBWBHTC2	cysH	TK06_RS30185	TGGTGGCGCGCGAGCGAAGG	6872826	6874431	NZ_CP015225	opp	set3S0567	Mix_11	Mix_11.cysH	5x	FALSE	0	Pseudomonas fluorescens FW300-N2E2
pBWBHTC2	aroE	TK06_RS11280	AGTGAGACGGTATGAGATGT	2644603	2647526	NZ_CP015225	opp	set3S0558	Mix_11	Mix_11.aroE	1x	FALSE	0	Pseudomonas fluorescens FW300-N2E2
pBWBHTC2	aroE	TK06_RS20685	TGGTATATAGTAGTGGGAGT	4808228	4811245	NZ_CP015225	opp	set3S0558	Mix_11	Mix_11.aroE	1x	FALSE	0	Pseudomonas fluorescens FW300-N2E2
pBWBHTC2	hisC	TK06_RS16245	GCCTGTAGTGCAGGGGGGGC	3761405	3763974	NZ_CP015225	opp	set3S0549	Mix_11	Mix_11.hisC	5x	FALSE	3	Pseudomonas fluorescens FW300-N2E2
pBWBHTC2	aroE	TK06_RS25240	GACTCCCGCAGCGTTTCGGC	5835236	5837817	NZ_CP015225	same	set3S0558	Mix_11	Mix_11.aroE	1x	TRUE	233	Pseudomonas fluorescens FW300-N2E2
pBWBHTC2	pheA	TK06_RS06610	TTTCTGTGGGTGGGGAGATG	1535106	1538637	NZ_CP015225	same	set3S0544	Mix_11	Mix_11.pheA	1x	FALSE	0	Pseudomonas fluorescens FW300-N2E2
pBWBHTC2	thrB	TK06_RS20845	TGGATGCGGTCGTGGAGCAG	4845660	4847679	NZ_CP015225	same	set3S0519	pBWBHTC2	pBWBHTC2.thrB	5x	TRUE	15	Pseudomonas fluorescens FW300-N2E2
pBWBHTC2	serA	TK06_RS19670	AAGCATAATTCCCTTGTTCC	4567059	4570175	NZ_CP015225	same	set3S0542	Mix_11	Mix_11.serA	1x	FALSE	0	Pseudomonas fluorescens FW300-N2E2
pBWBHTC2	proA	TK06_RS24925	TGGAGCTAGCGTGACTGGTA	5757958	5761303	NZ_CP015225	opp	set3S0501	pBWBHTC2	pBWBHTC2.proA	1x, 5x	TRUE	62	Pseudomonas fluorescens FW300-N2E2
pBWBHTC2	proA	TK06_RS24925	TGGAGCTAGCGTGACTGGTA	5757958	5761303	NZ_CP015225	opp	set3S0529	Mix_11	Mix_11.proA	1x, 5x	FALSE	22	Pseudomonas fluorescens FW300-N2E2
pBWBHTC2	aroE	TK06_RS25240	CACCTACTGTTCAAGGTTTG	5835029	5838479	NZ_CP015225	same	set3S0559	Mix_11	Mix_11.aroE	5x	TRUE	65	Pseudomonas fluorescens FW300-N2E2
pBWBHTC2	pyrD	TK06_RS11855	AGTGGCCGCTCCTTATATCG	2781531	2784864	NZ_CP015225	same	set3S0561	Mix_11	Mix_11.pyrD	5x	TRUE	4	Pseudomonas fluorescens FW300-N2E2
pBWBHTC2	hisG	TK06_RS16255	TGTTTCCGTAATCACGTCTT	3763306	3765826	NZ_CP015225	same	set3S0564	Mix_11	Mix_11.hisG	1x	FALSE	0	Pseudomonas fluorescens FW300-N2E2
pBWBHTC2	thrB	TK06_RS20845	AGCAAGTTGTCCCAAGAAGC	4845804	4848508	NZ_CP015225	opp	set3S0524	Mix_11	Mix_11.thrB	5x	FALSE	0	Pseudomonas fluorescens FW300-N2E2
pBWBHTC2	thrB	TK06_RS20845	AGCAAGTTGTCCCAAGAAGC	4845804	4848508	NZ_CP015225	opp	set3S0519	pBWBHTC2	pBWBHTC2.thrB	5x	TRUE	5	Pseudomonas fluorescens FW300-N2E2
pBWBHTC2	aroE	TK06_RS11280	GAATTAGATGACATGCATGG	2643502	2646609	NZ_CP015225	opp	set3S0559	Mix_11	Mix_11.aroE	5x	FALSE	0	Pseudomonas fluorescens FW300-N2E2
pBWBHTC2	pheA	TK06_RS12690	ACTTTATTACAAGGCGGTGA	2974170	2976799	NZ_CP015225	same	set3S0544	Mix_11	Mix_11.pheA	1x	FALSE	0	Pseudomonas fluorescens FW300-N2E2
pBWBHTC2	hisG	TK06_RS16255	AATTTCAGAGCAAATTAGGG	3763261	3767730	NZ_CP015225	opp	set3S0564	Mix_11	Mix_11.hisG	1x	FALSE	0	Pseudomonas fluorescens FW300-N2E2
pBWBHTC2	pheA	TK06_RS06610	TTTCTGTGGGTGGGGAGATG	1535106	1538637	NZ_CP015225	same	set3S0545	Mix_11	Mix_11.pheA	5x	FALSE	0	Pseudomonas fluorescens FW300-N2E2
pBWBHTC2	trpA	TK06_RS20265	TTCTGCTATGTTCTTCGTGG	4725949	4729574	NZ_CP015225	opp	set3S0539	Mix_11	Mix_11.trpA	5x	FALSE	0	Pseudomonas fluorescens FW300-N2E2
pBWBHTC2	pheA	TK06_RS06610	TGCGAAATGGTTGTTTACCT	1533530	1537012	NZ_CP015225	same	set3S0544	Mix_11	Mix_11.pheA	1x	FALSE	3	Pseudomonas fluorescens FW300-N2E2
pBWBHTC2	aroE	TK06_RS25240	GACAGATTACGACTGTGGGG	5833667	5838285	NZ_CP015225	opp	set3S0559	Mix_11	Mix_11.aroE	5x	FALSE	2	Pseudomonas fluorescens FW300-N2E2
pBWBHTC2	pheA	TK06_RS12690	TAGGTTAGGTCTGAGAAAGG	2972161	2976037	NZ_CP015225	opp	set3S0545	Mix_11	Mix_11.pheA	5x	FALSE	0	Pseudomonas fluorescens FW300-N2E2
pBWBHTC2	aroE	TK06_RS20685	TTGCTTGGTATTCGGTTAAA	4808423	4810552	NZ_CP015225	opp	set3S0558	Mix_11	Mix_11.aroE	1x	FALSE	0	Pseudomonas fluorescens FW300-N2E2
pBWBHTC2	pheA	TK06_RS12690	TAGGTTAGGTCTGAGAAAGG	2972161	2976037	NZ_CP015225	opp	set3S0544	Mix_11	Mix_11.pheA	1x	FALSE	0	Pseudomonas fluorescens FW300-N2E2
pBWBHTC2	leuA	TK06_RS15845	GTATTATTTCTTGTGCATTG	3665001	3667998	NZ_CP015225	opp	set3S0537	Mix_11	Mix_11.leuA	5x	FALSE	0	Pseudomonas fluorescens FW300-N2E2
pBWBHTC2	proB	TK06_RS25450	GATAAATTATCGGATGTGTA	5883639	5886397	NZ_CP015225	same	set3S0553	Mix_11	Mix_11.proB	5x	FALSE	0	Pseudomonas fluorescens FW300-N2E2
pBWBHTC2	pheA	TK06_RS06610	CAAGGATGGTGATTAGCAAC	1535106	1538637	NZ_CP015225	same	set3S0544	Mix_11	Mix_11.pheA	1x	FALSE	1	Pseudomonas fluorescens FW300-N2E2
pBWBHTC2	aroE	TK06_RS25240	TAAGCATTATTCAATTATTA	5833667	5838285	NZ_CP015225	opp	set3S0558	Mix_11	Mix_11.aroE	1x	FALSE	0	Pseudomonas fluorescens FW300-N2E2
pBWBHTC2	aroE	TK06_RS11280	CCTGTACCAGTTGGTTACGT	2643024	2647204	NZ_CP015225	opp	set3S0558	Mix_11	Mix_11.aroE	1x	FALSE	0	Pseudomonas fluorescens FW300-N2E2
pBWBHTC2	pyrD	TK06_RS11855	GGGGAGAGTATTCCGGTCTA	2782668	2785617	NZ_CP015225	same	set3S0561	Mix_11	Mix_11.pyrD	5x	FALSE	0	Pseudomonas fluorescens FW300-N2E2
pBWBHTC2	purE	TK06_RS20435	CGACAGTTGTTAGGTTAGTC	4757915	4759886	NZ_CP015225	opp	set3S0547	Mix_11	Mix_11.purE	5x	FALSE	2	Pseudomonas fluorescens FW300-N2E2
pBWBHTC2	hisG	TK06_RS16255	CTGGTGTGGAGCGCGGGGCA	3762171	3765355	NZ_CP015225	same	set3S0565	Mix_11	Mix_11.hisG	5x	FALSE	0	Pseudomonas fluorescens FW300-N2E2
pBWBHTC2	aroE	TK06_RS20685	CAGCTAGCTATAGGCGCGTG	4808423	4810552	NZ_CP015225	opp	set3S0559	Mix_11	Mix_11.aroE	5x	FALSE	0	Pseudomonas fluorescens FW300-N2E2
pBWBHTC2	pheA	TK06_RS06610	TGCGAAATGGTTGTTTACCT	1533530	1537012	NZ_CP015225	same	set3S0545	Mix_11	Mix_11.pheA	5x	FALSE	3	Pseudomonas fluorescens FW300-N2E2
pBWBHTC2	pheA	TK06_RS12690	TTACTCTAACGTTAGTTGGG	2972830	2975501	NZ_CP015225	opp	set3S0545	Mix_11	Mix_11.pheA	5x	TRUE	3	Pseudomonas fluorescens FW300-N2E2
pBWBHTC2	aroE	TK06_RS25240	GACAGATTACGACTGTGGGG	5833667	5838285	NZ_CP015225	opp	set3S0558	Mix_11	Mix_11.aroE	1x	FALSE	2	Pseudomonas fluorescens FW300-N2E2
pBWBHTC2	hisC	TK06_RS16245	ACGCGGAGATTCGGGTGTGG	3760655	3763077	NZ_CP015225	same	set3S0549	Mix_11	Mix_11.hisC	5x	TRUE	5	Pseudomonas fluorescens FW300-N2E2
pBWBHTC2	aroE	TK06_RS25240	CACCTACTGTTCAAGGTTTG	5835029	5838479	NZ_CP015225	same	set3S0558	Mix_11	Mix_11.aroE	1x	TRUE	65	Pseudomonas fluorescens FW300-N2E2
pBWBHTC2	pheA	TK06_RS06610	ATCCGAGTGAATAGTGCTTG	1533530	1537462	NZ_CP015225	same	set3S0545	Mix_11	Mix_11.pheA	5x	FALSE	0	Pseudomonas fluorescens FW300-N2E2
pBWBHTC2	pheA	TK06_RS06610	ATCCGAGTGAATAGTGCTTG	1533530	1537462	NZ_CP015225	same	set3S0544	Mix_11	Mix_11.pheA	1x	FALSE	0	Pseudomonas fluorescens FW300-N2E2
pBWBHTC2	metB	TK06_RS00390	CAACATATGTTGTGTAAGGT	118454	121254	NZ_CP015225	same	set3S0525	Mix_11	Mix_11.metB	1x	FALSE	0	Pseudomonas fluorescens FW300-N2E2
pBWBHTC2	pyrD	TK06_RS11855	AGGAGATACCGGAAAATTGC	2780840	2784230	NZ_CP015225	opp	set3S0561	Mix_11	Mix_11.pyrD	5x	FALSE	0	Pseudomonas fluorescens FW300-N2E2
pBWBHTC2	leuA	TK06_RS15845	TATTTTTTAGTGTACTTCTG	3664302	3667625	NZ_CP015225	same	set3S0537	Mix_11	Mix_11.leuA	5x	FALSE	0	Pseudomonas fluorescens FW300-N2E2
pBWBHTC2	hisC	TK06_RS16245	CTATTAATGTCTCGATAAAG	3761194	3763875	NZ_CP015225	same	set3S0549	Mix_11	Mix_11.hisC	5x	FALSE	0	Pseudomonas fluorescens FW300-N2E2
pBWBHTC2	hisG	TK06_RS16255	AATTTCAGAGCAAATTAGGG	3763261	3767730	NZ_CP015225	opp	set3S0565	Mix_11	Mix_11.hisG	5x	FALSE	0	Pseudomonas fluorescens FW300-N2E2
pBWBHTC2	cysH	TK06_RS30185	GATGGTCATGTAGCCTGGGG	6872209	6874627	NZ_CP015225	same	set3S0566	Mix_11	Mix_11.cysH	1x	FALSE	0	Pseudomonas fluorescens FW300-N2E2
pBWBHTC2	aroE	TK06_RS20685	ACTGTGATAGTTGGCGGTTG	4807287	4811082	NZ_CP015225	same	set3S0558	Mix_11	Mix_11.aroE	1x	FALSE	0	Pseudomonas fluorescens FW300-N2E2
pBWBHTC2	purE	TK06_RS20435	CGACAGTTGTTAGGTTAGTC	4757915	4759886	NZ_CP015225	opp	set3S0546	Mix_11	Mix_11.purE	1x	FALSE	2	Pseudomonas fluorescens FW300-N2E2
pBWBHTC2	proB	TK06_RS25450	GGGTGCAGGAGGATATTCCT	5884799	5887648	NZ_CP015225	same	set3S0553	Mix_11	Mix_11.proB	5x	FALSE	0	Pseudomonas fluorescens FW300-N2E2
pBWBHTC2	hisC	TK06_RS16245	TGTCACTCAGAGCTAGCGCC	3760978	3764166	NZ_CP015225	same	set3S0548	Mix_11	Mix_11.hisC	1x	FALSE	4	Pseudomonas fluorescens FW300-N2E2
pBWBHTC2	hisC	TK06_RS16245	CATTTACATTGCATGGATTG	3761405	3763974	NZ_CP015225	opp	set3S0549	Mix_11	Mix_11.hisC	5x	FALSE	4	Pseudomonas fluorescens FW300-N2E2
pBWBHTC2	aroE	TK06_RS20685	ATCACGTTCAACGACTGGGG	4807633	4810128	NZ_CP015225	opp	set3S0559	Mix_11	Mix_11.aroE	5x	FALSE	19	Pseudomonas fluorescens FW300-N2E2
pBWBHTC2	hisG	TK06_RS16255	TGTTTCCGTAATCACGTCTT	3763306	3765826	NZ_CP015225	same	set3S0565	Mix_11	Mix_11.hisG	5x	FALSE	0	Pseudomonas fluorescens FW300-N2E2
pBWBHTC2	trpA	TK06_RS20265	TCGGTCTACATCAGAGACAA	4725783	4730171	NZ_CP015225	same	set3S0539	Mix_11	Mix_11.trpA	5x	FALSE	0	Pseudomonas fluorescens FW300-N2E2
pBWBHTC2	metE	TK06_RS27290	TTAGTAGGAACCTAACTTGG	6286463	6289578	NZ_CP015225	same	set3S0554	Mix_11	Mix_11.metE	1x	FALSE	3	Pseudomonas fluorescens FW300-N2E2
pBWBHTC2	proA	TK06_RS24925	GAGGATACAACCGTAGTTTC	5757349	5761439	NZ_CP015225	same	set3S0501	pBWBHTC2	pBWBHTC2.proA	1x, 5x	TRUE	41	Pseudomonas fluorescens FW300-N2E2
pBWBHTC2	pheA	TK06_RS12690	ACTTTATTACAAGGCGGTGA	2974170	2976799	NZ_CP015225	same	set3S0545	Mix_11	Mix_11.pheA	5x	FALSE	0	Pseudomonas fluorescens FW300-N2E2
pBWBHTC2	thrB	TK06_RS20845	AGTGATAGGGGTCTTAGGAA	4844367	4848265	NZ_CP015225	same	set3S0523	Mix_11	Mix_11.thrB	1x	TRUE	7	Pseudomonas fluorescens FW300-N2E2
pBWBHTC2	ilvD	TK06_RS22845	TGCCTGCACTATGGCTCAGA	5293476	5297422	NZ_CP015225	same	set3S0562	Mix_11	Mix_11.ilvD	1x	FALSE	0	Pseudomonas fluorescens FW300-N2E2
pBWBHTC2	aroE	TK06_RS25240	GTTGTAAATCGTAGGTTGTA	5834661	5837556	NZ_CP015225	opp	set3S0559	Mix_11	Mix_11.aroE	5x	FALSE	0	Pseudomonas fluorescens FW300-N2E2
pBWBHTC2	serA	TK06_RS19670	TGGGTGATATCATGACTGGG	4567059	4570175	NZ_CP015225	same	set3S0542	Mix_11	Mix_11.serA	1x	FALSE	0	Pseudomonas fluorescens FW300-N2E2
pBWBHTC2	aroE	TK06_RS11280	GAATTAGATGACATGCATGG	2643502	2646609	NZ_CP015225	opp	set3S0558	Mix_11	Mix_11.aroE	1x	FALSE	0	Pseudomonas fluorescens FW300-N2E2
pBWBHTC2	ilvD	TK06_RS22845	TGCCTGCACTATGGCTCAGA	5293476	5297422	NZ_CP015225	same	set3S0563	Mix_11	Mix_11.ilvD	5x	FALSE	0	Pseudomonas fluorescens FW300-N2E2
pBWBHTC2	serA	TK06_RS19670	TCCCCATGTTGCCGGGTGCG	4566264	4569578	NZ_CP015225	same	set3S0543	Mix_11	Mix_11.serA	5x	FALSE	0	Pseudomonas fluorescens FW300-N2E2
pBWBHTC2	serA	TK06_RS19670	TCCCCATGTTGCCGGGTGCG	4566264	4569578	NZ_CP015225	same	set3S0542	Mix_11	Mix_11.serA	1x	FALSE	0	Pseudomonas fluorescens FW300-N2E2
pBWBHTC2	leuA	TK06_RS15845	GTATTATTTCTTGTGCATTG	3665001	3667998	NZ_CP015225	opp	set3S0536	Mix_11	Mix_11.leuA	1x	FALSE	0	Pseudomonas fluorescens FW300-N2E2
pBWBHTC2	ilvD	TK06_RS22845	TGGGGCAGTTGATGGACTTC	5293687	5297511	NZ_CP015225	opp	set3S0562	Mix_11	Mix_11.ilvD	1x	FALSE	0	Pseudomonas fluorescens FW300-N2E2
pBWBHTC2	hisC	TK06_RS16245	AGTAATAATCCTATGCGCCG	3760614	3762954	NZ_CP015225	same	set3S0549	Mix_11	Mix_11.hisC	5x	TRUE	2	Pseudomonas fluorescens FW300-N2E2
pBWBHTC2	thrB	TK06_RS20845	TGGATGCGGTCGTGGAGCAG	4845660	4847679	NZ_CP015225	same	set3S0523	Mix_11	Mix_11.thrB	1x	FALSE	0	Pseudomonas fluorescens FW300-N2E2
pBWBHTC2	serA	TK06_RS19670	AAGCATAATTCCCTTGTTCC	4567059	4570175	NZ_CP015225	same	set3S0543	Mix_11	Mix_11.serA	5x	FALSE	0	Pseudomonas fluorescens FW300-N2E2
pBWBHTC2	thrB	TK06_RS20845	ACTTTTTGGAGGTTAACAAG	4845631	4848459	NZ_CP015225	opp	set3S0524	Mix_11	Mix_11.thrB	5x	FALSE	0	Pseudomonas fluorescens FW300-N2E2
pBWBHTC2	thrB	TK06_RS20845	TGTCAGCTAATGTGGCGTAT	4845344	4848782	NZ_CP015225	opp	set3S0523	Mix_11	Mix_11.thrB	1x	FALSE	0	Pseudomonas fluorescens FW300-N2E2
pBWBHTC2	aroE	TK06_RS25240	GTGGGCAGTGCGATTTCGTG	5835808	5837767	NZ_CP015225	same	set3S0558	Mix_11	Mix_11.aroE	1x	TRUE	26	Pseudomonas fluorescens FW300-N2E2
pBWBHTC2	aroE	TK06_RS11280	TCACCGTTCAACGGGGTGTC	2644980	2646991	NZ_CP015225	opp	set3S0559	Mix_11	Mix_11.aroE	5x	FALSE	0	Pseudomonas fluorescens FW300-N2E2
pBWBHTC2	hisC	TK06_RS16245	AGACTGATAGGACTGCTGAC	3760455	3763781	NZ_CP015225	opp	set3S0549	Mix_11	Mix_11.hisC	5x	FALSE	0	Pseudomonas fluorescens FW300-N2E2
pBWBHTC2	cysH	TK06_RS30185	GATATGTAAAAGTTCACTTC	6873090	6874960	NZ_CP015225	same	set3S0567	Mix_11	Mix_11.cysH	5x	FALSE	0	Pseudomonas fluorescens FW300-N2E2
pBWBHTC2	cysH	TK06_RS30185	GATGGTCATGTAGCCTGGGG	6872209	6874627	NZ_CP015225	same	set3S0567	Mix_11	Mix_11.cysH	5x	FALSE	0	Pseudomonas fluorescens FW300-N2E2
pBWBHTC2	pheA	TK06_RS12690	TTACTCTAACGTTAGTTGGG	2972830	2975501	NZ_CP015225	opp	set3S0544	Mix_11	Mix_11.pheA	1x	TRUE	3	Pseudomonas fluorescens FW300-N2E2
pBWBHTC2	serA	TK06_RS19670	TGTCCATCGATCGGTGGGTA	4566793	4569710	NZ_CP015225	same	set3S0543	Mix_11	Mix_11.serA	5x	FALSE	0	Pseudomonas fluorescens FW300-N2E2
pBWBHTC2	pheA	TK06_RS06610	GTCTTTAAGTCGAGTATTGA	1534057	1537720	NZ_CP015225	opp	set3S0544	Mix_11	Mix_11.pheA	1x	FALSE	0	Pseudomonas fluorescens FW300-N2E2
pBWBHTC2	aroE	TK06_RS20685	TGGTATATAGTAGTGGGAGT	4808228	4811245	NZ_CP015225	opp	set3S0559	Mix_11	Mix_11.aroE	5x	FALSE	0	Pseudomonas fluorescens FW300-N2E2
pBWBHTC2	argG	TK06_RS27850	TCGTACCTAGATTAAGTTTG	6406306	6410967	NZ_CP015225	opp	set3S0540	Mix_11	Mix_11.argG	1x	FALSE	0	Pseudomonas fluorescens FW300-N2E2
pBWBHTC2	aroE	TK06_RS25240	GCCTAATTTTTTACGCAATG	5834661	5837556	NZ_CP015225	opp	set3S0559	Mix_11	Mix_11.aroE	5x	FALSE	11	Pseudomonas fluorescens FW300-N2E2
pBWBHTC2	aroE	TK06_RS11280	CCTGTACCAGTTGGTTACGT	2643024	2647204	NZ_CP015225	opp	set3S0559	Mix_11	Mix_11.aroE	5x	FALSE	0	Pseudomonas fluorescens FW300-N2E2
pBWBHTC2	pheA	TK06_RS12690	ATAGGACACTATATAAGGGC	2973890	2976004	NZ_CP015225	opp	set3S0545	Mix_11	Mix_11.pheA	5x	FALSE	0	Pseudomonas fluorescens FW300-N2E2
pBWBHTC2	proB	TK06_RS25450	GGAGTCAAAAGGCCAAAGGT	5884665	5886731	NZ_CP015225	same	set3S0553	Mix_11	Mix_11.proB	5x	TRUE	29	Pseudomonas fluorescens FW300-N2E2
pBWBHTC2	cysH	TK06_RS30185	TTTTCATCGTAGATAGCGCT	6871238	6874745	NZ_CP015225	same	set3S0566	Mix_11	Mix_11.cysH	1x	FALSE	0	Pseudomonas fluorescens FW300-N2E2
pBWBHTC2	thrB	TK06_RS20845	TATGAGTTCTTTTAAACAGG	4844520	4847839	NZ_CP015225	same	set3S0519	pBWBHTC2	pBWBHTC2.thrB	5x	TRUE	22	Pseudomonas fluorescens FW300-N2E2
pBWBHTC2	trpA	TK06_RS20265	CGCGTTCCCCTTATTGCGAG	4726511	4729828	NZ_CP015225	opp	set3S0538	Mix_11	Mix_11.trpA	1x	FALSE	0	Pseudomonas fluorescens FW300-N2E2
pBWBHTC2	aroE	TK06_RS20685	ACTGTGATAGTTGGCGGTTG	4807287	4811082	NZ_CP015225	same	set3S0559	Mix_11	Mix_11.aroE	5x	FALSE	0	Pseudomonas fluorescens FW300-N2E2
pBWBHTC2	hisC	TK06_RS16245	TGTCACTCAGAGCTAGCGCC	3760978	3764166	NZ_CP015225	same	set3S0549	Mix_11	Mix_11.hisC	5x	TRUE	4	Pseudomonas fluorescens FW300-N2E2
pBWBHTC2	trpA	TK06_RS20265	TCCCGCCCCTGAATTGTGTC	4726905	4729224	NZ_CP015225	opp	set3S0538	Mix_11	Mix_11.trpA	1x	FALSE	0	Pseudomonas fluorescens FW300-N2E2
pBWBHTC2	trpA	TK06_RS20265	ATGGCGAATCCGACTTGCTG	4727916	4730024	NZ_CP015225	same	set3S0539	Mix_11	Mix_11.trpA	5x	FALSE	0	Pseudomonas fluorescens FW300-N2E2
pBWBHTC2	cysH	TK06_RS30185	CGACGGTAAATTGTGTGAAA	6872209	6874627	NZ_CP015225	same	set3S0567	Mix_11	Mix_11.cysH	5x	FALSE	0	Pseudomonas fluorescens FW300-N2E2
pBWBHTC2	pheA	TK06_RS12690	TGAGTGTCGTCCTTCCCTTC	2973890	2976004	NZ_CP015225	opp	set3S0544	Mix_11	Mix_11.pheA	1x	FALSE	3	Pseudomonas fluorescens FW300-N2E2
pBWBHTC2	proA	TK06_RS24925	GCCGCGCAGATAGAACAGGT	5758515	5761254	NZ_CP015225	opp	set3S0529	Mix_11	Mix_11.proA	1x, 5x	FALSE	25	Pseudomonas fluorescens FW300-N2E2
pBWBHTC2	hisG	TK06_RS16255	GGTTGCTGACCGCGGTTTGG	3762941	3765665	NZ_CP015225	opp	set3S0565	Mix_11	Mix_11.hisG	5x	FALSE	0	Pseudomonas fluorescens FW300-N2E2
pBWBHTC2	aroE	TK06_RS25240	CTCGACTTTTTTGTGTAACA	5835373	5839375	NZ_CP015225	same	set3S0558	Mix_11	Mix_11.aroE	1x	TRUE	8	Pseudomonas fluorescens FW300-N2E2
pBWBHTC2	aroE	TK06_RS20685	TTTTCCATAAGGGATGTAAC	4807633	4810128	NZ_CP015225	opp	set3S0559	Mix_11	Mix_11.aroE	5x	FALSE	0	Pseudomonas fluorescens FW300-N2E2
pBWBHTC2	argG	TK06_RS27850	CATAGGTTTGGCTAGGGATA	6406696	6409025	NZ_CP015225	same	set3S0540	Mix_11	Mix_11.argG	1x	FALSE	0	Pseudomonas fluorescens FW300-N2E2
pBWBHTC2	trpA	TK06_RS20265	GTGCCATGCCTGGCGTATTG	4725798	4729489	NZ_CP015225	same	set3S0539	Mix_11	Mix_11.trpA	5x	TRUE	4	Pseudomonas fluorescens FW300-N2E2
pBWBHTC2	aroE	TK06_RS20685	CAGCTAGCTATAGGCGCGTG	4808423	4810552	NZ_CP015225	opp	set3S0558	Mix_11	Mix_11.aroE	1x	FALSE	0	Pseudomonas fluorescens FW300-N2E2
pBWBHTC2	proB	TK06_RS25450	GGAACGGTCTAGCGTGCTAT	5883375	5886590	NZ_CP015225	same	set3S0552	Mix_11	Mix_11.proB	1x	TRUE	22	Pseudomonas fluorescens FW300-N2E2
pBWBHTC2	pyrD	TK06_RS11855	ATAGGATGGCGTGGATTAAA	2781409	2784340	NZ_CP015225	opp	set3S0561	Mix_11	Mix_11.pyrD	5x	FALSE	0	Pseudomonas fluorescens FW300-N2E2
pBWBHTC2	pyrD	TK06_RS11855	ATAGGATGGCGTGGATTAAA	2781409	2784340	NZ_CP015225	opp	set3S0560	Mix_11	Mix_11.pyrD	1x	FALSE	0	Pseudomonas fluorescens FW300-N2E2
pBWBHTC2	cysH	TK06_RS30185	AGTGCGTAGAATAAGAGGGC	6871166	6875009	NZ_CP015225	opp	set3S0566	Mix_11	Mix_11.cysH	1x	FALSE	0	Pseudomonas fluorescens FW300-N2E2
pBWBHTC2	hisG	TK06_RS16255	AGTAATAGGACCATGGTAGC	3763930	3766170	NZ_CP015225	opp	set3S0564	Mix_11	Mix_11.hisG	1x	FALSE	3	Pseudomonas fluorescens FW300-N2E2
pBWBHTC2	hisG	TK06_RS16255	AGTAATAGGACCATGGTAGC	3763930	3766170	NZ_CP015225	opp	set3S0565	Mix_11	Mix_11.hisG	5x	FALSE	3	Pseudomonas fluorescens FW300-N2E2
pBWBHTC2	ilvD	TK06_RS22845	AGGCAGCAGCTGCGGTCTGC	5292932	5297021	NZ_CP015225	opp	set3S0562	Mix_11	Mix_11.ilvD	1x	FALSE	14	Pseudomonas fluorescens FW300-N2E2
pBWBHTC2	aroE	TK06_RS11280	AGTGAGACGGTATGAGATGT	2644603	2647526	NZ_CP015225	opp	set3S0559	Mix_11	Mix_11.aroE	5x	FALSE	0	Pseudomonas fluorescens FW300-N2E2
pBWBHTC2	hisC	TK06_RS16245	GCCTGTAGTGCAGGGGGGGC	3761405	3763974	NZ_CP015225	opp	set3S0548	Mix_11	Mix_11.hisC	1x	FALSE	3	Pseudomonas fluorescens FW300-N2E2
pBWBHTC2	leuA	TK06_RS15845	GCGTCGGGAACTAAGGGATA	3664518	3668057	NZ_CP015225	opp	set3S0537	Mix_11	Mix_11.leuA	5x	FALSE	0	Pseudomonas fluorescens FW300-N2E2
pBWBHTC2	aroE	TK06_RS25240	GACTCCCGCAGCGTTTCGGC	5835236	5837817	NZ_CP015225	same	set3S0559	Mix_11	Mix_11.aroE	5x	TRUE	233	Pseudomonas fluorescens FW300-N2E2
pBWBHTC2	pheA	TK06_RS06610	TATTGGGGCTCTGTGCGTGG	1534091	1537112	NZ_CP015225	opp	set3S0544	Mix_11	Mix_11.pheA	1x	FALSE	0	Pseudomonas fluorescens FW300-N2E2
pBWBHTC2	aroE	TK06_RS20685	TGTCGGTACGTTCCGTCAAT	4807793	4810723	NZ_CP015225	same	set3S0559	Mix_11	Mix_11.aroE	5x	FALSE	0	Pseudomonas fluorescens FW300-N2E2
pBWBHTC2	ilvD	TK06_RS22845	CAGGTACGGCAGTAGATGGT	5293235	5296025	NZ_CP015225	same	set3S0562	Mix_11	Mix_11.ilvD	1x	TRUE	7	Pseudomonas fluorescens FW300-N2E2
pBWBHTC2	aroE	TK06_RS20685	AAGGCTGCCATAGTTAGGTA	4805433	4809458	NZ_CP015225	same	set3S0559	Mix_11	Mix_11.aroE	5x	FALSE	0	Pseudomonas fluorescens FW300-N2E2
pBWBHTC2	hisC	TK06_RS16245	GGCTCCTGAGGGATATAATG	3760109	3763520	NZ_CP015225	same	set3S0548	Mix_11	Mix_11.hisC	1x	FALSE	0	Pseudomonas fluorescens FW300-N2E2
pBWBHTC2	hisC	TK06_RS16245	ACGCGGAGATTCGGGTGTGG	3760655	3763077	NZ_CP015225	same	set3S0548	Mix_11	Mix_11.hisC	1x	TRUE	5	Pseudomonas fluorescens FW300-N2E2
pBWBHTC2	metE	TK06_RS27290	TTAGTAGGAACCTAACTTGG	6286463	6289578	NZ_CP015225	same	set3S0555	Mix_11	Mix_11.metE	5x	FALSE	3	Pseudomonas fluorescens FW300-N2E2
pBWBHTC2	cysH	TK06_RS30185	GATTTTGTAGGGGGTGTGCC	6872679	6875678	NZ_CP015225	same	set3S0567	Mix_11	Mix_11.cysH	5x	FALSE	0	Pseudomonas fluorescens FW300-N2E2
pBWBHTC2	trpA	TK06_RS20265	TTCTGCTATGTTCTTCGTGG	4725949	4729574	NZ_CP015225	opp	set3S0538	Mix_11	Mix_11.trpA	1x	FALSE	0	Pseudomonas fluorescens FW300-N2E2
pBWBHTC2	argG	TK06_RS27850	GTAACCAGAATACTATTGCA	6405770	6409383	NZ_CP015225	same	set3S0540	Mix_11	Mix_11.argG	1x	FALSE	0	Pseudomonas fluorescens FW300-N2E2
pBWBHTC2	hisG	TK06_RS16255	GAGCTGCTCATGACGAAATC	3762418	3764953	NZ_CP015225	same	set3S0564	Mix_11	Mix_11.hisG	1x	FALSE	0	Pseudomonas fluorescens FW300-N2E2
pBWBHTC2	serA	TK06_RS19670	ATACTTGTTCGTTAGCTGAA	4567235	4571045	NZ_CP015225	opp	set3S0543	Mix_11	Mix_11.serA	5x	FALSE	0	Pseudomonas fluorescens FW300-N2E2
pBWBHTC2	trpA	TK06_RS20265	AGACAAAAATGGAGTCTATG	4725902	4728954	NZ_CP015225	same	set3S0539	Mix_11	Mix_11.trpA	5x	FALSE	0	Pseudomonas fluorescens FW300-N2E2
pBWBHTC2	cysH	TK06_RS30185	GATATGTAAAAGTTCACTTC	6873090	6874960	NZ_CP015225	same	set3S0566	Mix_11	Mix_11.cysH	1x	FALSE	0	Pseudomonas fluorescens FW300-N2E2
pBWBHTC2	ilvD	TK06_RS22845	TGGGGGTTATTTGTGTTTTG	5293906	5297374	NZ_CP015225	same	set3S0563	Mix_11	Mix_11.ilvD	5x	FALSE	1	Pseudomonas fluorescens FW300-N2E2
pBWBHTC2	aroE	TK06_RS25240	CATAGCAGTTGTGTGCACAC	5835585	5838434	NZ_CP015225	same	set3S0559	Mix_11	Mix_11.aroE	5x	FALSE	0	Pseudomonas fluorescens FW300-N2E2
pBWBHTC2	ilvD	TK06_RS22845	TGGCAACATATTAGTGTGTC	5293687	5297511	NZ_CP015225	opp	set3S0562	Mix_11	Mix_11.ilvD	1x	FALSE	6	Pseudomonas fluorescens FW300-N2E2
pBWBHTC2	ilvD	TK06_RS22845	TGGCAACATATTAGTGTGTC	5293687	5297511	NZ_CP015225	opp	set3S0563	Mix_11	Mix_11.ilvD	5x	FALSE	6	Pseudomonas fluorescens FW300-N2E2
pBWBHTC2	hisG	TK06_RS16255	GAGATCAGGCTTAATAATGG	3763306	3765826	NZ_CP015225	same	set3S0565	Mix_11	Mix_11.hisG	5x	FALSE	0	Pseudomonas fluorescens FW300-N2E2
pBWBHTC2	pheA	TK06_RS12690	TGAGTGTCGTCCTTCCCTTC	2973890	2976004	NZ_CP015225	opp	set3S0545	Mix_11	Mix_11.pheA	5x	FALSE	3	Pseudomonas fluorescens FW300-N2E2
pBWBHTC2	thrB	TK06_RS20845	AGCAAGTTGTCCCAAGAAGC	4845804	4848508	NZ_CP015225	opp	set3S0523	Mix_11	Mix_11.thrB	1x	FALSE	0	Pseudomonas fluorescens FW300-N2E2
pBWBHTC2	hisC	TK06_RS16245	CATTTACATTGCATGGATTG	3761405	3763974	NZ_CP015225	opp	set3S0548	Mix_11	Mix_11.hisC	1x	FALSE	4	Pseudomonas fluorescens FW300-N2E2
pBWBHTC2	ilvD	TK06_RS22845	GAAAGGTTCGAAAAAAGGAT	5292733	5295951	NZ_CP015225	same	set3S0562	Mix_11	Mix_11.ilvD	1x	TRUE	1	Pseudomonas fluorescens FW300-N2E2
pBWBHTC2	argG	TK06_RS27850	TCGTACCTAGATTAAGTTTG	6406306	6410967	NZ_CP015225	opp	set3S0541	Mix_11	Mix_11.argG	5x	FALSE	0	Pseudomonas fluorescens FW300-N2E2
pBWBHTC2	thrB	TK06_RS20845	GTTAGCTCGGGACAGACAAA	4845815	4848459	NZ_CP015225	same	set3S0523	Mix_11	Mix_11.thrB	1x	TRUE	80	Pseudomonas fluorescens FW300-N2E2
pBWBHTC2	metB	TK06_RS00390	CAACATATGTTGTGTAAGGT	118454	121254	NZ_CP015225	same	set3S0526	Mix_11	Mix_11.metB	5x	FALSE	0	Pseudomonas fluorescens FW300-N2E2
pBWBHTC2	metB	TK06_RS00390	GGCAGCCGCTTATCGAACTC	119051	121547	NZ_CP015225	opp	set3S0525	Mix_11	Mix_11.metB	1x	FALSE	0	Pseudomonas fluorescens FW300-N2E2
pBWBHTC2	proB	TK06_RS25450	GGAGTCAAAAGGCCAAAGGT	5884665	5886731	NZ_CP015225	same	set3S0552	Mix_11	Mix_11.proB	1x	TRUE	29	Pseudomonas fluorescens FW300-N2E2
pBWBHTC2	thrB	TK06_RS20845	AGTGATAGGGGTCTTAGGAA	4844367	4848265	NZ_CP015225	same	set3S0519	pBWBHTC2	pBWBHTC2.thrB	5x	TRUE	80	Pseudomonas fluorescens FW300-N2E2
pBWBHTC2	cysH	TK06_RS30185	TTTTCATCGTAGATAGCGCT	6871238	6874745	NZ_CP015225	same	set3S0567	Mix_11	Mix_11.cysH	5x	FALSE	0	Pseudomonas fluorescens FW300-N2E2
pBWBHTC2	thrB	TK06_RS20845	TGTCAGCTAATGTGGCGTAT	4845344	4848782	NZ_CP015225	opp	set3S0519	pBWBHTC2	pBWBHTC2.thrB	5x	FALSE	73	Pseudomonas fluorescens FW300-N2E2
pBWBHTC2	hisC	TK06_RS16245	GTACCTGATAGCCTAGGGTG	3760109	3763520	NZ_CP015225	same	set3S0548	Mix_11	Mix_11.hisC	1x	FALSE	1	Pseudomonas fluorescens FW300-N2E2
pBWBHTC2	proB	TK06_RS25450	TGGTTAATTGTGGCGATTGG	5883443	5887101	NZ_CP015225	opp	set3S0553	Mix_11	Mix_11.proB	5x	FALSE	0	Pseudomonas fluorescens FW300-N2E2
pBWBHTC2	proB	TK06_RS25450	GATAAATTATCGGATGTGTA	5883639	5886397	NZ_CP015225	same	set3S0552	Mix_11	Mix_11.proB	1x	FALSE	0	Pseudomonas fluorescens FW300-N2E2
pBWBHTC2	hisG	TK06_RS16255	ATGCATTTTTGTGTCTGAAC	3763036	3766102	NZ_CP015225	opp	set3S0565	Mix_11	Mix_11.hisG	5x	FALSE	5	Pseudomonas fluorescens FW300-N2E2
pBWBHTC2	proB	TK06_RS25450	GGCGATATAACCGTGAATAT	5883443	5887101	NZ_CP015225	opp	set3S0553	Mix_11	Mix_11.proB	5x	FALSE	0	Pseudomonas fluorescens FW300-N2E2
pBWBHTC2	ilvD	TK06_RS22845	AGGCAGCAGCTGCGGTCTGC	5292932	5297021	NZ_CP015225	opp	set3S0563	Mix_11	Mix_11.ilvD	5x	FALSE	14	Pseudomonas fluorescens FW300-N2E2
pBWBHTC2	leuA	TK06_RS15845	CCATATCTAACTCATAACGT	3664157	3667366	NZ_CP015225	same	set3S0537	Mix_11	Mix_11.leuA	5x	FALSE	0	Pseudomonas fluorescens FW300-N2E2
pBWBHTC2	proB	TK06_RS25450	GGGACTGCAGAGAATGGGTC	5884799	5887648	NZ_CP015225	same	set3S0553	Mix_11	Mix_11.proB	5x	FALSE	0	Pseudomonas fluorescens FW300-N2E2
pBWBHTC2	thrB	TK06_RS20845	AGTGATAGGGGTCTTAGGAA	4844367	4848265	NZ_CP015225	same	set3S0524	Mix_11	Mix_11.thrB	5x	TRUE	7	Pseudomonas fluorescens FW300-N2E2
pBWBHTC2	aroE	TK06_RS20685	TGTCGGTACGTTCCGTCAAT	4807793	4810723	NZ_CP015225	same	set3S0558	Mix_11	Mix_11.aroE	1x	FALSE	0	Pseudomonas fluorescens FW300-N2E2
pBWBHTC2	purE	TK06_RS20435	TCAAAGGCAACAAGGTTGGG	4755967	4759677	NZ_CP015225	same	set3S0546	Mix_11	Mix_11.purE	1x	TRUE	4	Pseudomonas fluorescens FW300-N2E2
pBWBHTC2	argG	TK06_RS27850	CATAGGTTTGGCTAGGGATA	6406696	6409025	NZ_CP015225	same	set3S0541	Mix_11	Mix_11.argG	5x	FALSE	0	Pseudomonas fluorescens FW300-N2E2
pBWBHTC2	proB	TK06_RS25450	GTTTCTAAATTGTCCTAGGT	5883082	5887085	NZ_CP015225	same	set3S0553	Mix_11	Mix_11.proB	5x	FALSE	0	Pseudomonas fluorescens FW300-N2E2
pBWBHTC2	proB	TK06_RS25450	GGGTGCAGGAGGATATTCCT	5884799	5887648	NZ_CP015225	same	set3S0552	Mix_11	Mix_11.proB	1x	FALSE	0	Pseudomonas fluorescens FW300-N2E2
pBWBHTC2	thrB	TK06_RS20845	TATGAGTTCTTTTAAACAGG	4844520	4847839	NZ_CP015225	same	set3S0524	Mix_11	Mix_11.thrB	5x	FALSE	0	Pseudomonas fluorescens FW300-N2E2
pBWBHTC2	pheA	TK06_RS12690	GGCTACGGTATTTTGAGCGA	2972683	2976291	NZ_CP015225	opp	set3S0544	Mix_11	Mix_11.pheA	1x	FALSE	3	Pseudomonas fluorescens FW300-N2E2
pBWBHTC2	ilvD	TK06_RS22845	GAAAGGTTCGAAAAAAGGAT	5292733	5295951	NZ_CP015225	same	set3S0563	Mix_11	Mix_11.ilvD	5x	TRUE	1	Pseudomonas fluorescens FW300-N2E2
pBWBHTC2	serA	TK06_RS19670	TGTCCATCGATCGGTGGGTA	4566793	4569710	NZ_CP015225	same	set3S0542	Mix_11	Mix_11.serA	1x	FALSE	0	Pseudomonas fluorescens FW300-N2E2
pBWBHTC2	aroE	TK06_RS11280	GTCATTTACGGTCTGGTACT	2643710	2646541	NZ_CP015225	opp	set3S0558	Mix_11	Mix_11.aroE	1x	FALSE	1	Pseudomonas fluorescens FW300-N2E2
pBWBHTC2	proA	TK06_RS24925	GGTCATGCTGGTGTGGGGAC	5758515	5761254	NZ_CP015225	opp	set3S0501	pBWBHTC2	pBWBHTC2.proA	1x, 5x	FALSE	23	Pseudomonas fluorescens FW300-N2E2
pBWBHTC2	proA	TK06_RS24925	GGTCATGCTGGTGTGGGGAC	5758515	5761254	NZ_CP015225	opp	set3S0529	Mix_11	Mix_11.proA	1x, 5x	FALSE	0	Pseudomonas fluorescens FW300-N2E2
pBWBHTC2	pyrD	TK06_RS11855	TTTATAGATCAGCCGCAGTC	2780898	2784473	NZ_CP015225	same	set3S0560	Mix_11	Mix_11.pyrD	1x	TRUE	7	Pseudomonas fluorescens FW300-N2E2
pBWBHTC2	pyrD	TK06_RS11855	TTTATAGATCAGCCGCAGTC	2780898	2784473	NZ_CP015225	same	set3S0561	Mix_11	Mix_11.pyrD	5x	TRUE	7	Pseudomonas fluorescens FW300-N2E2
pBWBHTC2	ilvD	TK06_RS22845	TCTTTCTAAGCCTGTAGTTT	5293235	5296025	NZ_CP015225	same	set3S0562	Mix_11	Mix_11.ilvD	1x	TRUE	42	Pseudomonas fluorescens FW300-N2E2
pBWBHTC2	aroE	TK06_RS11280	TCACCGTTCAACGGGGTGTC	2644980	2646991	NZ_CP015225	opp	set3S0558	Mix_11	Mix_11.aroE	1x	FALSE	0	Pseudomonas fluorescens FW300-N2E2
pBWBHTC2	ilvD	TK06_RS22845	TGGGGGTTATTTGTGTTTTG	5293906	5297374	NZ_CP015225	same	set3S0562	Mix_11	Mix_11.ilvD	1x	FALSE	1	Pseudomonas fluorescens FW300-N2E2
pBWBHTC2	thrB	TK06_RS20845	TGGTGAGCGTGTTGAGGTAA	4846047	4848450	NZ_CP015225	opp	set3S0524	Mix_11	Mix_11.thrB	5x	FALSE	0	Pseudomonas fluorescens FW300-N2E2
pBWBHTC2	aroE	TK06_RS25240	AAGGGAAGATAGAGGTGCGG	5835909	5839108	NZ_CP015225	same	set3S0559	Mix_11	Mix_11.aroE	5x	FALSE	0	Pseudomonas fluorescens FW300-N2E2
pBWBHTC2	aroE	TK06_RS20685	ATCACGTTCAACGACTGGGG	4807633	4810128	NZ_CP015225	opp	set3S0558	Mix_11	Mix_11.aroE	1x	FALSE	19	Pseudomonas fluorescens FW300-N2E2
pBWBHTC2	thrB	TK06_RS20845	CCAGAGAGGACTGCGGACTA	4844441	4848600	NZ_CP015225	same	set3S0519	pBWBHTC2	pBWBHTC2.thrB	5x	TRUE	86	Pseudomonas fluorescens FW300-N2E2
pBWBHTC2	trpA	TK06_RS20265	ATGGCGAATCCGACTTGCTG	4727916	4730024	NZ_CP015225	same	set3S0538	Mix_11	Mix_11.trpA	1x	FALSE	0	Pseudomonas fluorescens FW300-N2E2
pBWBHTC2	aroE	TK06_RS20685	TTGCTTGGTATTCGGTTAAA	4808423	4810552	NZ_CP015225	opp	set3S0559	Mix_11	Mix_11.aroE	5x	FALSE	0	Pseudomonas fluorescens FW300-N2E2
pBWBHTC2	thrB	TK06_RS20845	TCCAGTGGATTACGCTTGTT	4845344	4848782	NZ_CP015225	opp	set3S0523	Mix_11	Mix_11.thrB	1x	FALSE	0	Pseudomonas fluorescens FW300-N2E2
pBWBHTC2	thrB	TK06_RS20845	TCCAGTGGATTACGCTTGTT	4845344	4848782	NZ_CP015225	opp	set3S0524	Mix_11	Mix_11.thrB	5x	FALSE	0	Pseudomonas fluorescens FW300-N2E2
pBWBHTC2	thrB	TK06_RS20845	TGGATGCGGTCGTGGAGCAG	4845660	4847679	NZ_CP015225	same	set3S0524	Mix_11	Mix_11.thrB	5x	FALSE	0	Pseudomonas fluorescens FW300-N2E2
pBWBHTC2	leuA	TK06_RS15845	TATTTTTTAGTGTACTTCTG	3664302	3667625	NZ_CP015225	same	set3S0536	Mix_11	Mix_11.leuA	1x	FALSE	0	Pseudomonas fluorescens FW300-N2E2
pBWBHTC2	thrB	TK06_RS20845	ACTTTTTGGAGGTTAACAAG	4845631	4848459	NZ_CP015225	opp	set3S0519	pBWBHTC2	pBWBHTC2.thrB	5x	FALSE	16	Pseudomonas fluorescens FW300-N2E2
pBWBHTC2	aroE	TK06_RS25240	GTTGTAAATCGTAGGTTGTA	5834661	5837556	NZ_CP015225	opp	set3S0558	Mix_11	Mix_11.aroE	1x	FALSE	0	Pseudomonas fluorescens FW300-N2E2
pBWBHTC2	thrB	TK06_RS20845	ACTTTTTGGAGGTTAACAAG	4845631	4848459	NZ_CP015225	opp	set3S0523	Mix_11	Mix_11.thrB	1x	FALSE	0	Pseudomonas fluorescens FW300-N2E2
pBWBHTC2	aroE	TK06_RS11280	CGCGCCGTAGATGCGTTTAG	2644980	2646991	NZ_CP015225	opp	set3S0559	Mix_11	Mix_11.aroE	5x	FALSE	0	Pseudomonas fluorescens FW300-N2E2
pBWBHTC2	aroE	TK06_RS11280	CGCGCCGTAGATGCGTTTAG	2644980	2646991	NZ_CP015225	opp	set3S0558	Mix_11	Mix_11.aroE	1x	FALSE	0	Pseudomonas fluorescens FW300-N2E2
pBWBHTC2	hisG	TK06_RS16255	GTGTCCTTGTACGGGTGTCT	3763536	3765951	NZ_CP015225	same	set3S0565	Mix_11	Mix_11.hisG	5x	FALSE	10	Pseudomonas fluorescens FW300-N2E2
pBWBHTC2	hisC	TK06_RS16245	CCTGCGAGAGAATCCGTAGT	3760272	3763598	NZ_CP015225	same	set3S0549	Mix_11	Mix_11.hisC	5x	FALSE	0	Pseudomonas fluorescens FW300-N2E2
pBWBHTC2	thrB	TK06_RS20845	TGTCAGCTAATGTGGCGTAT	4845344	4848782	NZ_CP015225	opp	set3S0524	Mix_11	Mix_11.thrB	5x	FALSE	0	Pseudomonas fluorescens FW300-N2E2
pBWBHTC2	ilvD	TK06_RS22845	TGGGGCAGTTGATGGACTTC	5293687	5297511	NZ_CP015225	opp	set3S0563	Mix_11	Mix_11.ilvD	5x	FALSE	0	Pseudomonas fluorescens FW300-N2E2
pBWBHTC2	ilvD	TK06_RS22845	GCTTTTGAGTTGACTCCGAG	5293906	5297374	NZ_CP015225	same	set3S0563	Mix_11	Mix_11.ilvD	5x	FALSE	0	Pseudomonas fluorescens FW300-N2E2
pBWBHTC2	aroA	TK06_RS12680	CCCTCGCGAACGATTATGAT	2970227	2973569	NZ_CP015225	opp	set3S0533	Mix_11	Mix_11.aroA	5x	FALSE	0	Pseudomonas fluorescens FW300-N2E2
pBWBHTC2	pheA	TK06_RS06610	ACTCGATCACAGATATTTCT	1534309	1536603	NZ_CP015225	opp	set3S0544	Mix_11	Mix_11.pheA	1x	FALSE	0	Pseudomonas fluorescens FW300-N2E2
pBWBHTC2	pheA	TK06_RS12690	GGCTACGGTATTTTGAGCGA	2972683	2976291	NZ_CP015225	opp	set3S0545	Mix_11	Mix_11.pheA	5x	FALSE	3	Pseudomonas fluorescens FW300-N2E2
pBWBHTC2	aroE	TK06_RS11280	GGACTCCTTATTGTTCCGTG	2643626	2646629	NZ_CP015225	opp	set3S0559	Mix_11	Mix_11.aroE	5x	FALSE	8	Pseudomonas fluorescens FW300-N2E2
pBWBHTC2	aroE	TK06_RS11280	GGACTCCTTATTGTTCCGTG	2643626	2646629	NZ_CP015225	opp	set3S0558	Mix_11	Mix_11.aroE	1x	FALSE	8	Pseudomonas fluorescens FW300-N2E2
pBWBHTC2	aroE	TK06_RS20685	AAGGCTGCCATAGTTAGGTA	4805433	4809458	NZ_CP015225	same	set3S0558	Mix_11	Mix_11.aroE	1x	FALSE	0	Pseudomonas fluorescens FW300-N2E2
pBWBHTC2	serA	TK06_RS19670	TGGGTGATATCATGACTGGG	4567059	4570175	NZ_CP015225	same	set3S0543	Mix_11	Mix_11.serA	5x	FALSE	0	Pseudomonas fluorescens FW300-N2E2
pBWBHTC2	thrB	TK06_RS20845	TATGAGTTCTTTTAAACAGG	4844520	4847839	NZ_CP015225	same	set3S0523	Mix_11	Mix_11.thrB	1x	FALSE	0	Pseudomonas fluorescens FW300-N2E2
pBWBHTC2	proB	TK06_RS25450	CTAATGATTCGCTTTTTAGT	5883375	5886590	NZ_CP015225	same	set3S0553	Mix_11	Mix_11.proB	5x	FALSE	0	Pseudomonas fluorescens FW300-N2E2
pBWBHTC2	thrB	TK06_RS20845	ACGATCATAAACATGTGATA	4845660	4847679	NZ_CP015225	same	set3S0524	Mix_11	Mix_11.thrB	5x	TRUE	54	Pseudomonas fluorescens FW300-N2E2
pBWBHTC2	thrB	TK06_RS20845	GTTTGAATATTCCACTGCTC	4845815	4848459	NZ_CP015225	same	set3S0519	pBWBHTC2	pBWBHTC2.thrB	5x	TRUE	203	Pseudomonas fluorescens FW300-N2E2
pBWBHTC2	pheA	TK06_RS06610	GTCTTTAAGTCGAGTATTGA	1534057	1537720	NZ_CP015225	opp	set3S0545	Mix_11	Mix_11.pheA	5x	FALSE	0	Pseudomonas fluorescens FW300-N2E2
pBWBHTC2	proA	TK06_RS24925	CGACGGACACGTTGATTCTA	5757349	5761439	NZ_CP015225	same	set3S0529	Mix_11	Mix_11.proA	1x, 5x	FALSE	27	Pseudomonas fluorescens FW300-N2E2
pBWBHTC2	proA	TK06_RS24925	GCCGCGCAGATAGAACAGGT	5758515	5761254	NZ_CP015225	opp	set3S0501	pBWBHTC2	pBWBHTC2.proA	1x, 5x	TRUE	235	Pseudomonas fluorescens FW300-N2E2
pBWBHTC2	argG	TK06_RS27850	GTAACCAGAATACTATTGCA	6405770	6409383	NZ_CP015225	same	set3S0541	Mix_11	Mix_11.argG	5x	FALSE	0	Pseudomonas fluorescens FW300-N2E2
pBWBHTC2	aroE	TK06_RS11280	GTCATTTACGGTCTGGTACT	2643710	2646541	NZ_CP015225	opp	set3S0559	Mix_11	Mix_11.aroE	5x	FALSE	1	Pseudomonas fluorescens FW300-N2E2
pBWBHTC2	pheA	TK06_RS12690	GCTCGTTCATAAGTCCGTAT	2974170	2976799	NZ_CP015225	same	set3S0545	Mix_11	Mix_11.pheA	5x	FALSE	0	Pseudomonas fluorescens FW300-N2E2
pBWBHTC2	thrB	TK06_RS20845	ATGTTTTGGGGGCGGACGTC	4844520	4847839	NZ_CP015225	same	set3S0524	Mix_11	Mix_11.thrB	5x	FALSE	0	Pseudomonas fluorescens FW300-N2E2
pBWBHTC2	cysH	TK06_RS30185	GGGTTGGTGGGCCTGTGTTG	6872826	6874431	NZ_CP015225	opp	set3S0566	Mix_11	Mix_11.cysH	1x	TRUE	60	Pseudomonas fluorescens FW300-N2E2
pBWBHTC2	aroE	TK06_RS25240	CATAGCAGTTGTGTGCACAC	5835585	5838434	NZ_CP015225	same	set3S0558	Mix_11	Mix_11.aroE	1x	FALSE	0	Pseudomonas fluorescens FW300-N2E2
pBWBHTC2	serA	TK06_RS19670	CTATTGGTGGGGTTGTTTAT	4567638	4569985	NZ_CP015225	same	set3S0543	Mix_11	Mix_11.serA	5x	FALSE	1	Pseudomonas fluorescens FW300-N2E2
pBWBHTC2	trpA	TK06_RS20265	GTGCCATGCCTGGCGTATTG	4725798	4729489	NZ_CP015225	same	set3S0538	Mix_11	Mix_11.trpA	1x	TRUE	4	Pseudomonas fluorescens FW300-N2E2
pBWBHTC2	hisC	TK06_RS16245	AGACTGATAGGACTGCTGAC	3760455	3763781	NZ_CP015225	opp	set3S0548	Mix_11	Mix_11.hisC	1x	FALSE	0	Pseudomonas fluorescens FW300-N2E2
pBWBHTC2	proB	TK06_RS25450	TGGTTAATTGTGGCGATTGG	5883443	5887101	NZ_CP015225	opp	set3S0552	Mix_11	Mix_11.proB	1x	FALSE	0	Pseudomonas fluorescens FW300-N2E2
pBWBHTC2	thrB	TK06_RS20845	GTACGTACCAAATTGCTATG	4845692	4848631	NZ_CP015225	opp	set3S0524	Mix_11	Mix_11.thrB	5x	FALSE	0	Pseudomonas fluorescens FW300-N2E2
pBWBHTC2	hisG	TK06_RS16255	ATGCATTTTTGTGTCTGAAC	3763036	3766102	NZ_CP015225	opp	set3S0564	Mix_11	Mix_11.hisG	1x	FALSE	5	Pseudomonas fluorescens FW300-N2E2
pBWBHTC2	trpA	TK06_RS20265	CGCGTTCCCCTTATTGCGAG	4726511	4729828	NZ_CP015225	opp	set3S0539	Mix_11	Mix_11.trpA	5x	FALSE	0	Pseudomonas fluorescens FW300-N2E2
pBWBHTC2	trpA	TK06_RS20265	ATCTAATCTAGGACCTTGGA	4727315	4731529	NZ_CP015225	opp	set3S0539	Mix_11	Mix_11.trpA	5x	FALSE	0	Pseudomonas fluorescens FW300-N2E2
pBWBHTC2	trpA	TK06_RS20265	GTTTAGTCTGTTGTTTTAAC	4725798	4729489	NZ_CP015225	same	set3S0538	Mix_11	Mix_11.trpA	1x	TRUE	10	Pseudomonas fluorescens FW300-N2E2
pBWBHTC2	leuA	TK06_RS15845	CCATATCTAACTCATAACGT	3664157	3667366	NZ_CP015225	same	set3S0536	Mix_11	Mix_11.leuA	1x	FALSE	0	Pseudomonas fluorescens FW300-N2E2
pBWBHTC2	proB	TK06_RS25450	GGAACGGTCTAGCGTGCTAT	5883375	5886590	NZ_CP015225	same	set3S0553	Mix_11	Mix_11.proB	5x	TRUE	22	Pseudomonas fluorescens FW300-N2E2
pBWBHTC2	pheA	TK06_RS12690	GCTCGTTCATAAGTCCGTAT	2974170	2976799	NZ_CP015225	same	set3S0544	Mix_11	Mix_11.pheA	1x	FALSE	0	Pseudomonas fluorescens FW300-N2E2
pBWBHTC2	hisG	TK06_RS16255	GAGCTGCTCATGACGAAATC	3762418	3764953	NZ_CP015225	same	set3S0565	Mix_11	Mix_11.hisG	5x	FALSE	0	Pseudomonas fluorescens FW300-N2E2
pBWBHTC2	hisG	TK06_RS16255	CACGCGAACAGACTTGTTAA	3763849	3766868	NZ_CP015225	same	set3S0565	Mix_11	Mix_11.hisG	5x	FALSE	0	Pseudomonas fluorescens FW300-N2E2
pBWBHTC2	hisG	TK06_RS16255	CACGCGAACAGACTTGTTAA	3763849	3766868	NZ_CP015225	same	set3S0564	Mix_11	Mix_11.hisG	1x	FALSE	0	Pseudomonas fluorescens FW300-N2E2
pBWBHTC2	thrB	TK06_RS20845	GTTTGAATATTCCACTGCTC	4845815	4848459	NZ_CP015225	same	set3S0523	Mix_11	Mix_11.thrB	1x	TRUE	22	Pseudomonas fluorescens FW300-N2E2
pBWBHTC2	thrB	TK06_RS20845	GGAGTGTACATGAAACGCTC	4844665	4848343	NZ_CP015225	opp	set3S0524	Mix_11	Mix_11.thrB	5x	FALSE	0	Pseudomonas fluorescens FW300-N2E2
pBWBHTC2	thrB	TK06_RS20845	CCAGAGAGGACTGCGGACTA	4844441	4848600	NZ_CP015225	same	set3S0523	Mix_11	Mix_11.thrB	1x	FALSE	0	Pseudomonas fluorescens FW300-N2E2
pBWBHTC2	aroE	TK06_RS25240	GTGGGCAGTGCGATTTCGTG	5835808	5837767	NZ_CP015225	same	set3S0559	Mix_11	Mix_11.aroE	5x	TRUE	26	Pseudomonas fluorescens FW300-N2E2
pBWBHTC2	trpA	TK06_RS20265	ATCTAATCTAGGACCTTGGA	4727315	4731529	NZ_CP015225	opp	set3S0538	Mix_11	Mix_11.trpA	1x	FALSE	0	Pseudomonas fluorescens FW300-N2E2
pBWBHTC2	proA	TK06_RS24925	CGACGGACACGTTGATTCTA	5757349	5761439	NZ_CP015225	same	set3S0501	pBWBHTC2	pBWBHTC2.proA	1x, 5x	FALSE	71	Pseudomonas fluorescens FW300-N2E2
pBWBHTC2	pheA	TK06_RS06610	ACTCGATCACAGATATTTCT	1534309	1536603	NZ_CP015225	opp	set3S0545	Mix_11	Mix_11.pheA	5x	FALSE	0	Pseudomonas fluorescens FW300-N2E2
pBWBHTC2	aroE	TK06_RS25240	GCCTAATTTTTTACGCAATG	5834661	5837556	NZ_CP015225	opp	set3S0558	Mix_11	Mix_11.aroE	1x	FALSE	11	Pseudomonas fluorescens FW300-N2E2
pBWBHTC2	hisC	TK06_RS16245	GCGGGGAAATGACACCGGGG	3760165	3762800	NZ_CP015225	opp	set3S0548	Mix_11	Mix_11.hisC	1x	FALSE	6	Pseudomonas fluorescens FW300-N2E2
pBWBHTC2	ilvD	TK06_RS22845	CAGGTACGGCAGTAGATGGT	5293235	5296025	NZ_CP015225	same	set3S0563	Mix_11	Mix_11.ilvD	5x	TRUE	7	Pseudomonas fluorescens FW300-N2E2
pBWBHTC2	proB	TK06_RS25450	GTTTCTAAATTGTCCTAGGT	5883082	5887085	NZ_CP015225	same	set3S0552	Mix_11	Mix_11.proB	1x	FALSE	0	Pseudomonas fluorescens FW300-N2E2
pBWBHTC2	hisC	TK06_RS16245	AGATGGTTATGCTTCTAATG	3760868	3763833	NZ_CP015225	opp	set3S0548	Mix_11	Mix_11.hisC	1x	FALSE	1	Pseudomonas fluorescens FW300-N2E2
pBWBHTC2	hisG	TK06_RS16255	CTTAAACTTAGTTAGTTGAA	3762171	3765355	NZ_CP015225	same	set3S0565	Mix_11	Mix_11.hisG	5x	FALSE	0	Pseudomonas fluorescens FW300-N2E2
pBWBHTC2	serA	TK06_RS19670	CTATTGGTGGGGTTGTTTAT	4567638	4569985	NZ_CP015225	same	set3S0542	Mix_11	Mix_11.serA	1x	TRUE	1	Pseudomonas fluorescens FW300-N2E2
pBWBHTC2	hisG	TK06_RS16255	GAGATCAGGCTTAATAATGG	3763306	3765826	NZ_CP015225	same	set3S0564	Mix_11	Mix_11.hisG	1x	FALSE	0	Pseudomonas fluorescens FW300-N2E2
pBWBHTC2	proB	TK06_RS25450	CTAATGATTCGCTTTTTAGT	5883375	5886590	NZ_CP015225	same	set3S0552	Mix_11	Mix_11.proB	1x	FALSE	0	Pseudomonas fluorescens FW300-N2E2
pBWBHTC2	thrB	TK06_RS20845	GTACGTACCAAATTGCTATG	4845692	4848631	NZ_CP015225	opp	set3S0519	pBWBHTC2	pBWBHTC2.thrB	5x	FALSE	106	Pseudomonas fluorescens FW300-N2E2
pBWBHTC2	aroE	TK06_RS20685	CCGCTAGTGCAAACGGGTAT	4806567	4810468	NZ_CP015225	same	set3S0559	Mix_11	Mix_11.aroE	5x	TRUE	108	Pseudomonas fluorescens FW300-N2E2
pBWBHTC2	cysH	TK06_RS30185	GGATCTTTGAAAGAGCTAAT	6871580	6874745	NZ_CP015225	same	set3S0566	Mix_11	Mix_11.cysH	1x	FALSE	0	Pseudomonas fluorescens FW300-N2E2
pBWBHTC2	proB	TK06_RS25450	GGCGATATAACCGTGAATAT	5883443	5887101	NZ_CP015225	opp	set3S0552	Mix_11	Mix_11.proB	1x	FALSE	0	Pseudomonas fluorescens FW300-N2E2
pBWBHTC2	thrB	TK06_RS20845	TTATTTTCGTAAGTTGTGCG	4846047	4848450	NZ_CP015225	opp	set3S0524	Mix_11	Mix_11.thrB	5x	FALSE	0	Pseudomonas fluorescens FW300-N2E2
pBWBHTC2	trpA	TK06_RS20265	AGACAAAAATGGAGTCTATG	4725902	4728954	NZ_CP015225	same	set3S0538	Mix_11	Mix_11.trpA	1x	FALSE	0	Pseudomonas fluorescens FW300-N2E2
pBWBHTC2	proA	TK06_RS24925	GAGGATACAACCGTAGTTTC	5757349	5761439	NZ_CP015225	same	set3S0529	Mix_11	Mix_11.proA	1x, 5x	FALSE	0	Pseudomonas fluorescens FW300-N2E2
pBWBHTC2	thrB	TK06_RS20845	TGGTGAGCGTGTTGAGGTAA	4846047	4848450	NZ_CP015225	opp	set3S0519	pBWBHTC2	pBWBHTC2.thrB	5x	TRUE	31	Pseudomonas fluorescens FW300-N2E2
pBWBHTC2	aroE	TK06_RS25240	AAGGGAAGATAGAGGTGCGG	5835909	5839108	NZ_CP015225	same	set3S0558	Mix_11	Mix_11.aroE	1x	FALSE	0	Pseudomonas fluorescens FW300-N2E2
pBWBHTC2	serA	TK06_RS19670	ATACTTGTTCGTTAGCTGAA	4567235	4571045	NZ_CP015225	opp	set3S0542	Mix_11	Mix_11.serA	1x	FALSE	0	Pseudomonas fluorescens FW300-N2E2
pBWBHTC2	trpA	TK06_RS20265	GTTTAGTCTGTTGTTTTAAC	4725798	4729489	NZ_CP015225	same	set3S0539	Mix_11	Mix_11.trpA	5x	TRUE	10	Pseudomonas fluorescens FW300-N2E2
pBWBHTC2	hisC	TK06_RS16245	GTACCTGATAGCCTAGGGTG	3760109	3763520	NZ_CP015225	same	set3S0549	Mix_11	Mix_11.hisC	5x	FALSE	1	Pseudomonas fluorescens FW300-N2E2
pBWBHTC2	thrB	TK06_RS20845	ACGATCATAAACATGTGATA	4845660	4847679	NZ_CP015225	same	set3S0519	pBWBHTC2	pBWBHTC2.thrB	5x	TRUE	51	Pseudomonas fluorescens FW300-N2E2
pBWBHTC2	thrB	TK06_RS20845	ACGATCATAAACATGTGATA	4845660	4847679	NZ_CP015225	same	set3S0523	Mix_11	Mix_11.thrB	1x	TRUE	54	Pseudomonas fluorescens FW300-N2E2
pBWBHTC2	thrB	TK06_RS20845	CCAGAGAGGACTGCGGACTA	4844441	4848600	NZ_CP015225	same	set3S0524	Mix_11	Mix_11.thrB	5x	FALSE	0	Pseudomonas fluorescens FW300-N2E2
pBWBHTC2	hisG	TK06_RS16255	TTTCTGTACCGTTAAAGGGA	3763849	3766868	NZ_CP015225	same	set3S0565	Mix_11	Mix_11.hisG	5x	FALSE	0	Pseudomonas fluorescens FW300-N2E2
pBWBHTC2	cysH	TK06_RS30185	GGATCTTTGAAAGAGCTAAT	6871580	6874745	NZ_CP015225	same	set3S0567	Mix_11	Mix_11.cysH	5x	FALSE	0	Pseudomonas fluorescens FW300-N2E2
pBWBHTC2	hisG	TK06_RS16255	AAAGTATTGCTAATACTGCC	3762418	3764953	NZ_CP015225	same	set3S0564	Mix_11	Mix_11.hisG	1x	FALSE	0	Pseudomonas fluorescens FW300-N2E2
pBWBHTC2	purE	TK06_RS20435	TAAAGCTTGTGTGTTTTTAA	4758534	4761002	NZ_CP015225	opp	set3S0546	Mix_11	Mix_11.purE	1x	FALSE	1	Pseudomonas fluorescens FW300-N2E2
pBWBHTC2	thrB	TK06_RS20845	GTTAGCTCGGGACAGACAAA	4845815	4848459	NZ_CP015225	same	set3S0519	pBWBHTC2	pBWBHTC2.thrB	5x	TRUE	130	Pseudomonas fluorescens FW300-N2E2
pBWBHTC2	pheA	TK06_RS06610	TATTGGGGCTCTGTGCGTGG	1534091	1537112	NZ_CP015225	opp	set3S0545	Mix_11	Mix_11.pheA	5x	FALSE	0	Pseudomonas fluorescens FW300-N2E2
pBWBHTC2	metB	TK06_RS00390	AACCGTGTTGAAAGCGGTAA	119051	121547	NZ_CP015225	opp	set3S0526	Mix_11	Mix_11.metB	5x	FALSE	0	Pseudomonas fluorescens FW300-N2E2
pBWBHTC2	thrB	TK06_RS20845	GTTAGCTCGGGACAGACAAA	4845815	4848459	NZ_CP015225	same	set3S0524	Mix_11	Mix_11.thrB	5x	TRUE	80	Pseudomonas fluorescens FW300-N2E2
pBWBHTC2	proA	TK06_RS24925	GCCAAGTGGTAAGCCATGGT	5758929	5762260	NZ_CP015225	same	set3S0529	Mix_11	Mix_11.proA	1x, 5x	FALSE	0	Pseudomonas fluorescens FW300-N2E2
pBWBHTC2	hisC	TK06_RS16245	GGCTCCTGAGGGATATAATG	3760109	3763520	NZ_CP015225	same	set3S0549	Mix_11	Mix_11.hisC	5x	FALSE	0	Pseudomonas fluorescens FW300-N2E2
pBWBHTC2	proB	TK06_RS25450	GGTGTTCGTATAGTAGCGTA	5883082	5887085	NZ_CP015225	same	set3S0553	Mix_11	Mix_11.proB	5x	TRUE	5	Pseudomonas fluorescens FW300-N2E2
pBWBHTC2	proB	TK06_RS25450	GGTGTTCGTATAGTAGCGTA	5883082	5887085	NZ_CP015225	same	set3S0552	Mix_11	Mix_11.proB	1x	TRUE	5	Pseudomonas fluorescens FW300-N2E2
pBWBHTC2	aroE	TK06_RS20685	CCGCTAGTGCAAACGGGTAT	4806567	4810468	NZ_CP015225	same	set3S0558	Mix_11	Mix_11.aroE	1x	TRUE	108	Pseudomonas fluorescens FW300-N2E2
pBWBHTC2	hisG	TK06_RS16255	TTTCTGTACCGTTAAAGGGA	3763849	3766868	NZ_CP015225	same	set3S0564	Mix_11	Mix_11.hisG	1x	FALSE	0	Pseudomonas fluorescens FW300-N2E2
pBWBHTC2	thrB	TK06_RS20845	GTTTGAATATTCCACTGCTC	4845815	4848459	NZ_CP015225	same	set3S0524	Mix_11	Mix_11.thrB	5x	TRUE	22	Pseudomonas fluorescens FW300-N2E2
pBWBHTC2	ilvD	TK06_RS22845	TCTTTCTAAGCCTGTAGTTT	5293235	5296025	NZ_CP015225	same	set3S0563	Mix_11	Mix_11.ilvD	5x	TRUE	42	Pseudomonas fluorescens FW300-N2E2
pBWBHTC2	cysH	TK06_RS30185	CGACGGTAAATTGTGTGAAA	6872209	6874627	NZ_CP015225	same	set3S0566	Mix_11	Mix_11.cysH	1x	FALSE	0	Pseudomonas fluorescens FW300-N2E2
pBWBHTC2	serA	TK06_RS19670	GGGTTTGCGGAGGGGTAACC	4568049	4570638	NZ_CP015225	opp	set3S0542	Mix_11	Mix_11.serA	1x	FALSE	0	Pseudomonas fluorescens FW300-N2E2
pBWBHTC2	thrB	TK06_RS20845	TTATTTTCGTAAGTTGTGCG	4846047	4848450	NZ_CP015225	opp	set3S0523	Mix_11	Mix_11.thrB	1x	FALSE	0	Pseudomonas fluorescens FW300-N2E2
pBWBHTC2	thrB	TK06_RS20845	GGAGTGTACATGAAACGCTC	4844665	4848343	NZ_CP015225	opp	set3S0519	pBWBHTC2	pBWBHTC2.thrB	5x	FALSE	0	Pseudomonas fluorescens FW300-N2E2
pBWBHTC2	hisG	TK06_RS16255	CTTAAACTTAGTTAGTTGAA	3762171	3765355	NZ_CP015225	same	set3S0564	Mix_11	Mix_11.hisG	1x	FALSE	0	Pseudomonas fluorescens FW300-N2E2
pBWBHTC2	proA	TK06_RS24925	AAAACAAAAGAATTTGAGTT	5758929	5762260	NZ_CP015225	same	set3S0529	Mix_11	Mix_11.proA	1x, 5x	FALSE	0	Pseudomonas fluorescens FW300-N2E2
pBWBHTC2	hisC	TK06_RS16245	AGATGGTTATGCTTCTAATG	3760868	3763833	NZ_CP015225	opp	set3S0549	Mix_11	Mix_11.hisC	5x	FALSE	1	Pseudomonas fluorescens FW300-N2E2
pBWBHTC2	pyrD	TK06_RS11855	AGTGGAGCGAGCAGGGAAGG	2781510	2784115	NZ_CP015225	same	set3S0561	Mix_11	Mix_11.pyrD	5x	TRUE	0	Pseudomonas fluorescens FW300-N2E2
pBWBHTC2	thrB	TK06_RS20845	GTACGTACCAAATTGCTATG	4845692	4848631	NZ_CP015225	opp	set3S0523	Mix_11	Mix_11.thrB	1x	FALSE	0	Pseudomonas fluorescens FW300-N2E2
pBWBHTC2	aroE	TK06_RS25240	CAGAGTGGAGGAGGGGAGCG	5835585	5838434	NZ_CP015225	same	set3S0559	Mix_11	Mix_11.aroE	5x	FALSE	0	Pseudomonas fluorescens FW300-N2E2
pBWBHTC2	serA	TK06_RS19670	GGGTTTGCGGAGGGGTAACC	4568049	4570638	NZ_CP015225	opp	set3S0543	Mix_11	Mix_11.serA	5x	FALSE	0	Pseudomonas fluorescens FW300-N2E2
pBWBHTC2	pyrD	TK06_RS11855	AGGAGATACCGGAAAATTGC	2780840	2784230	NZ_CP015225	opp	set3S0560	Mix_11	Mix_11.pyrD	1x	FALSE	0	Pseudomonas fluorescens FW300-N2E2
pBWBHTC2	pyrD	TK06_RS11855	ACCCCAGGCGATGTGGAATT	2782668	2785617	NZ_CP015225	same	set3S0561	Mix_11	Mix_11.pyrD	5x	FALSE	0	Pseudomonas fluorescens FW300-N2E2
pBWBHTC2	aroE	TK06_RS20685	ATCCCGCACAGCATACTTGT	4807793	4810723	NZ_CP015225	same	set3S0558	Mix_11	Mix_11.aroE	1x	TRUE	157	Pseudomonas fluorescens FW300-N2E2
pBWBHTC2	thrB	TK06_RS20845	TCCAGTGGATTACGCTTGTT	4845344	4848782	NZ_CP015225	opp	set3S0519	pBWBHTC2	pBWBHTC2.thrB	5x	FALSE	3	Pseudomonas fluorescens FW300-N2E2
pBWBHTC2	proB	TK06_RS25450	TCGGAGATTAAACTAGTTCG	5884161	5886613	NZ_CP015225	same	set3S0553	Mix_11	Mix_11.proB	5x	FALSE	0	Pseudomonas fluorescens FW300-N2E2
pBWBHTC2	thrB	TK06_RS20845	GGAGTGTACATGAAACGCTC	4844665	4848343	NZ_CP015225	opp	set3S0523	Mix_11	Mix_11.thrB	1x	FALSE	0	Pseudomonas fluorescens FW300-N2E2
pBWBHTC2	pheA	TK06_RS12690	ATAGGACACTATATAAGGGC	2973890	2976004	NZ_CP015225	opp	set3S0544	Mix_11	Mix_11.pheA	1x	FALSE	0	Pseudomonas fluorescens FW300-N2E2
pBWBHTC2	metB	TK06_RS00390	GGCAGCCGCTTATCGAACTC	119051	121547	NZ_CP015225	opp	set3S0526	Mix_11	Mix_11.metB	5x	FALSE	0	Pseudomonas fluorescens FW300-N2E2
pBWBHTC2	pyrD	TK06_RS11855	AGTGGAGCGAGCAGGGAAGG	2781510	2784115	NZ_CP015225	same	set3S0560	Mix_11	Mix_11.pyrD	1x	TRUE	0	Pseudomonas fluorescens FW300-N2E2
pBWBHTC2	ilvD	TK06_RS22845	TGAAAAGATTCAAGCGGCAT	5292932	5297021	NZ_CP015225	opp	set3S0563	Mix_11	Mix_11.ilvD	5x	FALSE	0	Pseudomonas fluorescens FW300-N2E2
pBWBHTC2	proA	TK06_RS24925	GCCAAGTGGTAAGCCATGGT	5758929	5762260	NZ_CP015225	same	set3S0501	pBWBHTC2	pBWBHTC2.proA	1x, 5x	FALSE	8	Pseudomonas fluorescens FW300-N2E2
pBWBHTC2	aroE	TK06_RS11280	AATATTACATTAGATACAAT	2645017	2647760	NZ_CP015225	opp	set3S0559	Mix_11	Mix_11.aroE	5x	FALSE	0	Pseudomonas fluorescens FW300-N2E2
pBWBHTC2	purE	TK06_RS20435	TAAAGCTTGTGTGTTTTTAA	4758534	4761002	NZ_CP015225	opp	set3S0547	Mix_11	Mix_11.purE	5x	FALSE	1	Pseudomonas fluorescens FW300-N2E2
pBWBHTC2	thrB	TK06_RS20845	TTATTTTCGTAAGTTGTGCG	4846047	4848450	NZ_CP015225	opp	set3S0519	pBWBHTC2	pBWBHTC2.thrB	5x	TRUE	41	Pseudomonas fluorescens FW300-N2E2
pBWBHTC2	aroE	TK06_RS25240	CAGAGTGGAGGAGGGGAGCG	5835585	5838434	NZ_CP015225	same	set3S0558	Mix_11	Mix_11.aroE	1x	FALSE	0	Pseudomonas fluorescens FW300-N2E2
pBWBHTC2	purE	TK06_RS20435	TCAAAGGCAACAAGGTTGGG	4755967	4759677	NZ_CP015225	same	set3S0547	Mix_11	Mix_11.purE	5x	TRUE	4	Pseudomonas fluorescens FW300-N2E2
pBWBHTC2	proA	TK06_RS24925	AAAACAAAAGAATTTGAGTT	5758929	5762260	NZ_CP015225	same	set3S0501	pBWBHTC2	pBWBHTC2.proA	1x, 5x	FALSE	5	Pseudomonas fluorescens FW300-N2E2
pBWBHTC2	thrB	TK06_RS20845	TGGTGAGCGTGTTGAGGTAA	4846047	4848450	NZ_CP015225	opp	set3S0523	Mix_11	Mix_11.thrB	1x	FALSE	0	Pseudomonas fluorescens FW300-N2E2
pBWBHTC2	ilvD	TK06_RS22845	TGAAAAGATTCAAGCGGCAT	5292932	5297021	NZ_CP015225	opp	set3S0562	Mix_11	Mix_11.ilvD	1x	FALSE	0	Pseudomonas fluorescens FW300-N2E2
pBWBHTC2	hisG	TK06_RS16255	AAAGTATTGCTAATACTGCC	3762418	3764953	NZ_CP015225	same	set3S0565	Mix_11	Mix_11.hisG	5x	FALSE	0	Pseudomonas fluorescens FW300-N2E2
pBWBHTC2	proB	TK06_RS25450	TCGGAGATTAAACTAGTTCG	5884161	5886613	NZ_CP015225	same	set3S0552	Mix_11	Mix_11.proB	1x	TRUE	0	Pseudomonas fluorescens FW300-N2E2
pBWBHTC2	proB	TK06_RS25450	GCAAAGATGCATTTGCTATG	5884718	5886852	NZ_CP015225	same	set3S0552	Mix_11	Mix_11.proB	1x	TRUE	24	Pseudomonas fluorescens FW300-N2E2
pBWBHTC2	aroE	TK06_RS20685	GTGGGAATCTTAGCTGCTAC	4806355	4810104	NZ_CP015225	same	set3S0559	Mix_11	Mix_11.aroE	5x	FALSE	0	Pseudomonas fluorescens FW300-N2E2
pBWBHTC2	argG	TK06_RS27850	TCCTAGGCTGGTGGGTGCCT	6406644	6410657	NZ_CP015225	opp	set3S0540	Mix_11	Mix_11.argG	1x	TRUE	16	Pseudomonas fluorescens FW300-N2E2
pBWBHTC2	thrB	TK06_RS20845	ATGTTTTGGGGGCGGACGTC	4844520	4847839	NZ_CP015225	same	set3S0519	pBWBHTC2	pBWBHTC2.thrB	5x	FALSE	0	Pseudomonas fluorescens FW300-N2E2
pBWBHTC2	argG	TK06_RS27850	TCCTAGGCTGGTGGGTGCCT	6406644	6410657	NZ_CP015225	opp	set3S0541	Mix_11	Mix_11.argG	5x	TRUE	16	Pseudomonas fluorescens FW300-N2E2
pBWBHTC2	pyrD	TK06_RS11855	ACCCCAGGCGATGTGGAATT	2782668	2785617	NZ_CP015225	same	set3S0560	Mix_11	Mix_11.pyrD	1x	FALSE	0	Pseudomonas fluorescens FW300-N2E2
pBWBHTC2	thrB	TK06_RS20845	ATGTTTTGGGGGCGGACGTC	4844520	4847839	NZ_CP015225	same	set3S0523	Mix_11	Mix_11.thrB	1x	FALSE	0	Pseudomonas fluorescens FW300-N2E2
pBWBHTC2	proB	TK06_RS25450	GCAAAGATGCATTTGCTATG	5884718	5886852	NZ_CP015225	same	set3S0553	Mix_11	Mix_11.proB	5x	TRUE	24	Pseudomonas fluorescens FW300-N2E2
pBWBHTC2	aroE	TK06_RS20685	ATCCCGCACAGCATACTTGT	4807793	4810723	NZ_CP015225	same	set3S0559	Mix_11	Mix_11.aroE	5x	TRUE	157	Pseudomonas fluorescens FW300-N2E2
pBWBHTC2	serA	TK06_RS19670	AGGAAAATAGCAAGGATGAA	4567638	4569985	NZ_CP015225	same	set3S0542	Mix_11	Mix_11.serA	1x	TRUE	48	Pseudomonas fluorescens FW300-N2E2
pBWBHTC2	aroA	TK06_RS12680	CCCTCGCGAACGATTATGAT	2970227	2973569	NZ_CP015225	opp	set3S0513	pBWBHTC2	pBWBHTC2.aroA	1x, 5x	FALSE	38	Pseudomonas fluorescens FW300-N2E2
pBWBHTC2	aroE	TK06_RS11280	AATATTACATTAGATACAAT	2645017	2647760	NZ_CP015225	opp	set3S0558	Mix_11	Mix_11.aroE	1x	FALSE	0	Pseudomonas fluorescens FW300-N2E2
pBWBHTC2	serA	TK06_RS19670	AGGAAAATAGCAAGGATGAA	4567638	4569985	NZ_CP015225	same	set3S0543	Mix_11	Mix_11.serA	5x	TRUE	48	Pseudomonas fluorescens FW300-N2E2
pBWBHTC2	cysH	TK06_RS30185	TAGTAAATCAAAGTTCTAGT	6871238	6874745	NZ_CP015225	same	set3S0567	Mix_11	Mix_11.cysH	5x	FALSE	0	Pseudomonas fluorescens FW300-N2E2
pBWBHTC2	argG	TK06_RS27850	AGTTTTTAGGGTGGTCGCGT	6406332	6409322	NZ_CP015225	opp	set3S0540	Mix_11	Mix_11.argG	1x	FALSE	1	Pseudomonas fluorescens FW300-N2E2
pBWBHTC2	ilvD	TK06_RS22845	GCTTTTGAGTTGACTCCGAG	5293906	5297374	NZ_CP015225	same	set3S0562	Mix_11	Mix_11.ilvD	1x	FALSE	0	Pseudomonas fluorescens FW300-N2E2
pBWBHTC2	cysH	TK06_RS30185	TAGTAAATCAAAGTTCTAGT	6871238	6874745	NZ_CP015225	same	set3S0566	Mix_11	Mix_11.cysH	1x	FALSE	0	Pseudomonas fluorescens FW300-N2E2
pBWBHTC2	argG	TK06_RS27850	AGTTTTTAGGGTGGTCGCGT	6406332	6409322	NZ_CP015225	opp	set3S0541	Mix_11	Mix_11.argG	5x	FALSE	1	Pseudomonas fluorescens FW300-N2E2
pBWBHTC2	pyrD	TK06_RS11855	GGAGGACCATACTTATATTG	2782775	2784552	NZ_CP015225	opp	set3S0561	Mix_11	Mix_11.pyrD	5x	FALSE	0	Pseudomonas fluorescens FW300-N2E2
pBWBHTC2	aroE	TK06_RS20685	GTGGGAATCTTAGCTGCTAC	4806355	4810104	NZ_CP015225	same	set3S0558	Mix_11	Mix_11.aroE	1x	FALSE	0	Pseudomonas fluorescens FW300-N2E2
pBWBHTC2	pyrD	TK06_RS11855	GGAGGACCATACTTATATTG	2782775	2784552	NZ_CP015225	opp	set3S0560	Mix_11	Mix_11.pyrD	1x	FALSE	0	Pseudomonas fluorescens FW300-N2E2
pBWBHTC2	metB	TK06_RS00390	AACCGTGTTGAAAGCGGTAA	119051	121547	NZ_CP015225	opp	set3S0525	Mix_11	Mix_11.metB	1x	FALSE	0	Pseudomonas fluorescens FW300-N2E2
pBWBHTC2	aroA	TK06_RS12680	CCCTCGCGAACGATTATGAT	2970227	2973569	NZ_CP015225	opp	set3S0530	Mix_11	Mix_11.aroA	1x	FALSE	0	Pseudomonas fluorescens FW300-N2E2
pBWBHTC2	thrB	TK06_RS20845	TGTCGTGAAGCAGTACAGGC	4846100	4848227	NZ_CP015225	opp	set3S0524	Mix_11	Mix_11.thrB	5x	FALSE	0	Pseudomonas fluorescens FW300-N2E2
pBWBHTC2	trpA	TK06_RS20265	TCCCGCCCCTGAATTGTGTC	4726905	4729224	NZ_CP015225	opp	set3S0539	Mix_11	Mix_11.trpA	5x	FALSE	0	Pseudomonas fluorescens FW300-N2E2
pBWBHTC2	hisC	TK06_RS16245	GCGGGGAAATGACACCGGGG	3760165	3762800	NZ_CP015225	opp	set3S0549	Mix_11	Mix_11.hisC	5x	FALSE	6	Pseudomonas fluorescens FW300-N2E2
pBWBHTC3	cysH	BDW16_RS07395	CTATATTTATTCCGTGTCTT	1583785	1585719	NZ_PGEN01000001	same	set3S0567	Mix_11	Mix_11.cysH	5x	FALSE	0	Sphingomonas koreensis JSS26; DSMZ 15582
pBWBHTC3	thrB	BDW16_RS16080	TGGACAGGCGCGATTTGGTA	3384813	3386771	NZ_PGEN01000001	opp	set3S0524	Mix_11	Mix_11.thrB	5x	FALSE	8	Sphingomonas koreensis JSS26; DSMZ 15582
pBWBHTC3	aroA	BDW16_RS00820	GATAGACCGTTAGTTACGGG	154157	156184	NZ_PGEN01000001	opp	set3S0533	Mix_11	Mix_11.aroA	5x	FALSE	33	Sphingomonas koreensis JSS26; DSMZ 15582
pBWBHTC3	serA	BDW16_RS11160	GACGTGTCACGGGACAAGGT	2366220	2368767	NZ_PGEN01000001	opp	set3S0542	Mix_11	Mix_11.serA	1x	FALSE	10	Sphingomonas koreensis JSS26; DSMZ 15582
pBWBHTC3	aroA	BDW16_RS00820	TTTTCAGAGGAACAGGGAAG	153827	156433	NZ_PGEN01000001	same	set3S0533	Mix_11	Mix_11.aroA	5x	FALSE	0	Sphingomonas koreensis JSS26; DSMZ 15582
pBWBHTC3	thrB	BDW16_RS16080	AAGGCATGGCAATTCGGTAG	3385167	3387482	NZ_PGEN01000001	opp	set3S0524	Mix_11	Mix_11.thrB	5x	FALSE	24	Sphingomonas koreensis JSS26; DSMZ 15582
pBWBHTC3	aroA	BDW16_RS00820	TGTACGCGTTGGATTGGTGG	153935	156215	NZ_PGEN01000001	opp	set3S0530	Mix_11	Mix_11.aroA	1x	FALSE	0	Sphingomonas koreensis JSS26; DSMZ 15582
pBWBHTC3	hisG	BDW16_RS06300	CATCTCATCGACCTGTTGGA	1340487	1342671	NZ_PGEN01000001	opp	set3S0564	Mix_11	Mix_11.hisG	1x	FALSE	0	Sphingomonas koreensis JSS26; DSMZ 15582
pBWBHTC3	trpA	BDW16_RS01180	ACGGTGCGGTGTTATCACGG	228738	230924	NZ_PGEN01000001	same	set3S0538	Mix_11	Mix_11.trpA	1x	FALSE	4	Sphingomonas koreensis JSS26; DSMZ 15582
pBWBHTC3	leuA	BDW16_RS19895	GGCCCTCACTGCGGGCACAC	4152162	4154550	NZ_PGEN01000001	same	set3S0537	Mix_11	Mix_11.leuA	5x	FALSE	6	Sphingomonas koreensis JSS26; DSMZ 15582
pBWBHTC3	serA	BDW16_RS11160	GACGTGTCACGGGACAAGGT	2366220	2368767	NZ_PGEN01000001	opp	set3S0543	Mix_11	Mix_11.serA	5x	FALSE	10	Sphingomonas koreensis JSS26; DSMZ 15582
pBWBHTC3	proB	BDW16_RS17350	TGGAATTCTAAGTTCCAAAT	3633775	3636923	NZ_PGEN01000001	same	set3S0552	Mix_11	Mix_11.proB	1x	FALSE	0	Sphingomonas koreensis JSS26; DSMZ 15582
pBWBHTC3	pyrD	BDW16_RS07235	TTAATGTACCTATTCTATTG	1552394	1556214	NZ_PGEN01000001	opp	set3S0560	Mix_11	Mix_11.pyrD	1x	FALSE	18	Sphingomonas koreensis JSS26; DSMZ 15582
pBWBHTC3	pyrD	BDW16_RS07235	GACTTCTGTTGGGGACGGTT	1553039	1555601	NZ_PGEN01000001	same	set3S0560	Mix_11	Mix_11.pyrD	1x	FALSE	0	Sphingomonas koreensis JSS26; DSMZ 15582
pBWBHTC3	thrB	BDW16_RS16080	TTACTTGTAAGATAATAGGC	3385167	3387482	NZ_PGEN01000001	opp	set3S0523	Mix_11	Mix_11.thrB	1x	FALSE	0	Sphingomonas koreensis JSS26; DSMZ 15582
pBWBHTC3	hisG	BDW16_RS06300	GCTTAGGGGACTGACCATGC	1339129	1342019	NZ_PGEN01000001	opp	set3S0565	Mix_11	Mix_11.hisG	5x	FALSE	42	Sphingomonas koreensis JSS26; DSMZ 15582
pBWBHTC3	aroA	BDW16_RS00820	TTTTCAGAGGAACAGGGAAG	153827	156433	NZ_PGEN01000001	same	set3S0530	Mix_11	Mix_11.aroA	1x	FALSE	0	Sphingomonas koreensis JSS26; DSMZ 15582
pBWBHTC3	argG	BDW16_RS06860	TTGACTGAATCCGCCAGTTC	1470991	1474126	NZ_PGEN01000001	opp	set3S0541	Mix_11	Mix_11.argG	5x	FALSE	14	Sphingomonas koreensis JSS26; DSMZ 15582
pBWBHTC3	aroE	BDW16_RS10815	AGTTAAGGGGTAGCATATTA	2300799	2303569	NZ_PGEN01000001	same	set3S0558	Mix_11	Mix_11.aroE	1x	FALSE	1	Sphingomonas koreensis JSS26; DSMZ 15582
pBWBHTC3	thrB	BDW16_RS16080	TTCTGGTCTCGTGGGAGCAC	3383135	3387628	NZ_PGEN01000001	same	set3S0524	Mix_11	Mix_11.thrB	5x	TRUE	16	Sphingomonas koreensis JSS26; DSMZ 15582
pBWBHTC3	hisG	BDW16_RS06300	TAAAGGGAATGAACTTAATA	1338978	1341889	NZ_PGEN01000001	opp	set3S0565	Mix_11	Mix_11.hisG	5x	FALSE	0	Sphingomonas koreensis JSS26; DSMZ 15582
pBWBHTC3	trpA	BDW16_RS01180	GTTGTGAATTAGTAGGGAAA	229176	232553	NZ_PGEN01000001	same	set3S0538	Mix_11	Mix_11.trpA	1x	FALSE	3	Sphingomonas koreensis JSS26; DSMZ 15582
pBWBHTC3	thrB	BDW16_RS16080	GTTGCTGGGACGGTAGTACT	3384098	3387868	NZ_PGEN01000001	same	set3S0524	Mix_11	Mix_11.thrB	5x	FALSE	0	Sphingomonas koreensis JSS26; DSMZ 15582
pBWBHTC3	trpA	BDW16_RS01180	TAATTCGTAGTAGGGTTTTA	228077	231198	NZ_PGEN01000001	same	set3S0538	Mix_11	Mix_11.trpA	1x	FALSE	19	Sphingomonas koreensis JSS26; DSMZ 15582
pBWBHTC3	purE	BDW16_RS07030	TTGAGGCCGGAATAAGTAGT	1501738	1504067	NZ_PGEN01000001	opp	set3S0546	Mix_11	Mix_11.purE	1x	FALSE	14	Sphingomonas koreensis JSS26; DSMZ 15582
pBWBHTC3	proB	BDW16_RS17350	GGTTATGAACCGGGTGTGGA	3633655	3636132	NZ_PGEN01000001	opp	set3S0553	Mix_11	Mix_11.proB	5x	FALSE	0	Sphingomonas koreensis JSS26; DSMZ 15582
pBWBHTC3	cysH	BDW16_RS07395	TAAGTTTGTTACGCGCTGCG	1583785	1585719	NZ_PGEN01000001	same	set3S0567	Mix_11	Mix_11.cysH	5x	FALSE	0	Sphingomonas koreensis JSS26; DSMZ 15582
pBWBHTC3	hisG	BDW16_RS06300	CATCTCATCGACCTGTTGGA	1340487	1342671	NZ_PGEN01000001	opp	set3S0565	Mix_11	Mix_11.hisG	5x	FALSE	0	Sphingomonas koreensis JSS26; DSMZ 15582
pBWBHTC3	pyrD	BDW16_RS07235	GGTTTTTTGTGGTCGCGCGG	1552596	1555271	NZ_PGEN01000001	opp	set3S0561	Mix_11	Mix_11.pyrD	5x	FALSE	6	Sphingomonas koreensis JSS26; DSMZ 15582
pBWBHTC3	hisG	BDW16_RS06300	TAAAGGGAATGAACTTAATA	1338978	1341889	NZ_PGEN01000001	opp	set3S0564	Mix_11	Mix_11.hisG	1x	FALSE	0	Sphingomonas koreensis JSS26; DSMZ 15582
pBWBHTC3	pyrD	BDW16_RS07235	GATTACGTAGGACTTTACCC	1552394	1556214	NZ_PGEN01000001	opp	set3S0560	Mix_11	Mix_11.pyrD	1x	FALSE	28	Sphingomonas koreensis JSS26; DSMZ 15582
pBWBHTC3	trpA	BDW16_RS01180	TGACAGTTCTTGTCTGTTAA	228554	230881	NZ_PGEN01000001	opp	set3S0539	Mix_11	Mix_11.trpA	5x	FALSE	0	Sphingomonas koreensis JSS26; DSMZ 15582
pBWBHTC3	thrB	BDW16_RS16080	CAGTGACTAAGTGGCAACTA	3384098	3387868	NZ_PGEN01000001	same	set3S0524	Mix_11	Mix_11.thrB	5x	FALSE	1	Sphingomonas koreensis JSS26; DSMZ 15582
pBWBHTC3	pyrD	BDW16_RS07235	TTAATGTACCTATTCTATTG	1552394	1556214	NZ_PGEN01000001	opp	set3S0561	Mix_11	Mix_11.pyrD	5x	FALSE	18	Sphingomonas koreensis JSS26; DSMZ 15582
pBWBHTC3	aroA	BDW16_RS00820	GATAGACCGTTAGTTACGGG	154157	156184	NZ_PGEN01000001	opp	set3S0530	Mix_11	Mix_11.aroA	1x	FALSE	33	Sphingomonas koreensis JSS26; DSMZ 15582
pBWBHTC3	proB	BDW16_RS17350	TGGAATTCTAAGTTCCAAAT	3633775	3636923	NZ_PGEN01000001	same	set3S0553	Mix_11	Mix_11.proB	5x	FALSE	0	Sphingomonas koreensis JSS26; DSMZ 15582
pBWBHTC3	trpA	BDW16_RS01180	ACGGTGCGGTGTTATCACGG	228738	230924	NZ_PGEN01000001	same	set3S0539	Mix_11	Mix_11.trpA	5x	FALSE	4	Sphingomonas koreensis JSS26; DSMZ 15582
pBWBHTC3	thrB	BDW16_RS16080	GTTGCTGGGACGGTAGTACT	3384098	3387868	NZ_PGEN01000001	same	set3S0522	pBWBHTC3	pBWBHTC3.thrB	1x, 5x	TRUE	42	Sphingomonas koreensis JSS26; DSMZ 15582
pBWBHTC3	leuA	BDW16_RS19895	GTGGTAAAGAGAGACGAGTG	4151824	4155041	NZ_PGEN01000001	same	set3S0536	Mix_11	Mix_11.leuA	1x	FALSE	0	Sphingomonas koreensis JSS26; DSMZ 15582
pBWBHTC3	thrB	BDW16_RS16080	GTTGCTGGGACGGTAGTACT	3384098	3387868	NZ_PGEN01000001	same	set3S0523	Mix_11	Mix_11.thrB	1x	FALSE	0	Sphingomonas koreensis JSS26; DSMZ 15582
pBWBHTC3	cysH	BDW16_RS07395	CTAGTGTCTGGTAACGTATA	1584019	1586565	NZ_PGEN01000001	same	set3S0567	Mix_11	Mix_11.cysH	5x	FALSE	0	Sphingomonas koreensis JSS26; DSMZ 15582
pBWBHTC3	thrB	BDW16_RS16080	CAGTGACTAAGTGGCAACTA	3384098	3387868	NZ_PGEN01000001	same	set3S0523	Mix_11	Mix_11.thrB	1x	FALSE	1	Sphingomonas koreensis JSS26; DSMZ 15582
pBWBHTC3	argG	BDW16_RS06860	TTGACTGAATCCGCCAGTTC	1470991	1474126	NZ_PGEN01000001	opp	set3S0540	Mix_11	Mix_11.argG	1x	FALSE	14	Sphingomonas koreensis JSS26; DSMZ 15582
pBWBHTC3	aroA	BDW16_RS00820	GTACAACAGAGTCAAAACGT	153935	156215	NZ_PGEN01000001	opp	set3S0530	Mix_11	Mix_11.aroA	1x	FALSE	0	Sphingomonas koreensis JSS26; DSMZ 15582
pBWBHTC3	hisG	BDW16_RS06300	TTAGCTCATGCCATTTCGCC	1340513	1342837	NZ_PGEN01000001	same	set3S0565	Mix_11	Mix_11.hisG	5x	FALSE	2	Sphingomonas koreensis JSS26; DSMZ 15582
pBWBHTC3	cysH	BDW16_RS07395	ATACGTTCGCGTACAGATAG	1583568	1585771	NZ_PGEN01000001	opp	set3S0566	Mix_11	Mix_11.cysH	1x	FALSE	0	Sphingomonas koreensis JSS26; DSMZ 15582
pBWBHTC3	thrB	BDW16_RS16080	TGATAATATATGAGTAATCC	3383135	3387628	NZ_PGEN01000001	same	set3S0523	Mix_11	Mix_11.thrB	1x	FALSE	0	Sphingomonas koreensis JSS26; DSMZ 15582
pBWBHTC3	purE	BDW16_RS07030	CACTCTGACCTAAATTTTAG	1501670	1504056	NZ_PGEN01000001	opp	set3S0547	Mix_11	Mix_11.purE	5x	FALSE	6	Sphingomonas koreensis JSS26; DSMZ 15582
pBWBHTC3	aroA	BDW16_RS00820	GTAAGTAGGGGCTAGTCGGC	154078	156652	NZ_PGEN01000001	same	set3S0530	Mix_11	Mix_11.aroA	1x	FALSE	45	Sphingomonas koreensis JSS26; DSMZ 15582
pBWBHTC3	thrB	BDW16_RS16080	TGATAATATATGAGTAATCC	3383135	3387628	NZ_PGEN01000001	same	set3S0522	pBWBHTC3	pBWBHTC3.thrB	1x, 5x	TRUE	0	Sphingomonas koreensis JSS26; DSMZ 15582
pBWBHTC3	hisG	BDW16_RS06300	GTTGACACTTTTTATAGCAG	1340516	1343757	NZ_PGEN01000001	opp	set3S0565	Mix_11	Mix_11.hisG	5x	FALSE	0	Sphingomonas koreensis JSS26; DSMZ 15582
pBWBHTC3	leuA	BDW16_RS19895	GTGGTAAAGAGAGACGAGTG	4151824	4155041	NZ_PGEN01000001	same	set3S0537	Mix_11	Mix_11.leuA	5x	FALSE	0	Sphingomonas koreensis JSS26; DSMZ 15582
pBWBHTC3	pyrD	BDW16_RS07235	CATTGTTTTTTAGCGATGGT	1552596	1555271	NZ_PGEN01000001	opp	set3S0561	Mix_11	Mix_11.pyrD	5x	FALSE	0	Sphingomonas koreensis JSS26; DSMZ 15582
pBWBHTC3	hisC	BDW16_RS11335	TAAAACCCTCAAAGGGAAGA	2399500	2402142	NZ_PGEN01000001	opp	set3S0548	Mix_11	Mix_11.hisC	1x	FALSE	3	Sphingomonas koreensis JSS26; DSMZ 15582
pBWBHTC3	cysH	BDW16_RS07395	CTAGTGTCTGGTAACGTATA	1584019	1586565	NZ_PGEN01000001	same	set3S0566	Mix_11	Mix_11.cysH	1x	FALSE	0	Sphingomonas koreensis JSS26; DSMZ 15582
pBWBHTC3	argG	BDW16_RS06860	TAAGGTGTTGAATTAGTCTG	1471810	1474126	NZ_PGEN01000001	same	set3S0540	Mix_11	Mix_11.argG	1x	FALSE	0	Sphingomonas koreensis JSS26; DSMZ 15582
pBWBHTC3	pyrD	BDW16_RS07235	GACTTCTGTTGGGGACGGTT	1553039	1555601	NZ_PGEN01000001	same	set3S0561	Mix_11	Mix_11.pyrD	5x	FALSE	0	Sphingomonas koreensis JSS26; DSMZ 15582
pBWBHTC3	argG	BDW16_RS06860	GGATGTGAGGTGATCGGGAA	1470991	1474126	NZ_PGEN01000001	opp	set3S0541	Mix_11	Mix_11.argG	5x	FALSE	11	Sphingomonas koreensis JSS26; DSMZ 15582
pBWBHTC3	thrB	BDW16_RS16080	AAGGCATGGCAATTCGGTAG	3385167	3387482	NZ_PGEN01000001	opp	set3S0523	Mix_11	Mix_11.thrB	1x	FALSE	24	Sphingomonas koreensis JSS26; DSMZ 15582
pBWBHTC3	aroE	BDW16_RS10815	AGTTAAGGGGTAGCATATTA	2300799	2303569	NZ_PGEN01000001	same	set3S0559	Mix_11	Mix_11.aroE	5x	FALSE	1	Sphingomonas koreensis JSS26; DSMZ 15582
pBWBHTC3	thrB	BDW16_RS16080	TTCTGGTCTCGTGGGAGCAC	3383135	3387628	NZ_PGEN01000001	same	set3S0522	pBWBHTC3	pBWBHTC3.thrB	1x, 5x	TRUE	6	Sphingomonas koreensis JSS26; DSMZ 15582
pBWBHTC3	purE	BDW16_RS07030	TTGAGGCCGGAATAAGTAGT	1501738	1504067	NZ_PGEN01000001	opp	set3S0547	Mix_11	Mix_11.purE	5x	FALSE	14	Sphingomonas koreensis JSS26; DSMZ 15582
pBWBHTC3	trpA	BDW16_RS01180	TACGCAGAGGGGGTATTTGT	228554	230881	NZ_PGEN01000001	opp	set3S0538	Mix_11	Mix_11.trpA	1x	FALSE	0	Sphingomonas koreensis JSS26; DSMZ 15582
pBWBHTC3	trpA	BDW16_RS01180	TACGCAGAGGGGGTATTTGT	228554	230881	NZ_PGEN01000001	opp	set3S0539	Mix_11	Mix_11.trpA	5x	FALSE	0	Sphingomonas koreensis JSS26; DSMZ 15582
pBWBHTC3	cysH	BDW16_RS07395	CGATTGCCGGGGGACATGTT	1582835	1585470	NZ_PGEN01000001	same	set3S0567	Mix_11	Mix_11.cysH	5x	FALSE	42	Sphingomonas koreensis JSS26; DSMZ 15582
pBWBHTC3	proB	BDW16_RS17350	TGTCCTTGGAGGATTCGTTG	3634398	3636704	NZ_PGEN01000001	opp	set3S0553	Mix_11	Mix_11.proB	5x	FALSE	0	Sphingomonas koreensis JSS26; DSMZ 15582
pBWBHTC3	pyrD	BDW16_RS07235	AATTAAAGGGCCTTTAGGAT	1552790	1555562	NZ_PGEN01000001	same	set3S0561	Mix_11	Mix_11.pyrD	5x	TRUE	20	Sphingomonas koreensis JSS26; DSMZ 15582
pBWBHTC3	aroE	BDW16_RS10815	AAGTGCCAGCTAACTCTTAG	2300799	2303569	NZ_PGEN01000001	same	set3S0558	Mix_11	Mix_11.aroE	1x	FALSE	4	Sphingomonas koreensis JSS26; DSMZ 15582
pBWBHTC3	aroA	BDW16_RS00820	TGTACGCGTTGGATTGGTGG	153935	156215	NZ_PGEN01000001	opp	set3S0533	Mix_11	Mix_11.aroA	5x	FALSE	0	Sphingomonas koreensis JSS26; DSMZ 15582
pBWBHTC3	hisG	BDW16_RS06300	TTGTATGGACGCCCTCCTCC	1340601	1343562	NZ_PGEN01000001	opp	set3S0565	Mix_11	Mix_11.hisG	5x	FALSE	27	Sphingomonas koreensis JSS26; DSMZ 15582
pBWBHTC3	cysH	BDW16_RS07395	ACCTTATATGTTTTAGTTGG	1582804	1585529	NZ_PGEN01000001	opp	set3S0566	Mix_11	Mix_11.cysH	1x	FALSE	0	Sphingomonas koreensis JSS26; DSMZ 15582
pBWBHTC3	aroA	BDW16_RS00820	GTACAACAGAGTCAAAACGT	153935	156215	NZ_PGEN01000001	opp	set3S0533	Mix_11	Mix_11.aroA	5x	FALSE	0	Sphingomonas koreensis JSS26; DSMZ 15582
pBWBHTC3	thrB	BDW16_RS16080	CAGTGACTAAGTGGCAACTA	3384098	3387868	NZ_PGEN01000001	same	set3S0522	pBWBHTC3	pBWBHTC3.thrB	1x, 5x	TRUE	30	Sphingomonas koreensis JSS26; DSMZ 15582
pBWBHTC3	purE	BDW16_RS07030	ACTGCTTATACGAGGTAAAG	1501437	1503517	NZ_PGEN01000001	same	set3S0546	Mix_11	Mix_11.purE	1x	FALSE	9	Sphingomonas koreensis JSS26; DSMZ 15582
pBWBHTC3	trpA	BDW16_RS01180	GGCCGGCGAGAGCCGAGTAG	229176	232553	NZ_PGEN01000001	same	set3S0539	Mix_11	Mix_11.trpA	5x	FALSE	2	Sphingomonas koreensis JSS26; DSMZ 15582
pBWBHTC3	thrB	BDW16_RS16080	TTATTGAGCCCCCAACGGTG	3385037	3386842	NZ_PGEN01000001	opp	set3S0522	pBWBHTC3	pBWBHTC3.thrB	1x, 5x	FALSE	3	Sphingomonas koreensis JSS26; DSMZ 15582
pBWBHTC3	cysH	BDW16_RS07395	CTATATTTATTCCGTGTCTT	1583785	1585719	NZ_PGEN01000001	same	set3S0566	Mix_11	Mix_11.cysH	1x	FALSE	0	Sphingomonas koreensis JSS26; DSMZ 15582
pBWBHTC3	aroA	BDW16_RS00820	TAAGGCCCCTGGGGGGTACA	153111	156708	NZ_PGEN01000001	same	set3S0530	Mix_11	Mix_11.aroA	1x	FALSE	0	Sphingomonas koreensis JSS26; DSMZ 15582
pBWBHTC3	cysH	BDW16_RS07395	CAATTCACCTGCTGACTATT	1583568	1585771	NZ_PGEN01000001	opp	set3S0566	Mix_11	Mix_11.cysH	1x	FALSE	0	Sphingomonas koreensis JSS26; DSMZ 15582
pBWBHTC3	hisG	BDW16_RS06300	GCTTAGGGGACTGACCATGC	1339129	1342019	NZ_PGEN01000001	opp	set3S0564	Mix_11	Mix_11.hisG	1x	FALSE	42	Sphingomonas koreensis JSS26; DSMZ 15582
pBWBHTC3	aroE	BDW16_RS10815	GCAACCGGCTGGGTCATCAA	2300318	2302301	NZ_PGEN01000001	opp	set3S0559	Mix_11	Mix_11.aroE	5x	FALSE	0	Sphingomonas koreensis JSS26; DSMZ 15582
pBWBHTC3	pyrD	BDW16_RS07235	GATTACGTAGGACTTTACCC	1552394	1556214	NZ_PGEN01000001	opp	set3S0561	Mix_11	Mix_11.pyrD	5x	FALSE	28	Sphingomonas koreensis JSS26; DSMZ 15582
pBWBHTC3	cysH	BDW16_RS07395	TGACGATTCCCTTGTTCGGC	1582776	1585127	NZ_PGEN01000001	opp	set3S0566	Mix_11	Mix_11.cysH	1x	FALSE	0	Sphingomonas koreensis JSS26; DSMZ 15582
pBWBHTC3	hisG	BDW16_RS06300	TTAGCTCATGCCATTTCGCC	1340513	1342837	NZ_PGEN01000001	same	set3S0564	Mix_11	Mix_11.hisG	1x	FALSE	2	Sphingomonas koreensis JSS26; DSMZ 15582
pBWBHTC3	purE	BDW16_RS07030	TTTATCGACTGTTTATTGTC	1500916	1503584	NZ_PGEN01000001	opp	set3S0547	Mix_11	Mix_11.purE	5x	FALSE	1	Sphingomonas koreensis JSS26; DSMZ 15582
pBWBHTC3	pyrD	BDW16_RS07235	GGTTTATTTGTAACCTGTGG	1552005	1554144	NZ_PGEN01000001	opp	set3S0561	Mix_11	Mix_11.pyrD	5x	FALSE	0	Sphingomonas koreensis JSS26; DSMZ 15582
pBWBHTC3	aroE	BDW16_RS10815	CTCACCTACTGTAACTTGCA	2299559	2302670	NZ_PGEN01000001	same	set3S0558	Mix_11	Mix_11.aroE	1x	TRUE	7	Sphingomonas koreensis JSS26; DSMZ 15582
pBWBHTC3	aroE	BDW16_RS10815	TTTGCGTACTGGCGGGAGTC	2299559	2302670	NZ_PGEN01000001	same	set3S0559	Mix_11	Mix_11.aroE	5x	TRUE	4	Sphingomonas koreensis JSS26; DSMZ 15582
pBWBHTC3	trpA	BDW16_RS01180	GGCCGGCGAGAGCCGAGTAG	229176	232553	NZ_PGEN01000001	same	set3S0538	Mix_11	Mix_11.trpA	1x	FALSE	2	Sphingomonas koreensis JSS26; DSMZ 15582
pBWBHTC3	aroA	BDW16_RS00820	TCTCAGGCTAAAACACTTTA	153111	156708	NZ_PGEN01000001	same	set3S0530	Mix_11	Mix_11.aroA	1x	FALSE	0	Sphingomonas koreensis JSS26; DSMZ 15582
pBWBHTC3	purE	BDW16_RS07030	CCTTGGATACTAACCTTCAG	1501989	1505282	NZ_PGEN01000001	same	set3S0547	Mix_11	Mix_11.purE	5x	TRUE	0	Sphingomonas koreensis JSS26; DSMZ 15582
pBWBHTC3	aroE	BDW16_RS10815	CGCCAAACTAGTTTGTGAAT	2300094	2303023	NZ_PGEN01000001	opp	set3S0559	Mix_11	Mix_11.aroE	5x	FALSE	1	Sphingomonas koreensis JSS26; DSMZ 15582
pBWBHTC3	thrB	BDW16_RS16080	TGATAATATATGAGTAATCC	3383135	3387628	NZ_PGEN01000001	same	set3S0524	Mix_11	Mix_11.thrB	5x	FALSE	0	Sphingomonas koreensis JSS26; DSMZ 15582
pBWBHTC3	trpA	BDW16_RS01180	CTAGACCGTTGTTTAGTACG	229264	231100	NZ_PGEN01000001	opp	set3S0538	Mix_11	Mix_11.trpA	1x	FALSE	1	Sphingomonas koreensis JSS26; DSMZ 15582
pBWBHTC3	hisC	BDW16_RS11335	TAAAACCCTCAAAGGGAAGA	2399500	2402142	NZ_PGEN01000001	opp	set3S0549	Mix_11	Mix_11.hisC	5x	FALSE	3	Sphingomonas koreensis JSS26; DSMZ 15582
pBWBHTC3	aroA	BDW16_RS00820	GTAAGTAGGGGCTAGTCGGC	154078	156652	NZ_PGEN01000001	same	set3S0533	Mix_11	Mix_11.aroA	5x	FALSE	45	Sphingomonas koreensis JSS26; DSMZ 15582
pBWBHTC3	pyrD	BDW16_RS07235	GGTTTTTTGTGGTCGCGCGG	1552596	1555271	NZ_PGEN01000001	opp	set3S0560	Mix_11	Mix_11.pyrD	1x	FALSE	6	Sphingomonas koreensis JSS26; DSMZ 15582
pBWBHTC3	serA	BDW16_RS11160	TAGAAATGTTTAGCAAAGCA	2365359	2368739	NZ_PGEN01000001	same	set3S0542	Mix_11	Mix_11.serA	1x	FALSE	0	Sphingomonas koreensis JSS26; DSMZ 15582
pBWBHTC3	thrB	BDW16_RS16080	TTCTGGTCTCGTGGGAGCAC	3383135	3387628	NZ_PGEN01000001	same	set3S0523	Mix_11	Mix_11.thrB	1x	TRUE	16	Sphingomonas koreensis JSS26; DSMZ 15582
pBWBHTC3	thrB	BDW16_RS16080	AAGGCATGGCAATTCGGTAG	3385167	3387482	NZ_PGEN01000001	opp	set3S0522	pBWBHTC3	pBWBHTC3.thrB	1x, 5x	FALSE	57	Sphingomonas koreensis JSS26; DSMZ 15582
pBWBHTC3	trpA	BDW16_RS01180	CTTAGTGTTGTTGGTGTTAG	227575	232233	NZ_PGEN01000001	opp	set3S0539	Mix_11	Mix_11.trpA	5x	FALSE	1	Sphingomonas koreensis JSS26; DSMZ 15582
pBWBHTC3	purE	BDW16_RS07030	GAAGGGGCCTTTTTGAGCTC	1500637	1502710	NZ_PGEN01000001	opp	set3S0546	Mix_11	Mix_11.purE	1x	FALSE	10	Sphingomonas koreensis JSS26; DSMZ 15582
pBWBHTC3	aroE	BDW16_RS10815	TTGATTCTTTTTCGGGTGGT	2300461	2303079	NZ_PGEN01000001	opp	set3S0559	Mix_11	Mix_11.aroE	5x	FALSE	0	Sphingomonas koreensis JSS26; DSMZ 15582
pBWBHTC3	thrB	BDW16_RS16080	TTATTGAGCCCCCAACGGTG	3385037	3386842	NZ_PGEN01000001	opp	set3S0524	Mix_11	Mix_11.thrB	5x	FALSE	0	Sphingomonas koreensis JSS26; DSMZ 15582
pBWBHTC3	trpA	BDW16_RS01180	GTTGTGAATTAGTAGGGAAA	229176	232553	NZ_PGEN01000001	same	set3S0539	Mix_11	Mix_11.trpA	5x	FALSE	3	Sphingomonas koreensis JSS26; DSMZ 15582
pBWBHTC3	cysH	BDW16_RS07395	TGCAGGTGTTGGTCGTATTA	1583191	1585605	NZ_PGEN01000001	same	set3S0566	Mix_11	Mix_11.cysH	1x	FALSE	0	Sphingomonas koreensis JSS26; DSMZ 15582
pBWBHTC3	proB	BDW16_RS17350	GGTTATGAACCGGGTGTGGA	3633655	3636132	NZ_PGEN01000001	opp	set3S0552	Mix_11	Mix_11.proB	1x	FALSE	0	Sphingomonas koreensis JSS26; DSMZ 15582
pBWBHTC3	thrB	BDW16_RS16080	GCATAACCGGTTGATGTTGT	3384813	3386771	NZ_PGEN01000001	opp	set3S0522	pBWBHTC3	pBWBHTC3.thrB	1x, 5x	FALSE	99	Sphingomonas koreensis JSS26; DSMZ 15582
pBWBHTC3	trpA	BDW16_RS01180	CTAGACCGTTGTTTAGTACG	229264	231100	NZ_PGEN01000001	opp	set3S0539	Mix_11	Mix_11.trpA	5x	FALSE	1	Sphingomonas koreensis JSS26; DSMZ 15582
pBWBHTC3	hisC	BDW16_RS11335	GCGTTTTCAGGTCGTATGAG	2399500	2402142	NZ_PGEN01000001	opp	set3S0549	Mix_11	Mix_11.hisC	5x	FALSE	3	Sphingomonas koreensis JSS26; DSMZ 15582
pBWBHTC3	argG	BDW16_RS06860	TAAGGTGTTGAATTAGTCTG	1471810	1474126	NZ_PGEN01000001	same	set3S0541	Mix_11	Mix_11.argG	5x	TRUE	0	Sphingomonas koreensis JSS26; DSMZ 15582
pBWBHTC3	trpA	BDW16_RS01180	TGACAGTTCTTGTCTGTTAA	228554	230881	NZ_PGEN01000001	opp	set3S0538	Mix_11	Mix_11.trpA	1x	FALSE	0	Sphingomonas koreensis JSS26; DSMZ 15582
pBWBHTC3	aroE	BDW16_RS10815	TTGATTCTTTTTCGGGTGGT	2300461	2303079	NZ_PGEN01000001	opp	set3S0558	Mix_11	Mix_11.aroE	1x	FALSE	0	Sphingomonas koreensis JSS26; DSMZ 15582
pBWBHTC3	serA	BDW16_RS11160	AGCCATCTCCTGAGGCTGCC	2366352	2369272	NZ_PGEN01000001	same	set3S0543	Mix_11	Mix_11.serA	5x	TRUE	22	Sphingomonas koreensis JSS26; DSMZ 15582
pBWBHTC3	purE	BDW16_RS07030	AGGCCAGGTCCCAGGGTAGT	1501021	1503941	NZ_PGEN01000001	same	set3S0547	Mix_11	Mix_11.purE	5x	FALSE	10	Sphingomonas koreensis JSS26; DSMZ 15582
pBWBHTC3	aroE	BDW16_RS10815	CAATACTGGATAATTCATTA	2300337	2302717	NZ_PGEN01000001	same	set3S0559	Mix_11	Mix_11.aroE	5x	TRUE	79	Sphingomonas koreensis JSS26; DSMZ 15582
pBWBHTC3	aroA	BDW16_RS00820	TGTGACCTAGGTCGGCTGGA	154078	156652	NZ_PGEN01000001	same	set3S0533	Mix_11	Mix_11.aroA	5x	FALSE	0	Sphingomonas koreensis JSS26; DSMZ 15582
pBWBHTC3	aroE	BDW16_RS10815	CGCCAAACTAGTTTGTGAAT	2300094	2303023	NZ_PGEN01000001	opp	set3S0558	Mix_11	Mix_11.aroE	1x	FALSE	1	Sphingomonas koreensis JSS26; DSMZ 15582
pBWBHTC3	aroA	BDW16_RS00820	TAAGGCCCCTGGGGGGTACA	153111	156708	NZ_PGEN01000001	same	set3S0533	Mix_11	Mix_11.aroA	5x	FALSE	0	Sphingomonas koreensis JSS26; DSMZ 15582
pBWBHTC3	purE	BDW16_RS07030	CCTTGGATACTAACCTTCAG	1501989	1505282	NZ_PGEN01000001	same	set3S0546	Mix_11	Mix_11.purE	1x	TRUE	0	Sphingomonas koreensis JSS26; DSMZ 15582
pBWBHTC3	serA	BDW16_RS11160	TAGAAATGTTTAGCAAAGCA	2365359	2368739	NZ_PGEN01000001	same	set3S0543	Mix_11	Mix_11.serA	5x	FALSE	0	Sphingomonas koreensis JSS26; DSMZ 15582
pBWBHTC3	purE	BDW16_RS07030	GTGATTGGGTTTACGTGCGC	1501989	1504463	NZ_PGEN01000001	opp	set3S0546	Mix_11	Mix_11.purE	1x	FALSE	0	Sphingomonas koreensis JSS26; DSMZ 15582
pBWBHTC3	leuA	BDW16_RS19895	GGCCCTCACTGCGGGCACAC	4152162	4154550	NZ_PGEN01000001	same	set3S0536	Mix_11	Mix_11.leuA	1x	FALSE	6	Sphingomonas koreensis JSS26; DSMZ 15582
pBWBHTC3	thrB	BDW16_RS16080	TTACTTGTAAGATAATAGGC	3385167	3387482	NZ_PGEN01000001	opp	set3S0522	pBWBHTC3	pBWBHTC3.thrB	1x, 5x	FALSE	7	Sphingomonas koreensis JSS26; DSMZ 15582
pBWBHTC3	cysH	BDW16_RS07395	TAAGTTTGTTACGCGCTGCG	1583785	1585719	NZ_PGEN01000001	same	set3S0566	Mix_11	Mix_11.cysH	1x	FALSE	0	Sphingomonas koreensis JSS26; DSMZ 15582
pBWBHTC3	thrB	BDW16_RS16080	TTACTTGTAAGATAATAGGC	3385167	3387482	NZ_PGEN01000001	opp	set3S0524	Mix_11	Mix_11.thrB	5x	FALSE	0	Sphingomonas koreensis JSS26; DSMZ 15582
pBWBHTC3	argG	BDW16_RS06860	GGATGTGAGGTGATCGGGAA	1470991	1474126	NZ_PGEN01000001	opp	set3S0540	Mix_11	Mix_11.argG	1x	FALSE	11	Sphingomonas koreensis JSS26; DSMZ 15582
pBWBHTC3	trpA	BDW16_RS01180	ACGATACTATGGGGAGACCT	228141	230708	NZ_PGEN01000001	same	set3S0538	Mix_11	Mix_11.trpA	1x	TRUE	17	Sphingomonas koreensis JSS26; DSMZ 15582
pBWBHTC3	thrB	BDW16_RS16080	TTATTGAGCCCCCAACGGTG	3385037	3386842	NZ_PGEN01000001	opp	set3S0523	Mix_11	Mix_11.thrB	1x	FALSE	0	Sphingomonas koreensis JSS26; DSMZ 15582
pBWBHTC3	trpA	BDW16_RS01180	CTTAGTGTTGTTGGTGTTAG	227575	232233	NZ_PGEN01000001	opp	set3S0538	Mix_11	Mix_11.trpA	1x	FALSE	1	Sphingomonas koreensis JSS26; DSMZ 15582
pBWBHTC3	aroE	BDW16_RS10815	CAATACTGGATAATTCATTA	2300337	2302717	NZ_PGEN01000001	same	set3S0558	Mix_11	Mix_11.aroE	1x	TRUE	79	Sphingomonas koreensis JSS26; DSMZ 15582
pBWBHTC3	hisG	BDW16_RS06300	CGAGTTTCGTGAGTGCTATG	1338741	1341561	NZ_PGEN01000001	opp	set3S0564	Mix_11	Mix_11.hisG	1x	FALSE	0	Sphingomonas koreensis JSS26; DSMZ 15582
pBWBHTC3	pyrD	BDW16_RS07235	GCGTTCTTAGTGCGTAGGAG	1553060	1556558	NZ_PGEN01000001	opp	set3S0560	Mix_11	Mix_11.pyrD	1x	FALSE	53	Sphingomonas koreensis JSS26; DSMZ 15582
pBWBHTC3	aroE	BDW16_RS10815	GCAACCGGCTGGGTCATCAA	2300318	2302301	NZ_PGEN01000001	opp	set3S0558	Mix_11	Mix_11.aroE	1x	FALSE	0	Sphingomonas koreensis JSS26; DSMZ 15582
pBWBHTC3	pyrD	BDW16_RS07235	GACTGCGGCAGGGGGGAGAC	1552094	1555187	NZ_PGEN01000001	same	set3S0561	Mix_11	Mix_11.pyrD	5x	TRUE	4	Sphingomonas koreensis JSS26; DSMZ 15582
pBWBHTC3	purE	BDW16_RS07030	GTGATTGGGTTTACGTGCGC	1501989	1504463	NZ_PGEN01000001	opp	set3S0547	Mix_11	Mix_11.purE	5x	FALSE	0	Sphingomonas koreensis JSS26; DSMZ 15582
pBWBHTC3	purE	BDW16_RS07030	GAATCGGCCCGGAAGCATGG	1501437	1503517	NZ_PGEN01000001	same	set3S0546	Mix_11	Mix_11.purE	1x	FALSE	16	Sphingomonas koreensis JSS26; DSMZ 15582
pBWBHTC3	hisG	BDW16_RS06300	TTGTATGGACGCCCTCCTCC	1340601	1343562	NZ_PGEN01000001	opp	set3S0564	Mix_11	Mix_11.hisG	1x	FALSE	27	Sphingomonas koreensis JSS26; DSMZ 15582
pBWBHTC3	aroE	BDW16_RS10815	TTTGCGTACTGGCGGGAGTC	2299559	2302670	NZ_PGEN01000001	same	set3S0558	Mix_11	Mix_11.aroE	1x	FALSE	4	Sphingomonas koreensis JSS26; DSMZ 15582
pBWBHTC3	purE	BDW16_RS07030	ACTGCTTATACGAGGTAAAG	1501437	1503517	NZ_PGEN01000001	same	set3S0547	Mix_11	Mix_11.purE	5x	FALSE	9	Sphingomonas koreensis JSS26; DSMZ 15582
pBWBHTC3	purE	BDW16_RS07030	GAAGGGGCCTTTTTGAGCTC	1500637	1502710	NZ_PGEN01000001	opp	set3S0547	Mix_11	Mix_11.purE	5x	FALSE	10	Sphingomonas koreensis JSS26; DSMZ 15582
pBWBHTC3	aroE	BDW16_RS10815	CTCACCTACTGTAACTTGCA	2299559	2302670	NZ_PGEN01000001	same	set3S0559	Mix_11	Mix_11.aroE	5x	TRUE	7	Sphingomonas koreensis JSS26; DSMZ 15582
pBWBHTC3	purE	BDW16_RS07030	AGGCCAGGTCCCAGGGTAGT	1501021	1503941	NZ_PGEN01000001	same	set3S0546	Mix_11	Mix_11.purE	1x	FALSE	10	Sphingomonas koreensis JSS26; DSMZ 15582
pBWBHTC3	purE	BDW16_RS07030	GGTTCGACAGGGCAGGTTTC	1501298	1503737	NZ_PGEN01000001	same	set3S0546	Mix_11	Mix_11.purE	1x	FALSE	0	Sphingomonas koreensis JSS26; DSMZ 15582
pBWBHTC3	proA	BDW16_RS12365	AACGTGATTCTTCTATAATA	2595474	2597921	NZ_PGEN01000001	opp	set3S0529	Mix_11	Mix_11.proA	1x, 5x	FALSE	0	Sphingomonas koreensis JSS26; DSMZ 15582
pBWBHTC3	serA	BDW16_RS11160	AGCCATCTCCTGAGGCTGCC	2366352	2369272	NZ_PGEN01000001	same	set3S0542	Mix_11	Mix_11.serA	1x	FALSE	22	Sphingomonas koreensis JSS26; DSMZ 15582
pBWBHTC3	thrB	BDW16_RS16080	TGGACAGGCGCGATTTGGTA	3384813	3386771	NZ_PGEN01000001	opp	set3S0522	pBWBHTC3	pBWBHTC3.thrB	1x, 5x	FALSE	29	Sphingomonas koreensis JSS26; DSMZ 15582
pBWBHTC3	aroA	BDW16_RS00820	TCTCAGGCTAAAACACTTTA	153111	156708	NZ_PGEN01000001	same	set3S0533	Mix_11	Mix_11.aroA	5x	FALSE	0	Sphingomonas koreensis JSS26; DSMZ 15582
pBWBHTC3	thrB	BDW16_RS16080	GCATAACCGGTTGATGTTGT	3384813	3386771	NZ_PGEN01000001	opp	set3S0524	Mix_11	Mix_11.thrB	5x	FALSE	2	Sphingomonas koreensis JSS26; DSMZ 15582
pBWBHTC3	cysH	BDW16_RS07395	TTGACTTGGGTTTTATAGAA	1582395	1585671	NZ_PGEN01000001	same	set3S0567	Mix_11	Mix_11.cysH	5x	FALSE	0	Sphingomonas koreensis JSS26; DSMZ 15582
pBWBHTC3	cysH	BDW16_RS07395	TGACGATTCCCTTGTTCGGC	1582776	1585127	NZ_PGEN01000001	opp	set3S0567	Mix_11	Mix_11.cysH	5x	FALSE	0	Sphingomonas koreensis JSS26; DSMZ 15582
pBWBHTC3	pyrD	BDW16_RS07235	TTCTGTCAGGCGCTCCGGGG	1552337	1554538	NZ_PGEN01000001	opp	set3S0560	Mix_11	Mix_11.pyrD	1x	FALSE	14	Sphingomonas koreensis JSS26; DSMZ 15582
pBWBHTC3	pyrD	BDW16_RS07235	CATTGTTTTTTAGCGATGGT	1552596	1555271	NZ_PGEN01000001	opp	set3S0560	Mix_11	Mix_11.pyrD	1x	FALSE	0	Sphingomonas koreensis JSS26; DSMZ 15582
pBWBHTC3	cysH	BDW16_RS07395	ATACGTTCGCGTACAGATAG	1583568	1585771	NZ_PGEN01000001	opp	set3S0567	Mix_11	Mix_11.cysH	5x	FALSE	0	Sphingomonas koreensis JSS26; DSMZ 15582
pBWBHTC3	hisC	BDW16_RS11335	GCGTTTTCAGGTCGTATGAG	2399500	2402142	NZ_PGEN01000001	opp	set3S0548	Mix_11	Mix_11.hisC	1x	FALSE	3	Sphingomonas koreensis JSS26; DSMZ 15582
pBWBHTC3	purE	BDW16_RS07030	TTTATCGACTGTTTATTGTC	1500916	1503584	NZ_PGEN01000001	opp	set3S0546	Mix_11	Mix_11.purE	1x	FALSE	1	Sphingomonas koreensis JSS26; DSMZ 15582
pBWBHTC3	aroE	BDW16_RS10815	AAGTGCCAGCTAACTCTTAG	2300799	2303569	NZ_PGEN01000001	same	set3S0559	Mix_11	Mix_11.aroE	5x	FALSE	4	Sphingomonas koreensis JSS26; DSMZ 15582
pBWBHTC3	aroE	BDW16_RS10815	GGGTGTACGGAGCGGGCTTT	2300461	2303079	NZ_PGEN01000001	opp	set3S0559	Mix_11	Mix_11.aroE	5x	FALSE	0	Sphingomonas koreensis JSS26; DSMZ 15582
pBWBHTC3	purE	BDW16_RS07030	GCTTCCTTTGTCACATTCTA	1501021	1503712	NZ_PGEN01000001	same	set3S0547	Mix_11	Mix_11.purE	5x	FALSE	22	Sphingomonas koreensis JSS26; DSMZ 15582
pBWBHTC3	pyrD	BDW16_RS07235	GACTGCGGCAGGGGGGAGAC	1552094	1555187	NZ_PGEN01000001	same	set3S0560	Mix_11	Mix_11.pyrD	1x	TRUE	4	Sphingomonas koreensis JSS26; DSMZ 15582
pBWBHTC3	pyrD	BDW16_RS07235	GCGTTCTTAGTGCGTAGGAG	1553060	1556558	NZ_PGEN01000001	opp	set3S0561	Mix_11	Mix_11.pyrD	5x	FALSE	53	Sphingomonas koreensis JSS26; DSMZ 15582
pBWBHTC3	purE	BDW16_RS07030	GCTTCCTTTGTCACATTCTA	1501021	1503712	NZ_PGEN01000001	same	set3S0546	Mix_11	Mix_11.purE	1x	FALSE	22	Sphingomonas koreensis JSS26; DSMZ 15582
pBWBHTC3	aroE	BDW16_RS10815	ATTATCACGTTATTCTTCAT	2300331	2302629	NZ_PGEN01000001	opp	set3S0559	Mix_11	Mix_11.aroE	5x	FALSE	59	Sphingomonas koreensis JSS26; DSMZ 15582
pBWBHTC3	proB	BDW16_RS17350	TAGGTGAACCAATCGTGTAA	3634744	3637677	NZ_PGEN01000001	opp	set3S0553	Mix_11	Mix_11.proB	5x	FALSE	1	Sphingomonas koreensis JSS26; DSMZ 15582
pBWBHTC3	cysH	BDW16_RS07395	ACCTTATATGTTTTAGTTGG	1582804	1585529	NZ_PGEN01000001	opp	set3S0567	Mix_11	Mix_11.cysH	5x	FALSE	0	Sphingomonas koreensis JSS26; DSMZ 15582
pBWBHTC3	trpA	BDW16_RS01180	TAATTCGTAGTAGGGTTTTA	228077	231198	NZ_PGEN01000001	same	set3S0539	Mix_11	Mix_11.trpA	5x	FALSE	19	Sphingomonas koreensis JSS26; DSMZ 15582
pBWBHTC3	pyrD	BDW16_RS07235	AATTAAAGGGCCTTTAGGAT	1552790	1555562	NZ_PGEN01000001	same	set3S0560	Mix_11	Mix_11.pyrD	1x	TRUE	20	Sphingomonas koreensis JSS26; DSMZ 15582
pBWBHTC3	trpA	BDW16_RS01180	ACGATACTATGGGGAGACCT	228141	230708	NZ_PGEN01000001	same	set3S0539	Mix_11	Mix_11.trpA	5x	TRUE	17	Sphingomonas koreensis JSS26; DSMZ 15582
pBWBHTC3	aroE	BDW16_RS10815	ATTATCACGTTATTCTTCAT	2300331	2302629	NZ_PGEN01000001	opp	set3S0558	Mix_11	Mix_11.aroE	1x	FALSE	59	Sphingomonas koreensis JSS26; DSMZ 15582
pBWBHTC3	hisG	BDW16_RS06300	GTTGACACTTTTTATAGCAG	1340516	1343757	NZ_PGEN01000001	opp	set3S0564	Mix_11	Mix_11.hisG	1x	FALSE	0	Sphingomonas koreensis JSS26; DSMZ 15582
pBWBHTC3	proB	BDW16_RS17350	TGTCCTTGGAGGATTCGTTG	3634398	3636704	NZ_PGEN01000001	opp	set3S0552	Mix_11	Mix_11.proB	1x	FALSE	0	Sphingomonas koreensis JSS26; DSMZ 15582
pBWBHTC3	pyrD	BDW16_RS07235	GGTTTATTTGTAACCTGTGG	1552005	1554144	NZ_PGEN01000001	opp	set3S0560	Mix_11	Mix_11.pyrD	1x	FALSE	0	Sphingomonas koreensis JSS26; DSMZ 15582
pBWBHTC3	thrB	BDW16_RS16080	GCATAACCGGTTGATGTTGT	3384813	3386771	NZ_PGEN01000001	opp	set3S0523	Mix_11	Mix_11.thrB	1x	FALSE	2	Sphingomonas koreensis JSS26; DSMZ 15582
pBWBHTC3	hisG	BDW16_RS06300	CGAGTTTCGTGAGTGCTATG	1338741	1341561	NZ_PGEN01000001	opp	set3S0565	Mix_11	Mix_11.hisG	5x	FALSE	0	Sphingomonas koreensis JSS26; DSMZ 15582
pBWBHTC3	aroA	BDW16_RS00820	TGTGACCTAGGTCGGCTGGA	154078	156652	NZ_PGEN01000001	same	set3S0530	Mix_11	Mix_11.aroA	1x	FALSE	0	Sphingomonas koreensis JSS26; DSMZ 15582
pBWBHTC3	proA	BDW16_RS12365	AACGTGATTCTTCTATAATA	2595474	2597921	NZ_PGEN01000001	opp	set3S0505	pBWBHTC3	pBWBHTC3.proA	5x	FALSE	16	Sphingomonas koreensis JSS26; DSMZ 15582
pBWBHTC3	proB	BDW16_RS17350	TAGGTGAACCAATCGTGTAA	3634744	3637677	NZ_PGEN01000001	opp	set3S0552	Mix_11	Mix_11.proB	1x	FALSE	1	Sphingomonas koreensis JSS26; DSMZ 15582
pBWBHTC3	cysH	BDW16_RS07395	ATGTCGATCAGAGTACGTGA	1583874	1587340	NZ_PGEN01000001	same	set3S0566	Mix_11	Mix_11.cysH	1x	FALSE	0	Sphingomonas koreensis JSS26; DSMZ 15582
pBWBHTC3	cysH	BDW16_RS07395	TTGACTTGGGTTTTATAGAA	1582395	1585671	NZ_PGEN01000001	same	set3S0566	Mix_11	Mix_11.cysH	1x	FALSE	0	Sphingomonas koreensis JSS26; DSMZ 15582
pBWBHTC3	pyrD	BDW16_RS07235	TTCTGTCAGGCGCTCCGGGG	1552337	1554538	NZ_PGEN01000001	opp	set3S0561	Mix_11	Mix_11.pyrD	5x	FALSE	14	Sphingomonas koreensis JSS26; DSMZ 15582
pBWBHTC3	thrB	BDW16_RS16080	TGGACAGGCGCGATTTGGTA	3384813	3386771	NZ_PGEN01000001	opp	set3S0523	Mix_11	Mix_11.thrB	1x	FALSE	8	Sphingomonas koreensis JSS26; DSMZ 15582
pBWBHTC3	aroE	BDW16_RS10815	GGGTGTACGGAGCGGGCTTT	2300461	2303079	NZ_PGEN01000001	opp	set3S0558	Mix_11	Mix_11.aroE	1x	FALSE	0	Sphingomonas koreensis JSS26; DSMZ 15582
pBWBHTC3	cysH	BDW16_RS07395	CGATTGCCGGGGGACATGTT	1582835	1585470	NZ_PGEN01000001	same	set3S0566	Mix_11	Mix_11.cysH	1x	FALSE	42	Sphingomonas koreensis JSS26; DSMZ 15582
pBWBHTC3	cysH	BDW16_RS07395	TGCAGGTGTTGGTCGTATTA	1583191	1585605	NZ_PGEN01000001	same	set3S0567	Mix_11	Mix_11.cysH	5x	FALSE	0	Sphingomonas koreensis JSS26; DSMZ 15582
pBWBHTC3	cysH	BDW16_RS07395	ATGTCGATCAGAGTACGTGA	1583874	1587340	NZ_PGEN01000001	same	set3S0567	Mix_11	Mix_11.cysH	5x	FALSE	0	Sphingomonas koreensis JSS26; DSMZ 15582
pBWBHTC3	purE	BDW16_RS07030	GGTTCGACAGGGCAGGTTTC	1501298	1503737	NZ_PGEN01000001	same	set3S0547	Mix_11	Mix_11.purE	5x	FALSE	0	Sphingomonas koreensis JSS26; DSMZ 15582
pBWBHTC3	cysH	BDW16_RS07395	CAATTCACCTGCTGACTATT	1583568	1585771	NZ_PGEN01000001	opp	set3S0567	Mix_11	Mix_11.cysH	5x	FALSE	0	Sphingomonas koreensis JSS26; DSMZ 15582
pBWBHTC3	purE	BDW16_RS07030	GAATCGGCCCGGAAGCATGG	1501437	1503517	NZ_PGEN01000001	same	set3S0547	Mix_11	Mix_11.purE	5x	FALSE	16	Sphingomonas koreensis JSS26; DSMZ 15582
pBWBHTC3	purE	BDW16_RS07030	CACTCTGACCTAAATTTTAG	1501670	1504056	NZ_PGEN01000001	opp	set3S0546	Mix_11	Mix_11.purE	1x	FALSE	6	Sphingomonas koreensis JSS26; DSMZ 15582
pBWBHTC4	pyrD	BSU_15540	TTATATCAATACGATAACGT	1626826	1629051	NC_000964	opp	set3S0561	Mix_11	Mix_11.pyrD	5x	TRUE	0	Bacillus subtilis 168
pBWBHTC4	cysH	BSU_10930	GTTTCGCTTTAGATAGACAC	1171611	1174049	NC_000964	opp	set3S0566	Mix_11	Mix_11.cysH	1x	FALSE	0	Bacillus subtilis 168
pBWBHTC4	thrB	BSU_32240	AAGTTGTTAATGAAAAATCC	3311386	3314649	NC_000964	same	set3S0486	pBWBHTC4	pBWBHTC4.thrB	0.5x	TRUE	36	Bacillus subtilis 168
pBWBHTC4	pyrD	BSU_15540	TTAGTATGTTAGAACCTCTA	1626383	1629467	NC_000964	same	set3S0560	Mix_11	Mix_11.pyrD	1x	TRUE	9	Bacillus subtilis 168
pBWBHTC4	leuA	BSU_28280	CACTTAGTATGATACGTTGA	2891070	2893897	NC_000964	same	set3S0536	Mix_11	Mix_11.leuA	1x	FALSE	0	Bacillus subtilis 168
pBWBHTC4	hisG	BSU_34920	TTCTCAAAATCAGCGGCTAA	3585326	3588611	NC_000964	same	set3S0565	Mix_11	Mix_11.hisG	5x	FALSE	0	Bacillus subtilis 168
pBWBHTC4	aroA	BSU_22600	TTTGCTTACCCTTGACTGTG	2367733	2370325	NC_000964	same	set3S0488	pBWBHTC4	pBWBHTC4.aroA	0.5x	FALSE	0	Bacillus subtilis 168
pBWBHTC4	proA	BSU_13130	TGATATTTAATGTCAATCAC	1379428	1381457	NC_000964	opp	set3S0529	Mix_11	Mix_11.proA	1x, 5x	FALSE	0	Bacillus subtilis 168
pBWBHTC4	hisG	BSU_34920	AAACATATTTTTATAAACCC	3586909	3588736	NC_000964	opp	set3S0564	Mix_11	Mix_11.hisG	1x	FALSE	11	Bacillus subtilis 168
pBWBHTC4	cysH	BSU_10930	GACCCTAACATATAATTATA	1170787	1172787	NC_000964	same	set3S0567	Mix_11	Mix_11.cysH	5x	FALSE	0	Bacillus subtilis 168
pBWBHTC4	aroA	BSU_22600	GTAGACGATTTCTATTTCTT	2367479	2370143	NC_000964	opp	set3S0533	Mix_11	Mix_11.aroA	5x	FALSE	0	Bacillus subtilis 168
pBWBHTC4	hisG	BSU_34920	ATATTATTACGTTCGCATTT	3586438	3588887	NC_000964	opp	set3S0565	Mix_11	Mix_11.hisG	5x	FALSE	0	Bacillus subtilis 168
pBWBHTC4	aroA	BSU_22600	CAGATAATGAGCATGGAGCC	2367936	2370528	NC_000964	same	set3S0488	pBWBHTC4	pBWBHTC4.aroA	0.5x	FALSE	0	Bacillus subtilis 168
pBWBHTC4	aroA	BSU_22600	CAGATAATGAGCATGGAGCC	2367936	2370528	NC_000964	same	set3S0530	Mix_11	Mix_11.aroA	1x	FALSE	0	Bacillus subtilis 168
pBWBHTC4	thrB	BSU_32240	CATAGAACATATACTGCATT	3312582	3314217	NC_000964	opp	set3S0524	Mix_11	Mix_11.thrB	5x	FALSE	0	Bacillus subtilis 168
pBWBHTC4	aroA	BSU_22600	GAAGTTCGTAACTGTTTTAG	2367054	2370033	NC_000964	same	set3S0483	pBWBHTC4	pBWBHTC4.aroA	5x	FALSE	0	Bacillus subtilis 168
pBWBHTC4	leuA	BSU_28280	AGTAGTTCGCTCGGCAATAT	2891070	2893897	NC_000964	same	set3S0536	Mix_11	Mix_11.leuA	1x	FALSE	0	Bacillus subtilis 168
pBWBHTC4	hisC	BSU_22620	ATGTTATTAATGCCAAACAG	2369846	2371748	NC_000964	opp	set3S0549	Mix_11	Mix_11.hisC	5x	TRUE	5	Bacillus subtilis 168
pBWBHTC4	aroE	BSU_25660	TGGCTTAATTCATATACGTG	2642930	2645841	NC_000964	opp	set3S0559	Mix_11	Mix_11.aroE	5x	FALSE	0	Bacillus subtilis 168
pBWBHTC4	leuA	BSU_28280	CACTTAGTATGATACGTTGA	2891070	2893897	NC_000964	same	set3S0537	Mix_11	Mix_11.leuA	5x	FALSE	0	Bacillus subtilis 168
pBWBHTC4	aroA	BSU_22600	ATTTATCTTCTAGTATCCTC	2366784	2369470	NC_000964	opp	set3S0483	pBWBHTC4	pBWBHTC4.aroA	5x	TRUE	188	Bacillus subtilis 168
pBWBHTC4	thrB	BSU_32240	CATATCGACATTATCACTTT	3311652	3314942	NC_000964	opp	set3S0487	pBWBHTC4	pBWBHTC4.thrB	10x	FALSE	0	Bacillus subtilis 168
pBWBHTC4	pheA	BSU_27900	ATTTATGGGCATGTGCGGGT	2850733	2853528	NC_000964	opp	set3S0545	Mix_11	Mix_11.pheA	5x	FALSE	2	Bacillus subtilis 168
pBWBHTC4	aroA	BSU_22600	GGCGTACTATCTTCCTGTTA	2367479	2370143	NC_000964	opp	set3S0533	Mix_11	Mix_11.aroA	5x	FALSE	0	Bacillus subtilis 168
pBWBHTC4	aroE	BSU_25660	TGGCTTAATTCATATACGTG	2642930	2645841	NC_000964	opp	set3S0558	Mix_11	Mix_11.aroE	1x	FALSE	0	Bacillus subtilis 168
pBWBHTC4	aroA	BSU_22600	TAGAACATTAAAGTCTTTGT	2367954	2371591	NC_000964	opp	set3S0483	pBWBHTC4	pBWBHTC4.aroA	5x	TRUE	169	Bacillus subtilis 168
pBWBHTC4	aroA	BSU_22600	ATTTATCTTCTAGTATCCTC	2366784	2369470	NC_000964	opp	set3S0488	pBWBHTC4	pBWBHTC4.aroA	0.5x	TRUE	188	Bacillus subtilis 168
pBWBHTC4	aroA	BSU_22600	ATTTATCTTCTAGTATCCTC	2366784	2369470	NC_000964	opp	set3S0530	Mix_11	Mix_11.aroA	1x	FALSE	0	Bacillus subtilis 168
pBWBHTC4	pheA	BSU_27900	TTAGTAACTCATACTTTAAT	2848693	2852606	NC_000964	same	set3S0544	Mix_11	Mix_11.pheA	1x	FALSE	0	Bacillus subtilis 168
pBWBHTC4	aroA	BSU_22600	TGTCTTTGCGGACACTTATT	2367822	2369997	NC_000964	same	set3S0488	pBWBHTC4	pBWBHTC4.aroA	0.5x	TRUE	39	Bacillus subtilis 168
pBWBHTC4	aroA	BSU_22600	GAAGTTCGTAACTGTTTTAG	2367054	2370033	NC_000964	same	set3S0530	Mix_11	Mix_11.aroA	1x	FALSE	0	Bacillus subtilis 168
pBWBHTC4	proA	BSU_13130	ATTTTAGCGCTCTATCATAA	1378843	1381644	NC_000964	opp	set3S0529	Mix_11	Mix_11.proA	1x, 5x	FALSE	0	Bacillus subtilis 168
pBWBHTC4	aroE	BSU_25660	ACTTTATTATTTCTTTTTTA	2643348	2648140	NC_000964	opp	set3S0559	Mix_11	Mix_11.aroE	5x	FALSE	0	Bacillus subtilis 168
pBWBHTC4	aroA	BSU_22600	GTAGACGATTTCTATTTCTT	2367479	2370143	NC_000964	opp	set3S0489	pBWBHTC4	pBWBHTC4.aroA	10x	TRUE	77	Bacillus subtilis 168
pBWBHTC4	proA	BSU_13130	ATTTTAGCGCTCTATCATAA	1378843	1381644	NC_000964	opp	set3S0494	pBWBHTC4	pBWBHTC4.proA	10x	FALSE	10	Bacillus subtilis 168
pBWBHTC4	proB	BSU_18470	CACCACTTGATACATGCAAA	2015509	2017086	NC_000964	same	set3S0553	Mix_11	Mix_11.proB	5x	FALSE	0	Bacillus subtilis 168
pBWBHTC4	thrB	BSU_32240	AAGTTGTTAATGAAAAATCC	3311386	3314649	NC_000964	same	set3S0487	pBWBHTC4	pBWBHTC4.thrB	10x	TRUE	36	Bacillus subtilis 168
pBWBHTC4	aroA	BSU_22600	GTTATTGTTCTGTGTCATCT	2367822	2369997	NC_000964	same	set3S0533	Mix_11	Mix_11.aroA	5x	FALSE	0	Bacillus subtilis 168
pBWBHTC4	hisC	BSU_22620	AATCTCTAAGCAGTCATCTC	2369909	2371696	NC_000964	same	set3S0548	Mix_11	Mix_11.hisC	1x	FALSE	0	Bacillus subtilis 168
pBWBHTC4	leuA	BSU_28280	CCCGTGCCATCAAATTGTCT	2891045	2894345	NC_000964	opp	set3S0537	Mix_11	Mix_11.leuA	5x	FALSE	0	Bacillus subtilis 168
pBWBHTC4	cysH	BSU_10930	TTCGTTACCCTATGTCCTTC	1169560	1172767	NC_000964	same	set3S0566	Mix_11	Mix_11.cysH	1x	FALSE	0	Bacillus subtilis 168
pBWBHTC4	aroA	BSU_22600	TTGTCTATCATTTATGGATC	2367914	2370394	NC_000964	opp	set3S0533	Mix_11	Mix_11.aroA	5x	FALSE	0	Bacillus subtilis 168
pBWBHTC4	aroA	BSU_22600	TAGAACATTAAAGTCTTTGT	2367954	2371591	NC_000964	opp	set3S0489	pBWBHTC4	pBWBHTC4.aroA	10x	TRUE	169	Bacillus subtilis 168
pBWBHTC4	leuA	BSU_28280	GTCTGGGCTACGTCGTTTCC	2892005	2894547	NC_000964	opp	set3S0537	Mix_11	Mix_11.leuA	5x	FALSE	0	Bacillus subtilis 168
pBWBHTC4	cysH	BSU_10930	TGGACATAGTCATAACTAGT	1170465	1172528	NC_000964	opp	set3S0566	Mix_11	Mix_11.cysH	1x	FALSE	0	Bacillus subtilis 168
pBWBHTC4	cysH	BSU_10930	GTTTCGCTTTAGATAGACAC	1171611	1174049	NC_000964	opp	set3S0567	Mix_11	Mix_11.cysH	5x	FALSE	0	Bacillus subtilis 168
pBWBHTC4	leuA	BSU_28280	TTTGTTTCTGCTCGTGATAA	2891869	2895059	NC_000964	same	set3S0536	Mix_11	Mix_11.leuA	1x	FALSE	0	Bacillus subtilis 168
pBWBHTC4	aroE	BSU_25660	CCTTTTTAAGTTTGCTACGT	2643213	2645662	NC_000964	same	set3S0559	Mix_11	Mix_11.aroE	5x	FALSE	0	Bacillus subtilis 168
pBWBHTC4	aroA	BSU_22600	ATTTATCTTCTAGTATCCTC	2366784	2369470	NC_000964	opp	set3S0533	Mix_11	Mix_11.aroA	5x	FALSE	0	Bacillus subtilis 168
pBWBHTC4	cysH	BSU_10930	TTCTGAAGATGAAGTTACTG	1171343	1173956	NC_000964	same	set3S0567	Mix_11	Mix_11.cysH	5x	FALSE	0	Bacillus subtilis 168
pBWBHTC4	aroA	BSU_22600	GGTGTTTATTCGGTGAATTA	2367575	2369506	NC_000964	opp	set3S0483	pBWBHTC4	pBWBHTC4.aroA	5x	FALSE	0	Bacillus subtilis 168
pBWBHTC4	hisG	BSU_34920	GATCTTGATATCCCTAATAA	3586438	3588788	NC_000964	same	set3S0565	Mix_11	Mix_11.hisG	5x	TRUE	0	Bacillus subtilis 168
pBWBHTC4	aroA	BSU_22600	GGCGTACTATCTTCCTGTTA	2367479	2370143	NC_000964	opp	set3S0489	pBWBHTC4	pBWBHTC4.aroA	10x	TRUE	260	Bacillus subtilis 168
pBWBHTC4	aroA	BSU_22600	TACTCCAACTCCAGTCCATT	2366834	2369522	NC_000964	opp	set3S0533	Mix_11	Mix_11.aroA	5x	FALSE	0	Bacillus subtilis 168
pBWBHTC4	aroA	BSU_22600	GTAGACGATTTCTATTTCTT	2367479	2370143	NC_000964	opp	set3S0483	pBWBHTC4	pBWBHTC4.aroA	5x	TRUE	77	Bacillus subtilis 168
pBWBHTC4	proA	BSU_13130	TAATCAATGCAGATTGTTCG	1379258	1380901	NC_000964	opp	set3S0494	pBWBHTC4	pBWBHTC4.proA	10x	FALSE	331	Bacillus subtilis 168
pBWBHTC4	aroA	BSU_22600	TACTCCAACTCCAGTCCATT	2366834	2369522	NC_000964	opp	set3S0489	pBWBHTC4	pBWBHTC4.aroA	10x	FALSE	0	Bacillus subtilis 168
pBWBHTC4	proA	BSU_13130	TAATCAATGCAGATTGTTCG	1379258	1380901	NC_000964	opp	set3S0493	pBWBHTC4	pBWBHTC4.proA	1x	FALSE	331	Bacillus subtilis 168
pBWBHTC4	pheA	BSU_27900	TTAGTAACTCATACTTTAAT	2848693	2852606	NC_000964	same	set3S0545	Mix_11	Mix_11.pheA	5x	FALSE	0	Bacillus subtilis 168
pBWBHTC4	aroA	BSU_22600	TTGTCTATCATTTATGGATC	2367914	2370394	NC_000964	opp	set3S0483	pBWBHTC4	pBWBHTC4.aroA	5x	TRUE	188	Bacillus subtilis 168
pBWBHTC4	leuA	BSU_28280	GTCTGGGCTACGTCGTTTCC	2892005	2894547	NC_000964	opp	set3S0536	Mix_11	Mix_11.leuA	1x	FALSE	0	Bacillus subtilis 168
pBWBHTC4	thrB	BSU_32240	CATATCGACATTATCACTTT	3311652	3314942	NC_000964	opp	set3S0523	Mix_11	Mix_11.thrB	1x	FALSE	0	Bacillus subtilis 168
pBWBHTC4	leuA	BSU_28280	ATTGTTGCTGGTATTATATT	2891480	2893897	NC_000964	opp	set3S0537	Mix_11	Mix_11.leuA	5x	FALSE	2	Bacillus subtilis 168
pBWBHTC4	pyrD	BSU_15540	ACTCTTTCACTGTCCTCGCC	1626445	1628934	NC_000964	opp	set3S0560	Mix_11	Mix_11.pyrD	1x	TRUE	16	Bacillus subtilis 168
pBWBHTC4	hisG	BSU_34920	GTTGGGAATATATATACTAG	3586859	3588762	NC_000964	same	set3S0564	Mix_11	Mix_11.hisG	1x	TRUE	4	Bacillus subtilis 168
pBWBHTC4	hisG	BSU_34920	TTTACTTTTCTTGAAAGATT	3586438	3588887	NC_000964	opp	set3S0564	Mix_11	Mix_11.hisG	1x	FALSE	0	Bacillus subtilis 168
pBWBHTC4	aroA	BSU_22600	TTTGCTTACCCTTGACTGTG	2367733	2370325	NC_000964	same	set3S0489	pBWBHTC4	pBWBHTC4.aroA	10x	FALSE	0	Bacillus subtilis 168
pBWBHTC4	cysH	BSU_15570	AAAGCATAGATTAGTGGTGA	1630349	1633021	NC_000964	same	set3S0566	Mix_11	Mix_11.cysH	1x	FALSE	0	Bacillus subtilis 168
pBWBHTC4	aroA	BSU_22600	GTAGACGATTTCTATTTCTT	2367479	2370143	NC_000964	opp	set3S0530	Mix_11	Mix_11.aroA	1x	FALSE	0	Bacillus subtilis 168
pBWBHTC4	leuA	BSU_28280	TGTGTTTCTAGTACTGGAGT	2892064	2894371	NC_000964	opp	set3S0536	Mix_11	Mix_11.leuA	1x	FALSE	0	Bacillus subtilis 168
pBWBHTC4	cysH	BSU_10930	TTACTCGTCGCCCAGGCCAG	1170619	1173292	NC_000964	same	set3S0567	Mix_11	Mix_11.cysH	5x	FALSE	0	Bacillus subtilis 168
pBWBHTC4	aroA	BSU_22600	TTGTCTATCATTTATGGATC	2367914	2370394	NC_000964	opp	set3S0530	Mix_11	Mix_11.aroA	1x	FALSE	0	Bacillus subtilis 168
pBWBHTC4	aroA	BSU_22600	TAGACGATTATAAGCATCGG	2366674	2369396	NC_000964	opp	set3S0489	pBWBHTC4	pBWBHTC4.aroA	10x	FALSE	0	Bacillus subtilis 168
pBWBHTC4	proA	BSU_13130	ATTTTAGCGCTCTATCATAA	1378843	1381644	NC_000964	opp	set3S0493	pBWBHTC4	pBWBHTC4.proA	1x	FALSE	10	Bacillus subtilis 168
pBWBHTC4	leuA	BSU_28280	CCTTAGCGTCTATTTAGCAT	2891869	2895059	NC_000964	same	set3S0537	Mix_11	Mix_11.leuA	5x	FALSE	0	Bacillus subtilis 168
pBWBHTC4	cysH	BSU_10930	ATTTTCCCATTTGATTCTAA	1170787	1172787	NC_000964	same	set3S0566	Mix_11	Mix_11.cysH	1x	FALSE	0	Bacillus subtilis 168
pBWBHTC4	aroA	BSU_22600	TAGACGATTATAAGCATCGG	2366674	2369396	NC_000964	opp	set3S0533	Mix_11	Mix_11.aroA	5x	FALSE	0	Bacillus subtilis 168
pBWBHTC4	pheA	BSU_27900	TGGTACCCTAGGATCGCGAT	2851079	2852899	NC_000964	same	set3S0545	Mix_11	Mix_11.pheA	5x	FALSE	0	Bacillus subtilis 168
pBWBHTC4	proB	BSU_18470	ACCACATTAGATCCCATTGC	2015657	2018430	NC_000964	opp	set3S0552	Mix_11	Mix_11.proB	1x	FALSE	0	Bacillus subtilis 168
pBWBHTC4	proB	BSU_18470	ACCACATTAGATCCCATTGC	2015657	2018430	NC_000964	opp	set3S0553	Mix_11	Mix_11.proB	5x	FALSE	0	Bacillus subtilis 168
pBWBHTC4	cysH	BSU_10930	TTCGTTACCCTATGTCCTTC	1169560	1172767	NC_000964	same	set3S0567	Mix_11	Mix_11.cysH	5x	FALSE	0	Bacillus subtilis 168
pBWBHTC4	proB	BSU_18470	GGTTTCAGGATTACAGTTTA	2014941	2017567	NC_000964	opp	set3S0553	Mix_11	Mix_11.proB	5x	FALSE	0	Bacillus subtilis 168
pBWBHTC4	hisG	BSU_34920	CGCGCTCAATGTTACAGCGT	3585914	3588499	NC_000964	opp	set3S0564	Mix_11	Mix_11.hisG	1x	FALSE	0	Bacillus subtilis 168
pBWBHTC4	hisG	BSU_34920	GTTGGGATTATATATACTAG	3586859	3588762	NC_000964	same	set3S0565	Mix_11	Mix_11.hisG	5x	FALSE	0	Bacillus subtilis 168
pBWBHTC4	cysH	BSU_10930	CTTCGATAAACTCGTTCTTA	1171470	1174522	NC_000964	same	set3S0566	Mix_11	Mix_11.cysH	1x	FALSE	0	Bacillus subtilis 168
pBWBHTC4	aroA	BSU_22600	TACTCCAACTCCAGTCCATT	2366834	2369522	NC_000964	opp	set3S0483	pBWBHTC4	pBWBHTC4.aroA	5x	FALSE	0	Bacillus subtilis 168
pBWBHTC4	cysH	BSU_15570	ACCAGTGTGGCACTATTGTA	1629855	1631744	NC_000964	opp	set3S0566	Mix_11	Mix_11.cysH	1x	FALSE	0	Bacillus subtilis 168
pBWBHTC4	proB	BSU_13120	CACCATGTGATCTGTTTTAA	1378371	1381085	NC_000964	same	set3S0552	Mix_11	Mix_11.proB	1x	FALSE	0	Bacillus subtilis 168
pBWBHTC4	proB	BSU_13120	CACCATGTGATCTGTTTTAA	1378371	1381085	NC_000964	same	set3S0553	Mix_11	Mix_11.proB	5x	FALSE	0	Bacillus subtilis 168
pBWBHTC4	pheA	BSU_27900	TGACCATGTGGCGTGATGAG	2851143	2852979	NC_000964	same	set3S0544	Mix_11	Mix_11.pheA	1x	FALSE	0	Bacillus subtilis 168
pBWBHTC4	proA	BSU_13130	TGATATTTAATGTCAATCAC	1379428	1381457	NC_000964	opp	set3S0493	pBWBHTC4	pBWBHTC4.proA	1x	FALSE	0	Bacillus subtilis 168
pBWBHTC4	aroA	BSU_22600	GAATACGTGATTGGTTCCAA	2367535	2371359	NC_000964	opp	set3S0530	Mix_11	Mix_11.aroA	1x	FALSE	0	Bacillus subtilis 168
pBWBHTC4	aroA	BSU_22600	TTTGCTTACCCTTGACTGTG	2367733	2370325	NC_000964	same	set3S0533	Mix_11	Mix_11.aroA	5x	FALSE	0	Bacillus subtilis 168
pBWBHTC4	aroA	BSU_22600	TAGAACATTAAAGTCTTTGT	2367954	2371591	NC_000964	opp	set3S0530	Mix_11	Mix_11.aroA	1x	FALSE	0	Bacillus subtilis 168
pBWBHTC4	leuA	BSU_28280	TGTGTTTCTAGTACTGGAGT	2892064	2894371	NC_000964	opp	set3S0537	Mix_11	Mix_11.leuA	5x	FALSE	0	Bacillus subtilis 168
pBWBHTC4	pheA	BSU_27900	GCTGTATAGTTAGAATAGGA	2850867	2854323	NC_000964	same	set3S0544	Mix_11	Mix_11.pheA	1x	FALSE	1	Bacillus subtilis 168
pBWBHTC4	proB	BSU_18470	ACTTGTCTTGCTTACCCTCC	2014605	2017125	NC_000964	opp	set3S0553	Mix_11	Mix_11.proB	5x	FALSE	0	Bacillus subtilis 168
pBWBHTC4	proA	BSU_13130	ACTTCTCGGATCTGTAGCCG	1379111	1381758	NC_000964	opp	set3S0493	pBWBHTC4	pBWBHTC4.proA	1x	FALSE	5	Bacillus subtilis 168
pBWBHTC4	pyrD	BSU_15540	AGATGCGTTATTTTCTCTTA	1627361	1630001	NC_000964	opp	set3S0560	Mix_11	Mix_11.pyrD	1x	FALSE	0	Bacillus subtilis 168
pBWBHTC4	hisC	BSU_22620	TAGAACATTAAAGTCTTTGT	2367954	2371591	NC_000964	opp	set3S0549	Mix_11	Mix_11.hisC	5x	TRUE	6	Bacillus subtilis 168
pBWBHTC4	cysH	BSU_10930	CGTATGTTCCTAATATTACA	1171512	1173760	NC_000964	opp	set3S0567	Mix_11	Mix_11.cysH	5x	FALSE	0	Bacillus subtilis 168
pBWBHTC4	aroA	BSU_22600	TTGTCTATCATTTATGGATC	2367914	2370394	NC_000964	opp	set3S0489	pBWBHTC4	pBWBHTC4.aroA	10x	TRUE	188	Bacillus subtilis 168
pBWBHTC4	hisG	BSU_34920	TTCTCAAAATCAGCGGCTAA	3585326	3588611	NC_000964	same	set3S0564	Mix_11	Mix_11.hisG	1x	FALSE	0	Bacillus subtilis 168
pBWBHTC4	aroA	BSU_22600	GGCGTACTATCTTCCTGTTA	2367479	2370143	NC_000964	opp	set3S0483	pBWBHTC4	pBWBHTC4.aroA	5x	TRUE	260	Bacillus subtilis 168
pBWBHTC4	aroE	BSU_25660	TGTTTGGTAATACAAGTTCT	2643493	2646372	NC_000964	opp	set3S0559	Mix_11	Mix_11.aroE	5x	FALSE	0	Bacillus subtilis 168
pBWBHTC4	cysH	BSU_10930	TACGGTTCTGGTGTATGGCG	1171611	1174518	NC_000964	same	set3S0567	Mix_11	Mix_11.cysH	5x	FALSE	0	Bacillus subtilis 168
pBWBHTC4	aroA	BSU_22600	CGTTTCGATGATTCAGCGAC	2367170	2369710	NC_000964	same	set3S0489	pBWBHTC4	pBWBHTC4.aroA	10x	FALSE	0	Bacillus subtilis 168
pBWBHTC4	aroA	BSU_22600	TAGAACATTAAAGTCTTTGT	2367954	2371591	NC_000964	opp	set3S0488	pBWBHTC4	pBWBHTC4.aroA	0.5x	TRUE	169	Bacillus subtilis 168
pBWBHTC4	aroA	BSU_22600	TTGTCTATCATTTATGGATC	2367914	2370394	NC_000964	opp	set3S0488	pBWBHTC4	pBWBHTC4.aroA	0.5x	TRUE	188	Bacillus subtilis 168
pBWBHTC4	cysH	BSU_10930	CTTCGATAAACTCGTTCTTA	1171470	1174522	NC_000964	same	set3S0567	Mix_11	Mix_11.cysH	5x	FALSE	0	Bacillus subtilis 168
pBWBHTC4	leuA	BSU_28280	AGTAATTCGTCCTAATAACT	2891704	2895030	NC_000964	same	set3S0536	Mix_11	Mix_11.leuA	1x	FALSE	0	Bacillus subtilis 168
pBWBHTC4	thrB	BSU_32240	TATTATGCATGTCGCTGTAG	3311104	3313948	NC_000964	opp	set3S0523	Mix_11	Mix_11.thrB	1x	FALSE	0	Bacillus subtilis 168
pBWBHTC4	aroA	BSU_22600	GTAGACGATTTCTATTTCTT	2367479	2370143	NC_000964	opp	set3S0488	pBWBHTC4	pBWBHTC4.aroA	0.5x	TRUE	77	Bacillus subtilis 168
pBWBHTC4	cysH	BSU_10930	TTACTCGTCGCCCAGGCCAG	1170619	1173292	NC_000964	same	set3S0566	Mix_11	Mix_11.cysH	1x	FALSE	0	Bacillus subtilis 168
pBWBHTC4	thrB	BSU_32240	GTATATTAATGTGAGATCAT	3311599	3314053	NC_000964	same	set3S0487	pBWBHTC4	pBWBHTC4.thrB	10x	FALSE	55	Bacillus subtilis 168
pBWBHTC4	leuA	BSU_28280	CCTTAGCGTCTATTTAGCAT	2891869	2895059	NC_000964	same	set3S0536	Mix_11	Mix_11.leuA	1x	FALSE	0	Bacillus subtilis 168
pBWBHTC4	aroA	BSU_22600	TATCTTACTTTACCTTCAGG	2367398	2369600	NC_000964	same	set3S0488	pBWBHTC4	pBWBHTC4.aroA	0.5x	FALSE	1	Bacillus subtilis 168
pBWBHTC4	aroA	BSU_22600	CGTTTCGATGATTCAGCGAC	2367170	2369710	NC_000964	same	set3S0533	Mix_11	Mix_11.aroA	5x	FALSE	0	Bacillus subtilis 168
pBWBHTC4	aroA	BSU_22600	GGTGTTTATTCGGTGAATTA	2367575	2369506	NC_000964	opp	set3S0530	Mix_11	Mix_11.aroA	1x	FALSE	0	Bacillus subtilis 168
pBWBHTC4	proA	BSU_13130	CACCATGTGATCTGTTTTAA	1378371	1381085	NC_000964	same	set3S0494	pBWBHTC4	pBWBHTC4.proA	10x	TRUE	1	Bacillus subtilis 168
pBWBHTC4	leuA	BSU_28280	AGTAATTCGTCCTAATAACT	2891704	2895030	NC_000964	same	set3S0537	Mix_11	Mix_11.leuA	5x	FALSE	0	Bacillus subtilis 168
pBWBHTC4	aroA	BSU_22600	ACGGAGTACTAACTTTCTGA	2366784	2369470	NC_000964	opp	set3S0489	pBWBHTC4	pBWBHTC4.aroA	10x	FALSE	0	Bacillus subtilis 168
pBWBHTC4	hisG	BSU_34920	TTTACTTTTCTTGAAAGATT	3586438	3588887	NC_000964	opp	set3S0565	Mix_11	Mix_11.hisG	5x	FALSE	0	Bacillus subtilis 168
pBWBHTC4	thrB	BSU_32240	TATTATGCATGTCGCTGTAG	3311104	3313948	NC_000964	opp	set3S0486	pBWBHTC4	pBWBHTC4.thrB	0.5x	FALSE	0	Bacillus subtilis 168
pBWBHTC4	aroE	BSU_25660	GATTTCCATTAATATCATCC	2644223	2646275	NC_000964	same	set3S0559	Mix_11	Mix_11.aroE	5x	FALSE	0	Bacillus subtilis 168
pBWBHTC4	aroA	BSU_22600	AGTGTTTACATTGTTTCATC	2367535	2371359	NC_000964	opp	set3S0489	pBWBHTC4	pBWBHTC4.aroA	10x	FALSE	0	Bacillus subtilis 168
pBWBHTC4	aroA	BSU_22600	TAGAACATTAAAGTCTTTGT	2367954	2371591	NC_000964	opp	set3S0533	Mix_11	Mix_11.aroA	5x	FALSE	0	Bacillus subtilis 168
pBWBHTC4	hisG	BSU_34920	CGTTCTCAAGTTCCTAACGT	3586407	3588762	NC_000964	opp	set3S0565	Mix_11	Mix_11.hisG	5x	FALSE	51	Bacillus subtilis 168
pBWBHTC4	aroE	BSU_25660	CTCTGTCCCCTCAATATCAA	2643443	2646552	NC_000964	same	set3S0559	Mix_11	Mix_11.aroE	5x	FALSE	0	Bacillus subtilis 168
pBWBHTC4	aroE	BSU_25660	GTGTACAATATGAACAAGAA	2644595	2648140	NC_000964	same	set3S0558	Mix_11	Mix_11.aroE	1x	FALSE	0	Bacillus subtilis 168
pBWBHTC4	pyrD	BSU_15540	ACTCTTTCACTGTCCTCGCC	1626445	1628934	NC_000964	opp	set3S0561	Mix_11	Mix_11.pyrD	5x	TRUE	16	Bacillus subtilis 168
pBWBHTC4	purE	BSU_06420	TAATTTAGTACATGTCATTA	697428	699711	NC_000964	same	set3S0546	Mix_11	Mix_11.purE	1x	FALSE	0	Bacillus subtilis 168
pBWBHTC4	aroA	BSU_22600	GGCGTACTATCTTCCTGTTA	2367479	2370143	NC_000964	opp	set3S0530	Mix_11	Mix_11.aroA	1x	FALSE	0	Bacillus subtilis 168
pBWBHTC4	aroA	BSU_22600	CAGATAATGAGCATGGAGCC	2367936	2370528	NC_000964	same	set3S0483	pBWBHTC4	pBWBHTC4.aroA	5x	FALSE	0	Bacillus subtilis 168
pBWBHTC4	cysH	BSU_15570	AAAGCATAGATTAGTGGTGA	1630349	1633021	NC_000964	same	set3S0567	Mix_11	Mix_11.cysH	5x	FALSE	0	Bacillus subtilis 168
pBWBHTC4	aroA	BSU_22600	GAATACGTGATTGGTTCCAA	2367535	2371359	NC_000964	opp	set3S0483	pBWBHTC4	pBWBHTC4.aroA	5x	TRUE	210	Bacillus subtilis 168
pBWBHTC4	aroA	BSU_22600	AGTGTTTACATTGTTTCATC	2367535	2371359	NC_000964	opp	set3S0533	Mix_11	Mix_11.aroA	5x	FALSE	0	Bacillus subtilis 168
pBWBHTC4	cysH	BSU_10930	TTTGTCTCTTTAGGTCCCAA	1171317	1173510	NC_000964	same	set3S0567	Mix_11	Mix_11.cysH	5x	FALSE	0	Bacillus subtilis 168
pBWBHTC4	cysH	BSU_10930	TTTGTCTCTTTAGGTCCCAA	1171317	1173510	NC_000964	same	set3S0566	Mix_11	Mix_11.cysH	1x	FALSE	0	Bacillus subtilis 168
pBWBHTC4	proB	BSU_18470	AGTTTCGCACCGAATGTTTA	2015301	2018314	NC_000964	opp	set3S0552	Mix_11	Mix_11.proB	1x	FALSE	0	Bacillus subtilis 168
pBWBHTC4	hisC	BSU_22620	TAGAACATTAAAGTCTTTGT	2367954	2371591	NC_000964	opp	set3S0548	Mix_11	Mix_11.hisC	1x	TRUE	6	Bacillus subtilis 168
pBWBHTC4	leuA	BSU_28280	GAGCAAGCCGTGATTTGTAC	2891582	2894388	NC_000964	same	set3S0536	Mix_11	Mix_11.leuA	1x	FALSE	0	Bacillus subtilis 168
pBWBHTC4	aroA	BSU_22600	ATTAGTTAGGCTAGGTGTCC	2367914	2370394	NC_000964	opp	set3S0530	Mix_11	Mix_11.aroA	1x	FALSE	0	Bacillus subtilis 168
pBWBHTC4	hisC	BSU_22620	ATGTTATTAATGCCAAACAG	2369846	2371748	NC_000964	opp	set3S0548	Mix_11	Mix_11.hisC	1x	TRUE	5	Bacillus subtilis 168
pBWBHTC4	aroA	BSU_22600	GAAGTTCGTAACTGTTTTAG	2367054	2370033	NC_000964	same	set3S0489	pBWBHTC4	pBWBHTC4.aroA	10x	FALSE	0	Bacillus subtilis 168
pBWBHTC4	hisG	BSU_34920	AAACATATTTTTATAAACCC	3586909	3588736	NC_000964	opp	set3S0565	Mix_11	Mix_11.hisG	5x	FALSE	11	Bacillus subtilis 168
pBWBHTC4	proB	BSU_13120	TTATCGGGTGTTTGTTCTGT	1378288	1380651	NC_000964	opp	set3S0553	Mix_11	Mix_11.proB	5x	FALSE	0	Bacillus subtilis 168
pBWBHTC4	cysH	BSU_10930	GTAATACGTACATGCGTTTT	1169094	1172622	NC_000964	opp	set3S0566	Mix_11	Mix_11.cysH	1x	FALSE	0	Bacillus subtilis 168
pBWBHTC4	purE	BSU_06420	TTAAGTTCTCGTGCAAACTA	698395	700277	NC_000964	same	set3S0547	Mix_11	Mix_11.purE	5x	TRUE	3	Bacillus subtilis 168
pBWBHTC4	proA	BSU_13130	TCTACTAATTGTGGTTTAGA	1378765	1381931	NC_000964	opp	set3S0494	pBWBHTC4	pBWBHTC4.proA	10x	FALSE	15	Bacillus subtilis 168
pBWBHTC4	proA	BSU_13130	ATAAGTAACAGTCACGGTGT	1379349	1380967	NC_000964	same	set3S0494	pBWBHTC4	pBWBHTC4.proA	10x	FALSE	43	Bacillus subtilis 168
pBWBHTC4	aroA	BSU_22600	GGATTACAGTACTGTACGGG	2367575	2369506	NC_000964	opp	set3S0533	Mix_11	Mix_11.aroA	5x	FALSE	0	Bacillus subtilis 168
pBWBHTC4	aroA	BSU_22600	GGATTACAGTACTGTACGGG	2367575	2369506	NC_000964	opp	set3S0489	pBWBHTC4	pBWBHTC4.aroA	10x	TRUE	95	Bacillus subtilis 168
pBWBHTC4	hisG	BSU_34920	AATTTAGGTCTCGTCCTTGA	3586438	3588788	NC_000964	same	set3S0565	Mix_11	Mix_11.hisG	5x	TRUE	5	Bacillus subtilis 168
pBWBHTC4	cysH	BSU_10930	TATTCTGTAGTACACTATGA	1171470	1174522	NC_000964	same	set3S0566	Mix_11	Mix_11.cysH	1x	FALSE	0	Bacillus subtilis 168
pBWBHTC4	pyrD	BSU_15540	TTAGTATGTTAGAACCTCTA	1626383	1629467	NC_000964	same	set3S0561	Mix_11	Mix_11.pyrD	5x	TRUE	9	Bacillus subtilis 168
pBWBHTC4	thrB	BSU_32240	CATAGAACATATACTGCATT	3312582	3314217	NC_000964	opp	set3S0482	pBWBHTC4	pBWBHTC4.thrB	5x	FALSE	85	Bacillus subtilis 168
pBWBHTC4	thrB	BSU_32240	TCGTACTGACATGTGTCACA	3311626	3313986	NC_000964	same	set3S0486	pBWBHTC4	pBWBHTC4.thrB	0.5x	FALSE	0	Bacillus subtilis 168
pBWBHTC4	aroA	BSU_22600	ATTTATCTTCTAGTATCCTC	2366784	2369470	NC_000964	opp	set3S0489	pBWBHTC4	pBWBHTC4.aroA	10x	TRUE	188	Bacillus subtilis 168
pBWBHTC4	hisG	BSU_34920	GTTGGGAATATATATACTAG	3586859	3588762	NC_000964	same	set3S0565	Mix_11	Mix_11.hisG	5x	TRUE	4	Bacillus subtilis 168
pBWBHTC4	pyrD	BSU_15540	CTACTAGTGAAACTTTTACA	1627487	1629022	NC_000964	same	set3S0561	Mix_11	Mix_11.pyrD	5x	TRUE	13	Bacillus subtilis 168
pBWBHTC4	metE	BSU_13180	CGAAATACCGGTAATTAGTT	1383109	1385814	NC_000964	opp	set3S0554	Mix_11	Mix_11.metE	1x	FALSE	4	Bacillus subtilis 168
pBWBHTC4	aroA	BSU_22600	ACGGAGTACTAACTTTCTGA	2366784	2369470	NC_000964	opp	set3S0533	Mix_11	Mix_11.aroA	5x	FALSE	0	Bacillus subtilis 168
pBWBHTC4	cysH	BSU_10930	TTCTTTATGGTTATTGCTCA	1169413	1172969	NC_000964	opp	set3S0566	Mix_11	Mix_11.cysH	1x	FALSE	0	Bacillus subtilis 168
pBWBHTC4	proA	BSU_13130	CACCATGTGATCTGTTTTAA	1378371	1381085	NC_000964	same	set3S0529	Mix_11	Mix_11.proA	1x, 5x	FALSE	0	Bacillus subtilis 168
pBWBHTC4	proA	BSU_13130	ACTTCTCGGATCTGTAGCCG	1379111	1381758	NC_000964	opp	set3S0494	pBWBHTC4	pBWBHTC4.proA	10x	FALSE	5	Bacillus subtilis 168
pBWBHTC4	cysH	BSU_15570	ACCAGTGTGGCACTATTGTA	1629855	1631744	NC_000964	opp	set3S0567	Mix_11	Mix_11.cysH	5x	FALSE	0	Bacillus subtilis 168
pBWBHTC4	proB	BSU_13120	AAGTCTGTGGTCGTAACATA	1377907	1379749	NC_000964	opp	set3S0553	Mix_11	Mix_11.proB	5x	FALSE	0	Bacillus subtilis 168
pBWBHTC4	pheA	BSU_27900	AAATACTTATGAACTCATAA	2850399	2853264	NC_000964	opp	set3S0545	Mix_11	Mix_11.pheA	5x	FALSE	0	Bacillus subtilis 168
pBWBHTC4	cysH	BSU_10930	TATAATAAATTTCGCCGAAA	1170465	1172528	NC_000964	opp	set3S0566	Mix_11	Mix_11.cysH	1x	FALSE	0	Bacillus subtilis 168
pBWBHTC4	aroA	BSU_22600	GAAGTTCGTAACTGTTTTAG	2367054	2370033	NC_000964	same	set3S0533	Mix_11	Mix_11.aroA	5x	FALSE	0	Bacillus subtilis 168
pBWBHTC4	proA	BSU_13130	TGATATTTAATGTCAATCAC	1379428	1381457	NC_000964	opp	set3S0494	pBWBHTC4	pBWBHTC4.proA	10x	FALSE	0	Bacillus subtilis 168
pBWBHTC4	aroA	BSU_22600	CGTTTCGATGATTCAGCGAC	2367170	2369710	NC_000964	same	set3S0483	pBWBHTC4	pBWBHTC4.aroA	5x	FALSE	0	Bacillus subtilis 168
pBWBHTC4	cysH	BSU_10930	GTAATACGTACATGCGTTTT	1169094	1172622	NC_000964	opp	set3S0567	Mix_11	Mix_11.cysH	5x	FALSE	0	Bacillus subtilis 168
pBWBHTC4	cysH	BSU_10930	TACGGTTCTGGTGTATGGCG	1171611	1174518	NC_000964	same	set3S0566	Mix_11	Mix_11.cysH	1x	FALSE	0	Bacillus subtilis 168
pBWBHTC4	cysH	BSU_10930	TTCTTTATGGTTATTGCTCA	1169413	1172969	NC_000964	opp	set3S0567	Mix_11	Mix_11.cysH	5x	FALSE	0	Bacillus subtilis 168
pBWBHTC4	pheA	BSU_27900	CTTCTTATGTTTAGAGACAA	2850609	2853660	NC_000964	opp	set3S0544	Mix_11	Mix_11.pheA	1x	TRUE	4	Bacillus subtilis 168
pBWBHTC4	hisG	BSU_34920	GGCAATCCCTGTAACTACGT	3587187	3588874	NC_000964	opp	set3S0564	Mix_11	Mix_11.hisG	1x	FALSE	19	Bacillus subtilis 168
pBWBHTC4	aroA	BSU_22600	GGTGTTTATTCGGTGAATTA	2367575	2369506	NC_000964	opp	set3S0489	pBWBHTC4	pBWBHTC4.aroA	10x	FALSE	0	Bacillus subtilis 168
pBWBHTC4	thrB	BSU_32240	TTATAGGAGTAGGTTTAAAT	3312823	3314823	NC_000964	opp	set3S0487	pBWBHTC4	pBWBHTC4.thrB	10x	FALSE	0	Bacillus subtilis 168
pBWBHTC4	thrB	BSU_32240	TTATAGGAGTAGGTTTAAAT	3312823	3314823	NC_000964	opp	set3S0482	pBWBHTC4	pBWBHTC4.thrB	5x	FALSE	0	Bacillus subtilis 168
pBWBHTC4	pyrD	BSU_15540	TCACTGATTATCACATTGGA	1627652	1630039	NC_000964	same	set3S0561	Mix_11	Mix_11.pyrD	5x	FALSE	0	Bacillus subtilis 168
pBWBHTC4	proA	BSU_13130	TAATCAATGCAGATTGTTCG	1379258	1380901	NC_000964	opp	set3S0529	Mix_11	Mix_11.proA	1x, 5x	FALSE	13	Bacillus subtilis 168
pBWBHTC4	pheA	BSU_27900	TGTTAGATTGCTTATACATT	2851254	2853978	NC_000964	same	set3S0544	Mix_11	Mix_11.pheA	1x	FALSE	3	Bacillus subtilis 168
pBWBHTC4	argG	BSU_29450	TATGAATAGATTTAGTTAGC	3012065	3014387	NC_000964	same	set3S0541	Mix_11	Mix_11.argG	5x	FALSE	0	Bacillus subtilis 168
pBWBHTC4	pyrD	BSU_15540	TATTGTTCATACCACGACAA	1626112	1629467	NC_000964	opp	set3S0560	Mix_11	Mix_11.pyrD	1x	TRUE	1	Bacillus subtilis 168
pBWBHTC4	thrB	BSU_32240	TCTTCCATCTACTTAGCAGT	3312091	3314933	NC_000964	opp	set3S0486	pBWBHTC4	pBWBHTC4.thrB	0.5x	TRUE	111	Bacillus subtilis 168
pBWBHTC4	cysH	BSU_10930	TCTTTCATATAGAATTTTAA	1171189	1174492	NC_000964	opp	set3S0567	Mix_11	Mix_11.cysH	5x	FALSE	0	Bacillus subtilis 168
pBWBHTC4	cysH	BSU_10930	GTAGAAGTTATCAGTTTTTC	1171512	1173760	NC_000964	opp	set3S0566	Mix_11	Mix_11.cysH	1x	FALSE	0	Bacillus subtilis 168
pBWBHTC4	aroE	BSU_25660	GCGGTAGTCCTTCTTTGGAA	2643142	2646685	NC_000964	same	set3S0558	Mix_11	Mix_11.aroE	1x	FALSE	161	Bacillus subtilis 168
pBWBHTC4	pheA	BSU_27900	AATTAATTTTTTTTTTGCAC	2850567	2854378	NC_000964	opp	set3S0544	Mix_11	Mix_11.pheA	1x	TRUE	2	Bacillus subtilis 168
pBWBHTC4	purE	BSU_06420	AGACAAAAGGCAGAGGCATC	697767	699886	NC_000964	same	set3S0546	Mix_11	Mix_11.purE	1x	FALSE	0	Bacillus subtilis 168
pBWBHTC4	thrB	BSU_32240	TGTTGTTGATTGAGTCTTTG	3311302	3314122	NC_000964	opp	set3S0523	Mix_11	Mix_11.thrB	1x	FALSE	0	Bacillus subtilis 168
pBWBHTC4	thrB	BSU_32240	GTATATTAATGTGAGATCAT	3311599	3314053	NC_000964	same	set3S0486	pBWBHTC4	pBWBHTC4.thrB	0.5x	FALSE	55	Bacillus subtilis 168
pBWBHTC4	cysH	BSU_15570	CGTCTATGTTACATATTCAC	1629866	1632078	NC_000964	same	set3S0567	Mix_11	Mix_11.cysH	5x	FALSE	0	Bacillus subtilis 168
pBWBHTC4	aroA	BSU_22600	TAGACGATTATAAGCATCGG	2366674	2369396	NC_000964	opp	set3S0488	pBWBHTC4	pBWBHTC4.aroA	0.5x	FALSE	0	Bacillus subtilis 168
pBWBHTC4	aroA	BSU_22600	TAGACGATTATAAGCATCGG	2366674	2369396	NC_000964	opp	set3S0530	Mix_11	Mix_11.aroA	1x	FALSE	0	Bacillus subtilis 168
pBWBHTC4	leuA	BSU_28280	AGTAGTTCGCTCGGCAATAT	2891070	2893897	NC_000964	same	set3S0537	Mix_11	Mix_11.leuA	5x	FALSE	0	Bacillus subtilis 168
pBWBHTC4	aroA	BSU_22600	CGTTTCGATGATTCAGCGAC	2367170	2369710	NC_000964	same	set3S0530	Mix_11	Mix_11.aroA	1x	FALSE	0	Bacillus subtilis 168
pBWBHTC4	aroE	BSU_25660	GAATGAGTTCACCTTTGTCT	2642930	2645841	NC_000964	opp	set3S0559	Mix_11	Mix_11.aroE	5x	FALSE	0	Bacillus subtilis 168
pBWBHTC4	hisG	BSU_34920	GATCTTGATATCCCTAATAA	3586438	3588788	NC_000964	same	set3S0564	Mix_11	Mix_11.hisG	1x	TRUE	0	Bacillus subtilis 168
pBWBHTC4	proB	BSU_18470	CTTGGATTTTAACATAAATG	2015222	2017218	NC_000964	same	set3S0553	Mix_11	Mix_11.proB	5x	FALSE	0	Bacillus subtilis 168
pBWBHTC4	aroA	BSU_22600	TTTGCTTACCCTTGACTGTG	2367733	2370325	NC_000964	same	set3S0483	pBWBHTC4	pBWBHTC4.aroA	5x	FALSE	0	Bacillus subtilis 168
pBWBHTC4	leuA	BSU_28280	TCGTCTATTTAATAAAACTG	2892005	2894547	NC_000964	opp	set3S0536	Mix_11	Mix_11.leuA	1x	FALSE	0	Bacillus subtilis 168
pBWBHTC4	metE	BSU_13180	CGATTCTTGGGTATTTACTT	1383129	1385673	NC_000964	opp	set3S0555	Mix_11	Mix_11.metE	5x	FALSE	8	Bacillus subtilis 168
pBWBHTC4	metE	BSU_13180	CGATTCTTGGGTATTTACTT	1383129	1385673	NC_000964	opp	set3S0554	Mix_11	Mix_11.metE	1x	FALSE	8	Bacillus subtilis 168
pBWBHTC4	hisG	BSU_34920	GTTGGGATTATATATACTAG	3586859	3588762	NC_000964	same	set3S0564	Mix_11	Mix_11.hisG	1x	FALSE	0	Bacillus subtilis 168
pBWBHTC4	cysH	BSU_10930	TGGACATAGTCATAACTAGT	1170465	1172528	NC_000964	opp	set3S0567	Mix_11	Mix_11.cysH	5x	FALSE	0	Bacillus subtilis 168
pBWBHTC4	cysH	BSU_10930	TATAATAAATTTCGCCGAAA	1170465	1172528	NC_000964	opp	set3S0567	Mix_11	Mix_11.cysH	5x	FALSE	0	Bacillus subtilis 168
pBWBHTC4	hisG	BSU_34920	ATATTATTACGTTCGCATTT	3586438	3588887	NC_000964	opp	set3S0564	Mix_11	Mix_11.hisG	1x	FALSE	0	Bacillus subtilis 168
pBWBHTC4	aroA	BSU_22600	AAGATTCTTTAGATTTATTG	2367229	2369660	NC_000964	opp	set3S0483	pBWBHTC4	pBWBHTC4.aroA	5x	TRUE	101	Bacillus subtilis 168
pBWBHTC4	hisG	BSU_34920	TACACTCTCCCGTAAAAACT	3586531	3589356	NC_000964	same	set3S0564	Mix_11	Mix_11.hisG	1x	FALSE	0	Bacillus subtilis 168
pBWBHTC4	thrB	BSU_32240	AAGTTGTTAATGAAAAATCC	3311386	3314649	NC_000964	same	set3S0523	Mix_11	Mix_11.thrB	1x	FALSE	0	Bacillus subtilis 168
pBWBHTC4	thrB	BSU_32240	AAGTTGTTAATGAAAAATCC	3311386	3314649	NC_000964	same	set3S0482	pBWBHTC4	pBWBHTC4.thrB	5x	TRUE	36	Bacillus subtilis 168
pBWBHTC4	hisG	BSU_34920	GTTTCGTCGCCTGCAGTGAT	3586725	3589608	NC_000964	same	set3S0564	Mix_11	Mix_11.hisG	1x	FALSE	0	Bacillus subtilis 168
pBWBHTC4	aroA	BSU_22600	GTTATTGTTCTGTGTCATCT	2367822	2369997	NC_000964	same	set3S0483	pBWBHTC4	pBWBHTC4.aroA	5x	FALSE	0	Bacillus subtilis 168
pBWBHTC4	hisC	BSU_22620	AATCTCTAAGCAGTCATCTC	2369909	2371696	NC_000964	same	set3S0549	Mix_11	Mix_11.hisC	5x	FALSE	0	Bacillus subtilis 168
pBWBHTC4	leuA	BSU_28280	TATATTTAATCGGAATTGTT	2892064	2894063	NC_000964	same	set3S0536	Mix_11	Mix_11.leuA	1x	FALSE	0	Bacillus subtilis 168
pBWBHTC4	pyrD	BSU_15540	TATTATCTTGGGATTAACAG	1626099	1629674	NC_000964	same	set3S0560	Mix_11	Mix_11.pyrD	1x	FALSE	0	Bacillus subtilis 168
pBWBHTC4	pyrD	BSU_15540	AGATGCGTTATTTTCTCTTA	1627361	1630001	NC_000964	opp	set3S0561	Mix_11	Mix_11.pyrD	5x	FALSE	0	Bacillus subtilis 168
pBWBHTC4	pyrD	BSU_15540	AGTTGCAATTGAGGTAAAAG	1626383	1629542	NC_000964	same	set3S0561	Mix_11	Mix_11.pyrD	5x	FALSE	0	Bacillus subtilis 168
pBWBHTC4	leuA	BSU_28280	GAGCAAGCCGTGATTTGTAC	2891582	2894388	NC_000964	same	set3S0537	Mix_11	Mix_11.leuA	5x	FALSE	0	Bacillus subtilis 168
pBWBHTC4	aroA	BSU_22600	ATTAGTTAGGCTAGGTGTCC	2367914	2370394	NC_000964	opp	set3S0488	pBWBHTC4	pBWBHTC4.aroA	0.5x	FALSE	0	Bacillus subtilis 168
pBWBHTC4	aroA	BSU_22600	ATTAGTTAGGCTAGGTGTCC	2367914	2370394	NC_000964	opp	set3S0483	pBWBHTC4	pBWBHTC4.aroA	5x	FALSE	0	Bacillus subtilis 168
pBWBHTC4	aroA	BSU_22600	TGTCTTTGCGGACACTTATT	2367822	2369997	NC_000964	same	set3S0530	Mix_11	Mix_11.aroA	1x	FALSE	0	Bacillus subtilis 168
pBWBHTC4	pyrD	BSU_15540	AAGTGCTCCATGACGTGTCT	1626806	1629022	NC_000964	opp	set3S0560	Mix_11	Mix_11.pyrD	1x	TRUE	13	Bacillus subtilis 168
pBWBHTC4	leuA	BSU_28280	ATTGTTGCTGGTATTATATT	2891480	2893897	NC_000964	opp	set3S0536	Mix_11	Mix_11.leuA	1x	FALSE	2	Bacillus subtilis 168
pBWBHTC4	hisG	BSU_34920	GGTTATCGCTTAATAACACT	3585326	3588611	NC_000964	same	set3S0565	Mix_11	Mix_11.hisG	5x	FALSE	0	Bacillus subtilis 168
pBWBHTC4	hisG	BSU_34920	TACTAGTTTCTATATACACT	3587256	3589517	NC_000964	same	set3S0564	Mix_11	Mix_11.hisG	1x	FALSE	0	Bacillus subtilis 168
pBWBHTC4	cysH	BSU_10930	TATCTGCCATCGCCACAAAC	1170978	1172806	NC_000964	opp	set3S0567	Mix_11	Mix_11.cysH	5x	FALSE	0	Bacillus subtilis 168
pBWBHTC4	aroA	BSU_22600	GGATTACAGTACTGTACGGG	2367575	2369506	NC_000964	opp	set3S0530	Mix_11	Mix_11.aroA	1x	FALSE	0	Bacillus subtilis 168
pBWBHTC4	pyrD	BSU_15540	GACTTTTAAAGATAGTTCTT	1625961	1628689	NC_000964	opp	set3S0561	Mix_11	Mix_11.pyrD	5x	TRUE	10	Bacillus subtilis 168
pBWBHTC4	aroA	BSU_22600	ACGGAGTACTAACTTTCTGA	2366784	2369470	NC_000964	opp	set3S0483	pBWBHTC4	pBWBHTC4.aroA	5x	FALSE	0	Bacillus subtilis 168
pBWBHTC4	hisG	BSU_34920	AATTTAGGTCTCGTCCTTGA	3586438	3588788	NC_000964	same	set3S0564	Mix_11	Mix_11.hisG	1x	TRUE	5	Bacillus subtilis 168
pBWBHTC4	pheA	BSU_27900	TACGCTCCTAATATTTATTT	2850567	2854378	NC_000964	opp	set3S0544	Mix_11	Mix_11.pheA	1x	TRUE	1	Bacillus subtilis 168
pBWBHTC4	hisG	BSU_34920	AAACATATTTTATAAAACCC	3586909	3588736	NC_000964	opp	set3S0564	Mix_11	Mix_11.hisG	1x	FALSE	0	Bacillus subtilis 168
pBWBHTC4	proB	BSU_18470	CACCACTTGATACATGCAAA	2015509	2017086	NC_000964	same	set3S0552	Mix_11	Mix_11.proB	1x	FALSE	0	Bacillus subtilis 168
pBWBHTC4	pyrD	BSU_15540	GAAATCATGGGAGTAATTGA	1626959	1629278	NC_000964	opp	set3S0561	Mix_11	Mix_11.pyrD	5x	TRUE	10	Bacillus subtilis 168
pBWBHTC4	pyrD	BSU_15540	GAAATCATGGGAGTAATTGA	1626959	1629278	NC_000964	opp	set3S0560	Mix_11	Mix_11.pyrD	1x	TRUE	10	Bacillus subtilis 168
pBWBHTC4	hisG	BSU_34920	TACTAGTTTCTATATACACT	3587256	3589517	NC_000964	same	set3S0565	Mix_11	Mix_11.hisG	5x	FALSE	0	Bacillus subtilis 168
pBWBHTC4	thrB	BSU_32240	CCTGTCTTGCTCCTGTATTA	3311558	3314773	NC_000964	same	set3S0524	Mix_11	Mix_11.thrB	5x	FALSE	0	Bacillus subtilis 168
pBWBHTC4	aroA	BSU_22600	TATCTTACTTTACCTTCAGG	2367398	2369600	NC_000964	same	set3S0489	pBWBHTC4	pBWBHTC4.aroA	10x	TRUE	1	Bacillus subtilis 168
pBWBHTC4	aroA	BSU_22600	AGTGTTTACATTGTTTCATC	2367535	2371359	NC_000964	opp	set3S0488	pBWBHTC4	pBWBHTC4.aroA	0.5x	FALSE	0	Bacillus subtilis 168
pBWBHTC4	proB	BSU_18470	GGTTTCAGGATTACAGTTTA	2014941	2017567	NC_000964	opp	set3S0552	Mix_11	Mix_11.proB	1x	FALSE	0	Bacillus subtilis 168
pBWBHTC4	thrB	BSU_32240	TCTTCCATCTACTTAGCAGT	3312091	3314933	NC_000964	opp	set3S0482	pBWBHTC4	pBWBHTC4.thrB	5x	TRUE	111	Bacillus subtilis 168
pBWBHTC4	thrB	BSU_32240	GACTTAGGCCCGACCAACAA	3312747	3315042	NC_000964	same	set3S0482	pBWBHTC4	pBWBHTC4.thrB	5x	TRUE	52	Bacillus subtilis 168
pBWBHTC4	thrB	BSU_32240	TCTTCCATCTACTTAGCAGT	3312091	3314933	NC_000964	opp	set3S0524	Mix_11	Mix_11.thrB	5x	FALSE	0	Bacillus subtilis 168
pBWBHTC4	proB	BSU_13120	AAGTCTGTGGTCGTAACATA	1377907	1379749	NC_000964	opp	set3S0552	Mix_11	Mix_11.proB	1x	FALSE	0	Bacillus subtilis 168
pBWBHTC4	leuA	BSU_28280	TTTGTTTCTGCTCGTGATAA	2891869	2895059	NC_000964	same	set3S0537	Mix_11	Mix_11.leuA	5x	FALSE	0	Bacillus subtilis 168
pBWBHTC4	pyrD	BSU_15540	TCTGGTATGATTCAGATGCT	1625961	1628689	NC_000964	opp	set3S0561	Mix_11	Mix_11.pyrD	5x	FALSE	0	Bacillus subtilis 168
pBWBHTC4	pyrD	BSU_15540	TCTGGTATGATTCAGATGCT	1625961	1628689	NC_000964	opp	set3S0560	Mix_11	Mix_11.pyrD	1x	TRUE	0	Bacillus subtilis 168
pBWBHTC4	pyrD	BSU_15540	AAGTGCTCCATGACGTGTCT	1626806	1629022	NC_000964	opp	set3S0561	Mix_11	Mix_11.pyrD	5x	TRUE	13	Bacillus subtilis 168
pBWBHTC4	thrB	BSU_32240	CCTGTCTTGCTCCTGTATTA	3311558	3314773	NC_000964	same	set3S0482	pBWBHTC4	pBWBHTC4.thrB	5x	TRUE	160	Bacillus subtilis 168
pBWBHTC4	aroA	BSU_22600	AAGATTCTTTAGATTTATTG	2367229	2369660	NC_000964	opp	set3S0489	pBWBHTC4	pBWBHTC4.aroA	10x	TRUE	101	Bacillus subtilis 168
pBWBHTC4	aroA	BSU_22600	GGTGTTTATTCGGTGAATTA	2367575	2369506	NC_000964	opp	set3S0488	pBWBHTC4	pBWBHTC4.aroA	0.5x	FALSE	0	Bacillus subtilis 168
pBWBHTC4	cysH	BSU_15570	ATTGATATATTGAATTCGGT	1630262	1633918	NC_000964	same	set3S0566	Mix_11	Mix_11.cysH	1x	FALSE	0	Bacillus subtilis 168
pBWBHTC4	proB	BSU_18470	GGTGGTTTTACTACCCGTGT	2015509	2017086	NC_000964	same	set3S0553	Mix_11	Mix_11.proB	5x	FALSE	0	Bacillus subtilis 168
pBWBHTC4	pyrD	BSU_15540	AGTGTGCGTTTTATTATGAC	1626383	1629542	NC_000964	same	set3S0561	Mix_11	Mix_11.pyrD	5x	FALSE	0	Bacillus subtilis 168
pBWBHTC4	pyrD	BSU_15540	AGTGTGCGTTTTATTATGAC	1626383	1629542	NC_000964	same	set3S0560	Mix_11	Mix_11.pyrD	1x	FALSE	0	Bacillus subtilis 168
pBWBHTC4	proB	BSU_18470	ACTTGTCTTGCTTACCCTCC	2014605	2017125	NC_000964	opp	set3S0552	Mix_11	Mix_11.proB	1x	FALSE	0	Bacillus subtilis 168
pBWBHTC4	thrB	BSU_32240	ATGCAAGGTTTTAATATAAG	3311469	3314889	NC_000964	same	set3S0524	Mix_11	Mix_11.thrB	5x	TRUE	7	Bacillus subtilis 168
pBWBHTC4	pyrD	BSU_15540	CCTTAGACAACTCAAAGGAC	1627132	1629819	NC_000964	same	set3S0561	Mix_11	Mix_11.pyrD	5x	TRUE	4	Bacillus subtilis 168
pBWBHTC4	proA	BSU_13130	AGTATTCTTTCGCTTGATGG	1379242	1382769	NC_000964	opp	set3S0529	Mix_11	Mix_11.proA	1x, 5x	FALSE	114	Bacillus subtilis 168
pBWBHTC4	thrB	BSU_32240	CATATCGACATTATCACTTT	3311652	3314942	NC_000964	opp	set3S0486	pBWBHTC4	pBWBHTC4.thrB	0.5x	FALSE	0	Bacillus subtilis 168
pBWBHTC4	aroA	BSU_22600	ATTAGTTAGGCTAGGTGTCC	2367914	2370394	NC_000964	opp	set3S0533	Mix_11	Mix_11.aroA	5x	FALSE	0	Bacillus subtilis 168
pBWBHTC4	aroA	BSU_22600	AAGATTCTTTAGATTTATTG	2367229	2369660	NC_000964	opp	set3S0533	Mix_11	Mix_11.aroA	5x	FALSE	0	Bacillus subtilis 168
pBWBHTC4	cysH	BSU_10930	AACCGGCGAGATCTACATTT	1171004	1174542	NC_000964	opp	set3S0566	Mix_11	Mix_11.cysH	1x	FALSE	0	Bacillus subtilis 168
pBWBHTC4	cysH	BSU_10930	TATTCTGTAGTACACTATGA	1171470	1174522	NC_000964	same	set3S0567	Mix_11	Mix_11.cysH	5x	FALSE	0	Bacillus subtilis 168
pBWBHTC4	aroE	BSU_25660	GCGGTAGTCCTTCTTTGGAA	2643142	2646685	NC_000964	same	set3S0559	Mix_11	Mix_11.aroE	5x	FALSE	161	Bacillus subtilis 168
pBWBHTC4	cysH	BSU_10930	TTAATTATTCGCCATAAATA	1169094	1172622	NC_000964	opp	set3S0566	Mix_11	Mix_11.cysH	1x	FALSE	0	Bacillus subtilis 168
pBWBHTC4	pheA	BSU_27900	AATTAATTTTTTTTTTGCAC	2850567	2854378	NC_000964	opp	set3S0545	Mix_11	Mix_11.pheA	5x	TRUE	2	Bacillus subtilis 168
pBWBHTC4	purE	BSU_06420	TGATGTAATAGTTGACTATA	698611	700293	NC_000964	opp	set3S0546	Mix_11	Mix_11.purE	1x	FALSE	0	Bacillus subtilis 168
pBWBHTC4	purE	BSU_06420	AGACAAAAGGCAGAGGCATC	697767	699886	NC_000964	same	set3S0547	Mix_11	Mix_11.purE	5x	FALSE	0	Bacillus subtilis 168
pBWBHTC4	thrB	BSU_32240	TGTTGTTGATTGAGTCTTTG	3311302	3314122	NC_000964	opp	set3S0486	pBWBHTC4	pBWBHTC4.thrB	0.5x	FALSE	71	Bacillus subtilis 168
pBWBHTC4	purE	BSU_06420	TTAAGTTCTCGTGCAAACTA	698395	700277	NC_000964	same	set3S0546	Mix_11	Mix_11.purE	1x	TRUE	3	Bacillus subtilis 168
pBWBHTC4	thrB	BSU_32240	TATTATGCATGTCGCTGTAG	3311104	3313948	NC_000964	opp	set3S0487	pBWBHTC4	pBWBHTC4.thrB	10x	FALSE	0	Bacillus subtilis 168
pBWBHTC4	cysH	BSU_10930	ATTTTCCCATTTGATTCTAA	1170787	1172787	NC_000964	same	set3S0567	Mix_11	Mix_11.cysH	5x	FALSE	0	Bacillus subtilis 168
pBWBHTC4	thrB	BSU_32240	TATTATGCATGTCGCTGTAG	3311104	3313948	NC_000964	opp	set3S0524	Mix_11	Mix_11.thrB	5x	FALSE	0	Bacillus subtilis 168
pBWBHTC4	aroA	BSU_22600	TAGACGATTATAAGCATCGG	2366674	2369396	NC_000964	opp	set3S0483	pBWBHTC4	pBWBHTC4.aroA	5x	FALSE	0	Bacillus subtilis 168
pBWBHTC4	hisG	BSU_34920	ACTCCTTTGCTTAATTTCAA	3587357	3590066	NC_000964	same	set3S0564	Mix_11	Mix_11.hisG	1x	FALSE	0	Bacillus subtilis 168
pBWBHTC4	pyrD	BSU_15540	TATTGTTCATACCACGACAA	1626112	1629467	NC_000964	opp	set3S0561	Mix_11	Mix_11.pyrD	5x	TRUE	1	Bacillus subtilis 168
pBWBHTC4	pyrD	BSU_15540	CTTATGCTACGTCTTATTAT	1626445	1628934	NC_000964	opp	set3S0561	Mix_11	Mix_11.pyrD	5x	TRUE	6	Bacillus subtilis 168
pBWBHTC4	pyrD	BSU_15540	CTTATGCTACGTCTTATTAT	1626445	1628934	NC_000964	opp	set3S0560	Mix_11	Mix_11.pyrD	1x	TRUE	6	Bacillus subtilis 168
pBWBHTC4	pyrD	BSU_15540	TTATATCAATACGATAACGT	1626826	1629051	NC_000964	opp	set3S0560	Mix_11	Mix_11.pyrD	1x	TRUE	0	Bacillus subtilis 168
pBWBHTC4	pheA	BSU_27900	GCTGTATAGTTAGAATAGGA	2850867	2854323	NC_000964	same	set3S0545	Mix_11	Mix_11.pheA	5x	FALSE	1	Bacillus subtilis 168
pBWBHTC4	pyrD	BSU_15540	TATGCATTTTTACATTACCT	1627361	1630001	NC_000964	opp	set3S0561	Mix_11	Mix_11.pyrD	5x	FALSE	31	Bacillus subtilis 168
pBWBHTC4	pyrD	BSU_15540	TATGCATTTTTACATTACCT	1627361	1630001	NC_000964	opp	set3S0560	Mix_11	Mix_11.pyrD	1x	FALSE	31	Bacillus subtilis 168
pBWBHTC4	leuA	BSU_28280	CCCGTGCCATCAAATTGTCT	2891045	2894345	NC_000964	opp	set3S0536	Mix_11	Mix_11.leuA	1x	FALSE	0	Bacillus subtilis 168
pBWBHTC4	aroA	BSU_22600	GAAGTTCGTAACTGTTTTAG	2367054	2370033	NC_000964	same	set3S0488	pBWBHTC4	pBWBHTC4.aroA	0.5x	FALSE	0	Bacillus subtilis 168
pBWBHTC4	leuA	BSU_28280	TGAGTATACTTTTAACTTTC	2891364	2894437	NC_000964	same	set3S0536	Mix_11	Mix_11.leuA	1x	TRUE	47	Bacillus subtilis 168
pBWBHTC4	proB	BSU_18470	CGCCGTTTTTCACGCTTTAA	2015301	2018314	NC_000964	opp	set3S0553	Mix_11	Mix_11.proB	5x	FALSE	0	Bacillus subtilis 168
pBWBHTC4	proB	BSU_18470	TTTTGCTCCTTTTAAGAAAT	2014694	2017178	NC_000964	same	set3S0552	Mix_11	Mix_11.proB	1x	FALSE	0	Bacillus subtilis 168
pBWBHTC4	proB	BSU_18470	TATTTGCCACAAAAGAATTT	2015164	2017551	NC_000964	opp	set3S0553	Mix_11	Mix_11.proB	5x	FALSE	0	Bacillus subtilis 168
pBWBHTC4	aroA	BSU_22600	CGTTTCGATGATTCAGCGAC	2367170	2369710	NC_000964	same	set3S0488	pBWBHTC4	pBWBHTC4.aroA	0.5x	FALSE	0	Bacillus subtilis 168
pBWBHTC4	aroA	BSU_22600	GAATACGTGATTGGTTCCAA	2367535	2371359	NC_000964	opp	set3S0488	pBWBHTC4	pBWBHTC4.aroA	0.5x	TRUE	210	Bacillus subtilis 168
pBWBHTC4	cysH	BSU_10930	GTAGAAGTTATCAGTTTTTC	1171512	1173760	NC_000964	opp	set3S0567	Mix_11	Mix_11.cysH	5x	FALSE	0	Bacillus subtilis 168
pBWBHTC4	proB	BSU_18470	TAGTGTAATTTTCAATCTCA	2015657	2018430	NC_000964	opp	set3S0553	Mix_11	Mix_11.proB	5x	FALSE	0	Bacillus subtilis 168
pBWBHTC4	pyrD	BSU_15540	TGACACGGGCACTCCATACA	1626383	1628675	NC_000964	opp	set3S0560	Mix_11	Mix_11.pyrD	1x	FALSE	0	Bacillus subtilis 168
pBWBHTC4	thrB	BSU_32240	TTATAGGAGTAGGTTTAAAT	3312823	3314823	NC_000964	opp	set3S0486	pBWBHTC4	pBWBHTC4.thrB	0.5x	FALSE	0	Bacillus subtilis 168
pBWBHTC4	hisG	BSU_34920	GGCAATCCCTGTAACTACGT	3587187	3588874	NC_000964	opp	set3S0565	Mix_11	Mix_11.hisG	5x	FALSE	19	Bacillus subtilis 168
pBWBHTC4	aroE	BSU_25660	AAGGGGAGCGCCTTGAGTGT	2644446	2646822	NC_000964	opp	set3S0558	Mix_11	Mix_11.aroE	1x	FALSE	0	Bacillus subtilis 168
pBWBHTC4	aroE	BSU_25660	AAGGGGAGCGCCTTGAGTGT	2644446	2646822	NC_000964	opp	set3S0559	Mix_11	Mix_11.aroE	5x	FALSE	0	Bacillus subtilis 168
pBWBHTC4	aroE	BSU_25660	ACTTTATTATTTCTTTTTTA	2643348	2648140	NC_000964	opp	set3S0558	Mix_11	Mix_11.aroE	1x	FALSE	0	Bacillus subtilis 168
pBWBHTC4	thrB	BSU_32240	CCGCCCAAGCCGACACCCGT	3311500	3314773	NC_000964	same	set3S0524	Mix_11	Mix_11.thrB	5x	FALSE	0	Bacillus subtilis 168
pBWBHTC4	hisG	BSU_34920	AAAGGTAATTTGTGAAACTA	3585063	3588762	NC_000964	same	set3S0565	Mix_11	Mix_11.hisG	5x	FALSE	0	Bacillus subtilis 168
pBWBHTC4	pheA	BSU_27900	TGTTAGATTGCTTATACATT	2851254	2853978	NC_000964	same	set3S0545	Mix_11	Mix_11.pheA	5x	FALSE	3	Bacillus subtilis 168
pBWBHTC4	cysH	BSU_15570	TGTTGGTCCTAGCACCACCG	1630068	1632610	NC_000964	same	set3S0567	Mix_11	Mix_11.cysH	5x	FALSE	0	Bacillus subtilis 168
pBWBHTC4	proB	BSU_18470	CTTGGATTTTAACATAAATG	2015222	2017218	NC_000964	same	set3S0552	Mix_11	Mix_11.proB	1x	FALSE	0	Bacillus subtilis 168
pBWBHTC4	cysH	BSU_10930	TTAATTATTCGCCATAAATA	1169094	1172622	NC_000964	opp	set3S0567	Mix_11	Mix_11.cysH	5x	FALSE	0	Bacillus subtilis 168
pBWBHTC4	aroA	BSU_22600	GGCCCCTTAACTCACTGTCC	2367936	2370528	NC_000964	same	set3S0489	pBWBHTC4	pBWBHTC4.aroA	10x	FALSE	0	Bacillus subtilis 168
pBWBHTC4	aroA	BSU_22600	GGATTACAGTACTGTACGGG	2367575	2369506	NC_000964	opp	set3S0483	pBWBHTC4	pBWBHTC4.aroA	5x	TRUE	95	Bacillus subtilis 168
pBWBHTC4	aroA	BSU_22600	ACGGAGTACTAACTTTCTGA	2366784	2369470	NC_000964	opp	set3S0488	pBWBHTC4	pBWBHTC4.aroA	0.5x	FALSE	0	Bacillus subtilis 168
pBWBHTC4	pheA	BSU_27900	CCAGGTCACTTTTTTTTGAA	2850987	2852889	NC_000964	same	set3S0544	Mix_11	Mix_11.pheA	1x	FALSE	0	Bacillus subtilis 168
pBWBHTC4	pyrD	BSU_15540	GACTTTTAAAGATAGTTCTT	1625961	1628689	NC_000964	opp	set3S0560	Mix_11	Mix_11.pyrD	1x	TRUE	10	Bacillus subtilis 168
pBWBHTC4	cysH	BSU_10930	TATCTGCCATCGCCACAAAC	1170978	1172806	NC_000964	opp	set3S0566	Mix_11	Mix_11.cysH	1x	FALSE	0	Bacillus subtilis 168
pBWBHTC4	metE	BSU_13180	GCTATACTTGTGGGTGATCA	1382511	1385826	NC_000964	opp	set3S0554	Mix_11	Mix_11.metE	1x	FALSE	0	Bacillus subtilis 168
pBWBHTC4	cysH	BSU_15570	CGTCTATGTTACATATTCAC	1629866	1632078	NC_000964	same	set3S0566	Mix_11	Mix_11.cysH	1x	FALSE	0	Bacillus subtilis 168
pBWBHTC4	thrB	BSU_32240	CCTGTCTTGCTCCTGTATTA	3311558	3314773	NC_000964	same	set3S0486	pBWBHTC4	pBWBHTC4.thrB	0.5x	TRUE	160	Bacillus subtilis 168
pBWBHTC4	aroE	BSU_25660	AACCTCTTTAAACAATGTAT	2644328	2647380	NC_000964	same	set3S0558	Mix_11	Mix_11.aroE	1x	FALSE	0	Bacillus subtilis 168
pBWBHTC4	purE	BSU_06420	TAATTTAGTACATGTCATTA	697428	699711	NC_000964	same	set3S0547	Mix_11	Mix_11.purE	5x	FALSE	0	Bacillus subtilis 168
pBWBHTC4	aroE	BSU_25660	TGTTTGGTAATACAAGTTCT	2643493	2646372	NC_000964	opp	set3S0558	Mix_11	Mix_11.aroE	1x	FALSE	0	Bacillus subtilis 168
pBWBHTC4	hisG	BSU_34920	TACACTCTCCCGTAAAAACT	3586531	3589356	NC_000964	same	set3S0565	Mix_11	Mix_11.hisG	5x	FALSE	0	Bacillus subtilis 168
pBWBHTC4	metE	BSU_13180	TGTGGATTAGTATTTATCTA	1381759	1385658	NC_000964	same	set3S0555	Mix_11	Mix_11.metE	5x	FALSE	3	Bacillus subtilis 168
pBWBHTC4	metE	BSU_13180	TGTGGATTAGTATTTATCTA	1381759	1385658	NC_000964	same	set3S0554	Mix_11	Mix_11.metE	1x	FALSE	3	Bacillus subtilis 168
pBWBHTC4	metE	BSU_13180	CGAAATACCGGTAATTAGTT	1383109	1385814	NC_000964	opp	set3S0555	Mix_11	Mix_11.metE	5x	FALSE	4	Bacillus subtilis 168
pBWBHTC4	leuA	BSU_28280	CTGCTCCAAATGAAAACAAT	2891480	2893960	NC_000964	same	set3S0537	Mix_11	Mix_11.leuA	5x	FALSE	0	Bacillus subtilis 168
pBWBHTC4	aroA	BSU_22600	TACTCCAACTCCAGTCCATT	2366834	2369522	NC_000964	opp	set3S0488	pBWBHTC4	pBWBHTC4.aroA	0.5x	FALSE	0	Bacillus subtilis 168
pBWBHTC4	aroA	BSU_22600	TACTCCAACTCCAGTCCATT	2366834	2369522	NC_000964	opp	set3S0530	Mix_11	Mix_11.aroA	1x	FALSE	0	Bacillus subtilis 168
pBWBHTC4	proA	BSU_13130	ACTTCTCGGATCTGTAGCCG	1379111	1381758	NC_000964	opp	set3S0529	Mix_11	Mix_11.proA	1x, 5x	FALSE	0	Bacillus subtilis 168
pBWBHTC4	aroE	BSU_25660	TAACACTTACATCCTGATCT	2643592	2645648	NC_000964	opp	set3S0559	Mix_11	Mix_11.aroE	5x	FALSE	0	Bacillus subtilis 168
pBWBHTC4	aroA	BSU_22600	AAGATTCTTTAGATTTATTG	2367229	2369660	NC_000964	opp	set3S0530	Mix_11	Mix_11.aroA	1x	FALSE	0	Bacillus subtilis 168
pBWBHTC4	proB	BSU_18470	TATTTGCCACAAAAGAATTT	2015164	2017551	NC_000964	opp	set3S0552	Mix_11	Mix_11.proB	1x	FALSE	0	Bacillus subtilis 168
pBWBHTC4	hisG	BSU_34920	GCTCTGATGCATTTGTTACA	3586859	3588762	NC_000964	same	set3S0565	Mix_11	Mix_11.hisG	5x	TRUE	7	Bacillus subtilis 168
pBWBHTC4	serA	BSU_23070	CCTGGAAACACCATAATAAA	2410556	2413035	NC_000964	same	set3S0543	Mix_11	Mix_11.serA	5x	FALSE	0	Bacillus subtilis 168
pBWBHTC4	serA	BSU_23070	CCTGGAAACACCATAATAAA	2410556	2413035	NC_000964	same	set3S0542	Mix_11	Mix_11.serA	1x	FALSE	0	Bacillus subtilis 168
pBWBHTC4	pheA	BSU_27900	ATTTTAAATATTATGCCTTT	2850832	2854403	NC_000964	opp	set3S0544	Mix_11	Mix_11.pheA	1x	TRUE	4	Bacillus subtilis 168
pBWBHTC4	aroA	BSU_22600	GGCGTACTATCTTCCTGTTA	2367479	2370143	NC_000964	opp	set3S0488	pBWBHTC4	pBWBHTC4.aroA	0.5x	TRUE	260	Bacillus subtilis 168
pBWBHTC4	proB	BSU_13120	TTATCGGGTGTTTGTTCTGT	1378288	1380651	NC_000964	opp	set3S0552	Mix_11	Mix_11.proB	1x	FALSE	0	Bacillus subtilis 168
pBWBHTC4	hisG	BSU_34920	TCTCTTTCCGGAATTCGTGA	3584149	3588565	NC_000964	same	set3S0565	Mix_11	Mix_11.hisG	5x	FALSE	0	Bacillus subtilis 168
pBWBHTC4	pheA	BSU_27900	TGGTACCCTAGGATCGCGAT	2851079	2852899	NC_000964	same	set3S0544	Mix_11	Mix_11.pheA	1x	FALSE	0	Bacillus subtilis 168
pBWBHTC4	aroA	BSU_22600	GAATACGTGATTGGTTCCAA	2367535	2371359	NC_000964	opp	set3S0533	Mix_11	Mix_11.aroA	5x	FALSE	0	Bacillus subtilis 168
pBWBHTC4	thrB	BSU_32240	TTACAATCTATGATTCCGTC	3312196	3314384	NC_000964	same	set3S0487	pBWBHTC4	pBWBHTC4.thrB	10x	FALSE	0	Bacillus subtilis 168
pBWBHTC4	thrB	BSU_32240	TTACAATCTATGATTCCGTC	3312196	3314384	NC_000964	same	set3S0482	pBWBHTC4	pBWBHTC4.thrB	5x	FALSE	0	Bacillus subtilis 168
pBWBHTC4	pyrD	BSU_15540	AGTTGCAATTGAGGTAAAAG	1626383	1629542	NC_000964	same	set3S0560	Mix_11	Mix_11.pyrD	1x	FALSE	0	Bacillus subtilis 168
pBWBHTC4	pyrD	BSU_15540	TGCGATTTTGGTATTTTTAT	1627189	1630295	NC_000964	same	set3S0561	Mix_11	Mix_11.pyrD	5x	FALSE	0	Bacillus subtilis 168
pBWBHTC4	purE	BSU_06420	CTACTTTCAGGTTCACGTTT	698416	700700	NC_000964	same	set3S0546	Mix_11	Mix_11.purE	1x	FALSE	0	Bacillus subtilis 168
pBWBHTC4	thrB	BSU_32240	CATATCGACATTATCACTTT	3311652	3314942	NC_000964	opp	set3S0482	pBWBHTC4	pBWBHTC4.thrB	5x	FALSE	0	Bacillus subtilis 168
pBWBHTC4	proA	BSU_13130	ACCCAGGCTACTCTGTTTGA	1378932	1382790	NC_000964	opp	set3S0493	pBWBHTC4	pBWBHTC4.proA	1x	FALSE	10	Bacillus subtilis 168
pBWBHTC4	cysH	BSU_15570	TGTTGGTCCTAGCACCACCG	1630068	1632610	NC_000964	same	set3S0566	Mix_11	Mix_11.cysH	1x	FALSE	0	Bacillus subtilis 168
pBWBHTC4	hisG	BSU_34920	TCGCTTTTTATATCAGTCTA	3587503	3589422	NC_000964	opp	set3S0565	Mix_11	Mix_11.hisG	5x	TRUE	2	Bacillus subtilis 168
pBWBHTC4	aroE	BSU_25660	TTAATAGTCCCATGGAAGGT	2644595	2648140	NC_000964	same	set3S0558	Mix_11	Mix_11.aroE	1x	FALSE	0	Bacillus subtilis 168
pBWBHTC4	aroE	BSU_25660	TTAATAGTCCCATGGAAGGT	2644595	2648140	NC_000964	same	set3S0559	Mix_11	Mix_11.aroE	5x	FALSE	0	Bacillus subtilis 168
pBWBHTC4	hisC	BSU_22620	ATCAAGTATCGATCTACATT	2369202	2371504	NC_000964	opp	set3S0548	Mix_11	Mix_11.hisC	1x	TRUE	1	Bacillus subtilis 168
pBWBHTC4	hisC	BSU_22620	ACCGTGTTTGACAATGAATT	2369028	2371554	NC_000964	same	set3S0549	Mix_11	Mix_11.hisC	5x	FALSE	0	Bacillus subtilis 168
pBWBHTC4	thrB	BSU_32240	GTATATTAATGTGAGATCAT	3311599	3314053	NC_000964	same	set3S0523	Mix_11	Mix_11.thrB	1x	TRUE	2	Bacillus subtilis 168
pBWBHTC4	ilvD	BSU_21870	AGCATTCACCGCCATATCAG	2300490	2302499	NC_000964	same	set3S0563	Mix_11	Mix_11.ilvD	5x	FALSE	0	Bacillus subtilis 168
pBWBHTC4	ilvD	BSU_21870	AGCATTCACCGCCATATCAG	2300490	2302499	NC_000964	same	set3S0562	Mix_11	Mix_11.ilvD	1x	FALSE	0	Bacillus subtilis 168
pBWBHTC4	cysH	BSU_10930	TAGGGAATTTGAATTTCTGC	1170813	1174522	NC_000964	same	set3S0567	Mix_11	Mix_11.cysH	5x	FALSE	0	Bacillus subtilis 168
pBWBHTC4	thrB	BSU_32240	TGTTGTTGATTGAGTCTTTG	3311302	3314122	NC_000964	opp	set3S0524	Mix_11	Mix_11.thrB	5x	FALSE	0	Bacillus subtilis 168
pBWBHTC4	aroE	BSU_25660	AACCTCTTTAAACAATGTAT	2644328	2647380	NC_000964	same	set3S0559	Mix_11	Mix_11.aroE	5x	FALSE	0	Bacillus subtilis 168
pBWBHTC4	metE	BSU_13180	TCACTTGATGTACGTGGCCT	1383129	1385673	NC_000964	opp	set3S0555	Mix_11	Mix_11.metE	5x	FALSE	5	Bacillus subtilis 168
pBWBHTC4	proB	BSU_18470	TCAGGAAACGATACCGAAAT	2014566	2017250	NC_000964	same	set3S0553	Mix_11	Mix_11.proB	5x	FALSE	0	Bacillus subtilis 168
pBWBHTC4	aroA	BSU_22600	TATCTTACTTTACCTTCAGG	2367398	2369600	NC_000964	same	set3S0533	Mix_11	Mix_11.aroA	5x	FALSE	0	Bacillus subtilis 168
pBWBHTC4	cysH	BSU_15570	CAAAACAACTAGGGTGTGTG	1630187	1631786	NC_000964	opp	set3S0567	Mix_11	Mix_11.cysH	5x	FALSE	69	Bacillus subtilis 168
pBWBHTC4	pyrD	BSU_15540	CTACTAGTGAAACTTTTACA	1627487	1629022	NC_000964	same	set3S0560	Mix_11	Mix_11.pyrD	1x	TRUE	13	Bacillus subtilis 168
pBWBHTC4	aroA	BSU_22600	AGTGTTTACATTGTTTCATC	2367535	2371359	NC_000964	opp	set3S0483	pBWBHTC4	pBWBHTC4.aroA	5x	FALSE	0	Bacillus subtilis 168
pBWBHTC4	aroE	BSU_25660	GATTTCCATTAATATCATCC	2644223	2646275	NC_000964	same	set3S0558	Mix_11	Mix_11.aroE	1x	FALSE	0	Bacillus subtilis 168
pBWBHTC4	hisG	BSU_34920	GCATATTTTTATATGACAGA	3585343	3588565	NC_000964	opp	set3S0565	Mix_11	Mix_11.hisG	5x	FALSE	0	Bacillus subtilis 168
pBWBHTC4	cysH	BSU_15570	GATATCTCCATAGCTACACT	1628501	1631302	NC_000964	same	set3S0566	Mix_11	Mix_11.cysH	1x	FALSE	0	Bacillus subtilis 168
pBWBHTC4	leuA	BSU_28280	TGAGTATACTTTTAACTTTC	2891364	2894437	NC_000964	same	set3S0537	Mix_11	Mix_11.leuA	5x	TRUE	47	Bacillus subtilis 168
pBWBHTC4	aroE	BSU_25660	CCTTTTTAAGTTTGCTACGT	2643213	2645662	NC_000964	same	set3S0558	Mix_11	Mix_11.aroE	1x	FALSE	0	Bacillus subtilis 168
pBWBHTC4	thrB	BSU_32240	GAGGAGCTTTCTCTCGTATA	3312823	3314823	NC_000964	opp	set3S0524	Mix_11	Mix_11.thrB	5x	FALSE	0	Bacillus subtilis 168
pBWBHTC4	pheA	BSU_27900	TGACCATGTGGCGTGATGAG	2851143	2852979	NC_000964	same	set3S0545	Mix_11	Mix_11.pheA	5x	FALSE	0	Bacillus subtilis 168
pBWBHTC4	thrB	BSU_32240	ACTCACGCATTATTAGTATT	3311626	3313986	NC_000964	same	set3S0523	Mix_11	Mix_11.thrB	1x	FALSE	0	Bacillus subtilis 168
pBWBHTC4	thrB	BSU_32240	ACTCACGCATTATTAGTATT	3311626	3313986	NC_000964	same	set3S0487	pBWBHTC4	pBWBHTC4.thrB	10x	TRUE	5	Bacillus subtilis 168
pBWBHTC4	leuA	BSU_28280	TGAATGGTAGGAATTCTATA	2891928	2895043	NC_000964	same	set3S0537	Mix_11	Mix_11.leuA	5x	FALSE	0	Bacillus subtilis 168
pBWBHTC4	cysH	BSU_10930	TTCTAGTGCAATTAAAGCAT	1169228	1172479	NC_000964	opp	set3S0566	Mix_11	Mix_11.cysH	1x	FALSE	0	Bacillus subtilis 168
pBWBHTC4	purE	BSU_06420	CCGTGCTTTTTTATATGTAC	697869	699257	NC_000964	same	set3S0547	Mix_11	Mix_11.purE	5x	FALSE	0	Bacillus subtilis 168
pBWBHTC4	purE	BSU_06420	CCGTGCTTTTTTATATGTAC	697869	699257	NC_000964	same	set3S0546	Mix_11	Mix_11.purE	1x	FALSE	0	Bacillus subtilis 168
pBWBHTC4	purE	BSU_06420	AGGCTCGAGTCAAAATTTTC	698365	701474	NC_000964	opp	set3S0547	Mix_11	Mix_11.purE	5x	FALSE	0	Bacillus subtilis 168
pBWBHTC4	purE	BSU_06420	AGGCTCGAGTCAAAATTTTC	698365	701474	NC_000964	opp	set3S0546	Mix_11	Mix_11.purE	1x	FALSE	0	Bacillus subtilis 168
pBWBHTC4	purE	BSU_06420	TTCTTAAATATGGACCGATT	698053	700298	NC_000964	same	set3S0547	Mix_11	Mix_11.purE	5x	FALSE	0	Bacillus subtilis 168
pBWBHTC4	hisG	BSU_34920	TTTTATGCGTCATCCATCCG	3586752	3589067	NC_000964	opp	set3S0564	Mix_11	Mix_11.hisG	1x	FALSE	8	Bacillus subtilis 168
pBWBHTC4	proB	BSU_18470	AGTTTCGCACCGAATGTTTA	2015301	2018314	NC_000964	opp	set3S0553	Mix_11	Mix_11.proB	5x	FALSE	0	Bacillus subtilis 168
pBWBHTC4	hisG	BSU_34920	AAAGGTAATTTGTGAAACTA	3585063	3588762	NC_000964	same	set3S0564	Mix_11	Mix_11.hisG	1x	FALSE	0	Bacillus subtilis 168
pBWBHTC4	thrB	BSU_32240	CTGGTATTTAATTATTTTGA	3311698	3313847	NC_000964	opp	set3S0487	pBWBHTC4	pBWBHTC4.thrB	10x	FALSE	23	Bacillus subtilis 168
pBWBHTC4	thrB	BSU_32240	AGTTTATTATGTGTTTGAAT	3311763	3315322	NC_000964	opp	set3S0524	Mix_11	Mix_11.thrB	5x	FALSE	0	Bacillus subtilis 168
pBWBHTC4	leuA	BSU_28280	CTAGTATGATATCATAGAAA	2891045	2894345	NC_000964	opp	set3S0536	Mix_11	Mix_11.leuA	1x	TRUE	3	Bacillus subtilis 168
pBWBHTC4	cysH	BSU_10930	AACCGGCGAGATCTACATTT	1171004	1174542	NC_000964	opp	set3S0567	Mix_11	Mix_11.cysH	5x	FALSE	0	Bacillus subtilis 168
pBWBHTC4	aroA	BSU_22600	GGCCCCTTAACTCACTGTCC	2367936	2370528	NC_000964	same	set3S0533	Mix_11	Mix_11.aroA	5x	FALSE	0	Bacillus subtilis 168
pBWBHTC4	argG	BSU_29450	GTTCGTTTAATATCTTTGCC	3012065	3014387	NC_000964	same	set3S0540	Mix_11	Mix_11.argG	1x	TRUE	6	Bacillus subtilis 168
pBWBHTC4	cysH	BSU_10930	TATTAATTAAAGTAGATCTC	1171189	1174492	NC_000964	opp	set3S0566	Mix_11	Mix_11.cysH	1x	FALSE	15	Bacillus subtilis 168
pBWBHTC4	thrB	BSU_32240	AAGTTAGGTTCCGAACTGTT	3311456	3313995	NC_000964	opp	set3S0523	Mix_11	Mix_11.thrB	1x	FALSE	0	Bacillus subtilis 168
pBWBHTC4	ilvD	BSU_21870	TGTTTTAACTAGAACAACCA	2300576	2302518	NC_000964	opp	set3S0563	Mix_11	Mix_11.ilvD	5x	FALSE	0	Bacillus subtilis 168
pBWBHTC4	ilvD	BSU_21870	TGTTTTAACTAGAACAACCA	2300576	2302518	NC_000964	opp	set3S0562	Mix_11	Mix_11.ilvD	1x	FALSE	0	Bacillus subtilis 168
pBWBHTC4	thrB	BSU_32240	AAGTTAGGTTCCGAACTGTT	3311456	3313995	NC_000964	opp	set3S0482	pBWBHTC4	pBWBHTC4.thrB	5x	FALSE	108	Bacillus subtilis 168
pBWBHTC4	thrB	BSU_32240	TGTTGTTGATTGAGTCTTTG	3311302	3314122	NC_000964	opp	set3S0487	pBWBHTC4	pBWBHTC4.thrB	10x	FALSE	71	Bacillus subtilis 168
pBWBHTC4	hisG	BSU_34920	CGCGCTCAATGTTACAGCGT	3585914	3588499	NC_000964	opp	set3S0565	Mix_11	Mix_11.hisG	5x	FALSE	0	Bacillus subtilis 168
pBWBHTC4	thrB	BSU_32240	GTAATTTAGCACAACGGCAT	3311908	3314240	NC_000964	same	set3S0482	pBWBHTC4	pBWBHTC4.thrB	5x	TRUE	165	Bacillus subtilis 168
pBWBHTC4	thrB	BSU_32240	CCTGTCTTGCTCCTGTATTA	3311558	3314773	NC_000964	same	set3S0523	Mix_11	Mix_11.thrB	1x	FALSE	0	Bacillus subtilis 168
pBWBHTC4	thrB	BSU_32240	CCTGTCTTGCTCCTGTATTA	3311558	3314773	NC_000964	same	set3S0487	pBWBHTC4	pBWBHTC4.thrB	10x	TRUE	160	Bacillus subtilis 168
pBWBHTC4	cysH	BSU_10930	TTCTGAAGATGAAGTTACTG	1171343	1173956	NC_000964	same	set3S0566	Mix_11	Mix_11.cysH	1x	FALSE	0	Bacillus subtilis 168
pBWBHTC4	thrB	BSU_32240	TCGTACTGACATGTGTCACA	3311626	3313986	NC_000964	same	set3S0487	pBWBHTC4	pBWBHTC4.thrB	10x	FALSE	0	Bacillus subtilis 168
pBWBHTC4	purE	BSU_06420	CCATATATATTTTACTGTTT	698273	700449	NC_000964	same	set3S0547	Mix_11	Mix_11.purE	5x	FALSE	0	Bacillus subtilis 168
pBWBHTC4	purE	BSU_06420	CCATATATATTTTACTGTTT	698273	700449	NC_000964	same	set3S0546	Mix_11	Mix_11.purE	1x	FALSE	0	Bacillus subtilis 168
pBWBHTC4	proA	BSU_13130	CACCATGTGATCTGTTTTAA	1378371	1381085	NC_000964	same	set3S0493	pBWBHTC4	pBWBHTC4.proA	1x	TRUE	1	Bacillus subtilis 168
pBWBHTC4	thrB	BSU_32240	GATGTCTATCAAGTTTATTT	3311382	3315013	NC_000964	opp	set3S0486	pBWBHTC4	pBWBHTC4.thrB	0.5x	TRUE	109	Bacillus subtilis 168
pBWBHTC4	thrB	BSU_32240	GATGTCTATCAAGTTTATTT	3311382	3315013	NC_000964	opp	set3S0523	Mix_11	Mix_11.thrB	1x	TRUE	16	Bacillus subtilis 168
pBWBHTC4	pyrD	BSU_15540	CACCAAAGTCGATCAATGAG	1627132	1629819	NC_000964	same	set3S0560	Mix_11	Mix_11.pyrD	1x	TRUE	25	Bacillus subtilis 168
pBWBHTC4	aroE	BSU_25660	TAACACTTACATCCTGATCT	2643592	2645648	NC_000964	opp	set3S0558	Mix_11	Mix_11.aroE	1x	FALSE	0	Bacillus subtilis 168
pBWBHTC4	thrB	BSU_32240	GAGGAGCTTTCTCTCGTATA	3312823	3314823	NC_000964	opp	set3S0482	pBWBHTC4	pBWBHTC4.thrB	5x	FALSE	11	Bacillus subtilis 168
pBWBHTC4	proB	BSU_18470	ATTCTTGTAACCACATGTTT	2015164	2017551	NC_000964	opp	set3S0553	Mix_11	Mix_11.proB	5x	FALSE	0	Bacillus subtilis 168
pBWBHTC4	trpA	BSU_22630	AGGATTATGTATTTCTAACC	2370861	2373599	NC_000964	same	set3S0539	Mix_11	Mix_11.trpA	5x	FALSE	0	Bacillus subtilis 168
pBWBHTC4	pheA	BSU_27900	AAATACTTATGAACTCATAA	2850399	2853264	NC_000964	opp	set3S0544	Mix_11	Mix_11.pheA	1x	FALSE	0	Bacillus subtilis 168
pBWBHTC4	aroE	BSU_25660	GTGTACAATATGAACAAGAA	2644595	2648140	NC_000964	same	set3S0559	Mix_11	Mix_11.aroE	5x	FALSE	0	Bacillus subtilis 168
pBWBHTC4	cysH	BSU_10930	TCTGGCGTTGGTATTGTATT	1170659	1172617	NC_000964	same	set3S0566	Mix_11	Mix_11.cysH	1x	FALSE	0	Bacillus subtilis 168
pBWBHTC4	aroA	BSU_22600	TGTCTTTGCGGACACTTATT	2367822	2369997	NC_000964	same	set3S0489	pBWBHTC4	pBWBHTC4.aroA	10x	TRUE	39	Bacillus subtilis 168
pBWBHTC4	thrB	BSU_32240	TTGTTAAACGACATTAGTAT	3311104	3313948	NC_000964	opp	set3S0486	pBWBHTC4	pBWBHTC4.thrB	0.5x	FALSE	16	Bacillus subtilis 168
pBWBHTC4	pheA	BSU_27900	CTTCTTATGTTTAGAGACAA	2850609	2853660	NC_000964	opp	set3S0545	Mix_11	Mix_11.pheA	5x	TRUE	4	Bacillus subtilis 168
pBWBHTC4	thrB	BSU_32240	TTGTTAAACGACATTAGTAT	3311104	3313948	NC_000964	opp	set3S0487	pBWBHTC4	pBWBHTC4.thrB	10x	TRUE	16	Bacillus subtilis 168
pBWBHTC4	aroA	BSU_22600	GGTGTTTATTCGGTGAATTA	2367575	2369506	NC_000964	opp	set3S0533	Mix_11	Mix_11.aroA	5x	FALSE	0	Bacillus subtilis 168
pBWBHTC4	thrB	BSU_32240	TTGTTAAACGACATTAGTAT	3311104	3313948	NC_000964	opp	set3S0524	Mix_11	Mix_11.thrB	5x	FALSE	0	Bacillus subtilis 168
pBWBHTC4	thrB	BSU_32240	CGCAGCGATGGGGTCTCAGG	3312582	3314217	NC_000964	opp	set3S0486	pBWBHTC4	pBWBHTC4.thrB	0.5x	FALSE	0	Bacillus subtilis 168
pBWBHTC4	thrB	BSU_32240	CGCAGCGATGGGGTCTCAGG	3312582	3314217	NC_000964	opp	set3S0523	Mix_11	Mix_11.thrB	1x	FALSE	0	Bacillus subtilis 168
pBWBHTC4	thrB	BSU_32240	CGCAGCGATGGGGTCTCAGG	3312582	3314217	NC_000964	opp	set3S0487	pBWBHTC4	pBWBHTC4.thrB	10x	FALSE	0	Bacillus subtilis 168
pBWBHTC4	cysH	BSU_10930	CGTATGTTCCTAATATTACA	1171512	1173760	NC_000964	opp	set3S0566	Mix_11	Mix_11.cysH	1x	FALSE	0	Bacillus subtilis 168
pBWBHTC4	pyrD	BSU_15540	TGCGATTTTGGTATTTTTAT	1627189	1630295	NC_000964	same	set3S0560	Mix_11	Mix_11.pyrD	1x	FALSE	0	Bacillus subtilis 168
pBWBHTC4	thrB	BSU_32240	AATTTACGGTGTCACCTAGA	3310947	3314707	NC_000964	opp	set3S0486	pBWBHTC4	pBWBHTC4.thrB	0.5x	FALSE	0	Bacillus subtilis 168
pBWBHTC4	thrB	BSU_32240	AATTTACGGTGTCACCTAGA	3310947	3314707	NC_000964	opp	set3S0523	Mix_11	Mix_11.thrB	1x	FALSE	0	Bacillus subtilis 168
pBWBHTC4	proA	BSU_13130	ACCCAGGCTACTCTGTTTGA	1378932	1382790	NC_000964	opp	set3S0494	pBWBHTC4	pBWBHTC4.proA	10x	FALSE	10	Bacillus subtilis 168
pBWBHTC4	thrB	BSU_32240	TATATCTTTGTCTCGCCGTA	3311363	3314998	NC_000964	opp	set3S0486	pBWBHTC4	pBWBHTC4.thrB	0.5x	TRUE	31	Bacillus subtilis 168
pBWBHTC4	proA	BSU_13130	ACCCAGGCTACTCTGTTTGA	1378932	1382790	NC_000964	opp	set3S0529	Mix_11	Mix_11.proA	1x, 5x	FALSE	0	Bacillus subtilis 168
pBWBHTC4	aroA	BSU_22600	GGATTACAGTACTGTACGGG	2367575	2369506	NC_000964	opp	set3S0488	pBWBHTC4	pBWBHTC4.aroA	0.5x	TRUE	95	Bacillus subtilis 168
pBWBHTC4	thrB	BSU_32240	TATATCTTTGTCTCGCCGTA	3311363	3314998	NC_000964	opp	set3S0487	pBWBHTC4	pBWBHTC4.thrB	10x	TRUE	31	Bacillus subtilis 168
pBWBHTC4	aroA	BSU_22600	ACGGAGTACTAACTTTCTGA	2366784	2369470	NC_000964	opp	set3S0530	Mix_11	Mix_11.aroA	1x	FALSE	0	Bacillus subtilis 168
pBWBHTC4	thrB	BSU_32240	GTAATTTAGCACAACGGCAT	3311908	3314240	NC_000964	same	set3S0486	pBWBHTC4	pBWBHTC4.thrB	0.5x	TRUE	165	Bacillus subtilis 168
pBWBHTC4	thrB	BSU_32240	GTAATTTAGCACAACGGCAT	3311908	3314240	NC_000964	same	set3S0523	Mix_11	Mix_11.thrB	1x	TRUE	2	Bacillus subtilis 168
pBWBHTC4	thrB	BSU_32240	GTAATTTAGCACAACGGCAT	3311908	3314240	NC_000964	same	set3S0487	pBWBHTC4	pBWBHTC4.thrB	10x	TRUE	165	Bacillus subtilis 168
pBWBHTC4	thrB	BSU_32240	TTGAGAGTTAAATCTGATAT	3310846	3313902	NC_000964	same	set3S0524	Mix_11	Mix_11.thrB	5x	FALSE	0	Bacillus subtilis 168
pBWBHTC4	cysH	BSU_10930	TAGGGAATTTGAATTTCTGC	1170813	1174522	NC_000964	same	set3S0566	Mix_11	Mix_11.cysH	1x	FALSE	0	Bacillus subtilis 168
pBWBHTC4	purE	BSU_06420	CACCTTCCAACTTCCAAGGG	697802	700744	NC_000964	same	set3S0546	Mix_11	Mix_11.purE	1x	FALSE	0	Bacillus subtilis 168
pBWBHTC4	thrB	BSU_32240	CTCAGGACAACCCGATCGTT	3311763	3315322	NC_000964	opp	set3S0523	Mix_11	Mix_11.thrB	1x	TRUE	25	Bacillus subtilis 168
pBWBHTC4	thrB	BSU_32240	CTCAGGACAACCCGATCGTT	3311763	3315322	NC_000964	opp	set3S0487	pBWBHTC4	pBWBHTC4.thrB	10x	FALSE	0	Bacillus subtilis 168
pBWBHTC4	pheA	BSU_27900	ATTTATGGGCATGTGCGGGT	2850733	2853528	NC_000964	opp	set3S0544	Mix_11	Mix_11.pheA	1x	FALSE	2	Bacillus subtilis 168
pBWBHTC4	pheA	BSU_27900	GAACGAAATGAGTTTAGCAT	2850867	2854323	NC_000964	same	set3S0545	Mix_11	Mix_11.pheA	5x	FALSE	1	Bacillus subtilis 168
pBWBHTC4	hisG	BSU_34920	GTTTCGTCGCCTGCAGTGAT	3586725	3589608	NC_000964	same	set3S0565	Mix_11	Mix_11.hisG	5x	FALSE	0	Bacillus subtilis 168
pBWBHTC4	thrB	BSU_32240	ATGATAAATACGAATAAACT	3311469	3314889	NC_000964	same	set3S0482	pBWBHTC4	pBWBHTC4.thrB	5x	FALSE	0	Bacillus subtilis 168
pBWBHTC4	thrB	BSU_32240	ATGATAAATACGAATAAACT	3311469	3314889	NC_000964	same	set3S0524	Mix_11	Mix_11.thrB	5x	FALSE	0	Bacillus subtilis 168
pBWBHTC4	proB	BSU_13120	ACCAGGGACTTAGCCTTGGT	1377877	1379749	NC_000964	opp	set3S0552	Mix_11	Mix_11.proB	1x	FALSE	0	Bacillus subtilis 168
pBWBHTC4	proB	BSU_13120	ACCAGGGACTTAGCCTTGGT	1377877	1379749	NC_000964	opp	set3S0553	Mix_11	Mix_11.proB	5x	FALSE	0	Bacillus subtilis 168
pBWBHTC4	hisG	BSU_34920	CGTTCTCAAGTTCCTAACGT	3586407	3588762	NC_000964	opp	set3S0564	Mix_11	Mix_11.hisG	1x	FALSE	51	Bacillus subtilis 168
pBWBHTC4	trpA	BSU_22630	AGGATTATGTATTTCTAACC	2370861	2373599	NC_000964	same	set3S0538	Mix_11	Mix_11.trpA	1x	FALSE	0	Bacillus subtilis 168
pBWBHTC4	hisG	BSU_34920	GCTCTGATGCATTTGTTACA	3586859	3588762	NC_000964	same	set3S0564	Mix_11	Mix_11.hisG	1x	TRUE	7	Bacillus subtilis 168
pBWBHTC4	thrB	BSU_32240	GTTTTTAATTCAATAACAAC	3311386	3314649	NC_000964	same	set3S0486	pBWBHTC4	pBWBHTC4.thrB	0.5x	FALSE	0	Bacillus subtilis 168
pBWBHTC4	hisG	BSU_34920	TCAGTTTCCGGGGCCGCTTA	3586546	3589139	NC_000964	opp	set3S0564	Mix_11	Mix_11.hisG	1x	FALSE	0	Bacillus subtilis 168
pBWBHTC4	hisG	BSU_34920	TCAGTTTCCGGGGCCGCTTA	3586546	3589139	NC_000964	opp	set3S0565	Mix_11	Mix_11.hisG	5x	FALSE	0	Bacillus subtilis 168
pBWBHTC4	hisG	BSU_34920	TTTACATTTATGGTGACAAT	3586752	3589067	NC_000964	opp	set3S0564	Mix_11	Mix_11.hisG	1x	FALSE	12	Bacillus subtilis 168
pBWBHTC4	aroE	BSU_25660	GAATGAGTTCACCTTTGTCT	2642930	2645841	NC_000964	opp	set3S0558	Mix_11	Mix_11.aroE	1x	FALSE	0	Bacillus subtilis 168
pBWBHTC4	hisG	BSU_34920	TCTCTTTCCGGAATTCGTGA	3584149	3588565	NC_000964	same	set3S0564	Mix_11	Mix_11.hisG	1x	FALSE	0	Bacillus subtilis 168
pBWBHTC4	leuA	BSU_28280	TATATTTAATCGGAATTGTT	2892064	2894063	NC_000964	same	set3S0537	Mix_11	Mix_11.leuA	5x	FALSE	0	Bacillus subtilis 168
pBWBHTC4	cysH	BSU_10930	TAGTTTAGTAGTTTATTCTG	1171611	1174049	NC_000964	opp	set3S0567	Mix_11	Mix_11.cysH	5x	FALSE	0	Bacillus subtilis 168
pBWBHTC4	thrB	BSU_32240	TTACAATCTATGATTCCGTC	3312196	3314384	NC_000964	same	set3S0486	pBWBHTC4	pBWBHTC4.thrB	0.5x	FALSE	0	Bacillus subtilis 168
pBWBHTC4	proB	BSU_18470	CTTTTTAATCTTTGTCTCAC	2013396	2016906	NC_000964	opp	set3S0552	Mix_11	Mix_11.proB	1x	FALSE	27	Bacillus subtilis 168
pBWBHTC4	aroE	BSU_25660	TATGACTACTCAAATTCTAA	2643952	2645841	NC_000964	same	set3S0558	Mix_11	Mix_11.aroE	1x	TRUE	103	Bacillus subtilis 168
pBWBHTC4	aroE	BSU_25660	TATGACTACTCAAATTCTAA	2643952	2645841	NC_000964	same	set3S0559	Mix_11	Mix_11.aroE	5x	TRUE	103	Bacillus subtilis 168
pBWBHTC4	purE	BSU_06420	CTACTTTCAGGTTCACGTTT	698416	700700	NC_000964	same	set3S0547	Mix_11	Mix_11.purE	5x	FALSE	0	Bacillus subtilis 168
pBWBHTC4	serA	BSU_23070	ATCATGAGTATTCTTTTGAT	2411012	2414341	NC_000964	opp	set3S0542	Mix_11	Mix_11.serA	1x	FALSE	0	Bacillus subtilis 168
pBWBHTC4	cysH	BSU_15570	TATCTTAATGTTATTTTACC	1630329	1632258	NC_000964	opp	set3S0566	Mix_11	Mix_11.cysH	1x	FALSE	0	Bacillus subtilis 168
pBWBHTC4	cysH	BSU_10930	TTTTAGAGAATTTGACAGGT	1169560	1172767	NC_000964	same	set3S0566	Mix_11	Mix_11.cysH	1x	FALSE	0	Bacillus subtilis 168
pBWBHTC4	aroA	BSU_22600	ATTAGTTAGGCTAGGTGTCC	2367914	2370394	NC_000964	opp	set3S0489	pBWBHTC4	pBWBHTC4.aroA	10x	FALSE	0	Bacillus subtilis 168
pBWBHTC4	aroA	BSU_22600	CATGAAAAATATTATGGTGA	2367936	2371087	NC_000964	opp	set3S0488	pBWBHTC4	pBWBHTC4.aroA	0.5x	FALSE	0	Bacillus subtilis 168
pBWBHTC4	aroA	BSU_22600	CATGAAAAATATTATGGTGA	2367936	2371087	NC_000964	opp	set3S0530	Mix_11	Mix_11.aroA	1x	FALSE	0	Bacillus subtilis 168
pBWBHTC4	aroA	BSU_22600	CATGAAAAATATTATGGTGA	2367936	2371087	NC_000964	opp	set3S0483	pBWBHTC4	pBWBHTC4.aroA	5x	FALSE	0	Bacillus subtilis 168
pBWBHTC4	aroA	BSU_22600	CATGAAAAATATTATGGTGA	2367936	2371087	NC_000964	opp	set3S0533	Mix_11	Mix_11.aroA	5x	FALSE	0	Bacillus subtilis 168
pBWBHTC4	aroA	BSU_22600	CATGAAAAATATTATGGTGA	2367936	2371087	NC_000964	opp	set3S0489	pBWBHTC4	pBWBHTC4.aroA	10x	FALSE	0	Bacillus subtilis 168
pBWBHTC4	pheA	BSU_27900	TACGCTCCTAATATTTATTT	2850567	2854378	NC_000964	opp	set3S0545	Mix_11	Mix_11.pheA	5x	TRUE	1	Bacillus subtilis 168
pBWBHTC4	hisC	BSU_22620	ACCGTGTTTGACAATGAATT	2369028	2371554	NC_000964	same	set3S0548	Mix_11	Mix_11.hisC	1x	FALSE	0	Bacillus subtilis 168
pBWBHTC4	thrB	BSU_32240	TTGAGAGTTAAATCTGATAT	3310846	3313902	NC_000964	same	set3S0482	pBWBHTC4	pBWBHTC4.thrB	5x	FALSE	0	Bacillus subtilis 168
pBWBHTC4	thrB	BSU_32240	CATAGAACATATACTGCATT	3312582	3314217	NC_000964	opp	set3S0523	Mix_11	Mix_11.thrB	1x	FALSE	0	Bacillus subtilis 168
pBWBHTC4	thrB	BSU_32240	CATAGAACATATACTGCATT	3312582	3314217	NC_000964	opp	set3S0487	pBWBHTC4	pBWBHTC4.thrB	10x	FALSE	85	Bacillus subtilis 168
pBWBHTC4	thrB	BSU_32240	GTAATTTAGCACAACGGCAT	3311908	3314240	NC_000964	same	set3S0524	Mix_11	Mix_11.thrB	5x	TRUE	2	Bacillus subtilis 168
pBWBHTC4	aroA	BSU_22600	TATCTTACTTTACCTTCAGG	2367398	2369600	NC_000964	same	set3S0530	Mix_11	Mix_11.aroA	1x	FALSE	0	Bacillus subtilis 168
pBWBHTC4	pheA	BSU_27900	ACCCATTTTTAAGTTATTTG	2851281	2853132	NC_000964	same	set3S0544	Mix_11	Mix_11.pheA	1x	FALSE	0	Bacillus subtilis 168
pBWBHTC4	serA	BSU_23070	ATACTTCTTATCTACGGTGC	2410834	2413424	NC_000964	same	set3S0543	Mix_11	Mix_11.serA	5x	FALSE	0	Bacillus subtilis 168
pBWBHTC4	serA	BSU_23070	ATACTTCTTATCTACGGTGC	2410834	2413424	NC_000964	same	set3S0542	Mix_11	Mix_11.serA	1x	FALSE	0	Bacillus subtilis 168
pBWBHTC4	thrB	BSU_32240	TCTTCCATCTACTTAGCAGT	3312091	3314933	NC_000964	opp	set3S0523	Mix_11	Mix_11.thrB	1x	FALSE	0	Bacillus subtilis 168
pBWBHTC4	thrB	BSU_32240	TCTTCCATCTACTTAGCAGT	3312091	3314933	NC_000964	opp	set3S0487	pBWBHTC4	pBWBHTC4.thrB	10x	TRUE	111	Bacillus subtilis 168
pBWBHTC4	thrB	BSU_32240	GACTTAGGCCCGACCAACAA	3312747	3315042	NC_000964	same	set3S0487	pBWBHTC4	pBWBHTC4.thrB	10x	TRUE	52	Bacillus subtilis 168
pBWBHTC4	hisG	BSU_34920	GCATATTTTTATATGACAGA	3585343	3588565	NC_000964	opp	set3S0564	Mix_11	Mix_11.hisG	1x	FALSE	0	Bacillus subtilis 168
pBWBHTC4	thrB	BSU_32240	GACTTAGGCCCGACCAACAA	3312747	3315042	NC_000964	same	set3S0524	Mix_11	Mix_11.thrB	5x	FALSE	0	Bacillus subtilis 168
pBWBHTC4	thrB	BSU_32240	GAGGAGCTTTCTCTCGTATA	3312823	3314823	NC_000964	opp	set3S0487	pBWBHTC4	pBWBHTC4.thrB	10x	FALSE	11	Bacillus subtilis 168
pBWBHTC4	hisG	BSU_34920	ACATTCATGAGTCTTCTATC	3585063	3588762	NC_000964	same	set3S0565	Mix_11	Mix_11.hisG	5x	FALSE	0	Bacillus subtilis 168
pBWBHTC4	aroA	BSU_22600	AAGATTCTTTAGATTTATTG	2367229	2369660	NC_000964	opp	set3S0488	pBWBHTC4	pBWBHTC4.aroA	0.5x	TRUE	101	Bacillus subtilis 168
pBWBHTC4	cysH	BSU_10930	TAGCACATACACAGAATGAA	1170978	1172806	NC_000964	opp	set3S0566	Mix_11	Mix_11.cysH	1x	FALSE	0	Bacillus subtilis 168
pBWBHTC4	thrB	BSU_32240	ACTCACGCATTATTAGTATT	3311626	3313986	NC_000964	same	set3S0486	pBWBHTC4	pBWBHTC4.thrB	0.5x	FALSE	5	Bacillus subtilis 168
pBWBHTC4	purE	BSU_06420	CTTAGATTTGCCTCTGACAG	698546	700198	NC_000964	same	set3S0547	Mix_11	Mix_11.purE	5x	TRUE	7	Bacillus subtilis 168
pBWBHTC4	argG	BSU_29450	TATGAATAGATTTAGTTAGC	3012065	3014387	NC_000964	same	set3S0540	Mix_11	Mix_11.argG	1x	FALSE	0	Bacillus subtilis 168
pBWBHTC4	cysH	BSU_10930	TTCTAGTGCAATTAAAGCAT	1169228	1172479	NC_000964	opp	set3S0567	Mix_11	Mix_11.cysH	5x	FALSE	0	Bacillus subtilis 168
pBWBHTC4	aroA	BSU_22600	GTTATTGTTCTGTGTCATCT	2367822	2369997	NC_000964	same	set3S0530	Mix_11	Mix_11.aroA	1x	FALSE	0	Bacillus subtilis 168
pBWBHTC4	thrB	BSU_32240	GTTTCGTTCCTCACGACTCC	3311599	3314053	NC_000964	same	set3S0482	pBWBHTC4	pBWBHTC4.thrB	5x	FALSE	0	Bacillus subtilis 168
pBWBHTC4	thrB	BSU_32240	GTTTCGTTCCTCACGACTCC	3311599	3314053	NC_000964	same	set3S0524	Mix_11	Mix_11.thrB	5x	FALSE	0	Bacillus subtilis 168
pBWBHTC4	aroA	BSU_22600	GTTATTGTTCTGTGTCATCT	2367822	2369997	NC_000964	same	set3S0489	pBWBHTC4	pBWBHTC4.aroA	10x	FALSE	0	Bacillus subtilis 168
pBWBHTC4	proA	BSU_13130	TCTACTAATTGTGGTTTAGA	1378765	1381931	NC_000964	opp	set3S0529	Mix_11	Mix_11.proA	1x, 5x	FALSE	0	Bacillus subtilis 168
pBWBHTC4	proA	BSU_13130	AGTATTCTTTCGCTTGATGG	1379242	1382769	NC_000964	opp	set3S0494	pBWBHTC4	pBWBHTC4.proA	10x	FALSE	71	Bacillus subtilis 168
pBWBHTC4	proA	BSU_13130	AGTATTCTTTCGCTTGATGG	1379242	1382769	NC_000964	opp	set3S0493	pBWBHTC4	pBWBHTC4.proA	1x	FALSE	71	Bacillus subtilis 168
pBWBHTC4	thrB	BSU_32240	CTGGTATTTAATTATTTTGA	3311698	3313847	NC_000964	opp	set3S0523	Mix_11	Mix_11.thrB	1x	FALSE	0	Bacillus subtilis 168
pBWBHTC4	proB	BSU_18470	TTAATAAGAATCGTGCATGA	2015033	2017636	NC_000964	opp	set3S0552	Mix_11	Mix_11.proB	1x	FALSE	0	Bacillus subtilis 168
pBWBHTC4	thrB	BSU_32240	AGTTTATTATGTGTTTGAAT	3311763	3315322	NC_000964	opp	set3S0482	pBWBHTC4	pBWBHTC4.thrB	5x	TRUE	6	Bacillus subtilis 168
pBWBHTC4	cysH	BSU_10930	TTTTAGAGAATTTGACAGGT	1169560	1172767	NC_000964	same	set3S0567	Mix_11	Mix_11.cysH	5x	FALSE	0	Bacillus subtilis 168
pBWBHTC4	argG	BSU_29450	GTTCGTTTAATATCTTTGCC	3012065	3014387	NC_000964	same	set3S0541	Mix_11	Mix_11.argG	5x	FALSE	6	Bacillus subtilis 168
pBWBHTC4	pheA	BSU_27900	AAAGAAACTATTTAAGCAAA	2850635	2852717	NC_000964	opp	set3S0545	Mix_11	Mix_11.pheA	5x	TRUE	1	Bacillus subtilis 168
pBWBHTC4	cysH	BSU_10930	TATTAATTAAAGTAGATCTC	1171189	1174492	NC_000964	opp	set3S0567	Mix_11	Mix_11.cysH	5x	FALSE	15	Bacillus subtilis 168
pBWBHTC4	pheA	BSU_27900	AAAGAAACTATTTAAGCAAA	2850635	2852717	NC_000964	opp	set3S0544	Mix_11	Mix_11.pheA	1x	TRUE	1	Bacillus subtilis 168
pBWBHTC4	purE	BSU_06420	TGATGTAATAGTTGACTATA	698611	700293	NC_000964	opp	set3S0547	Mix_11	Mix_11.purE	5x	FALSE	0	Bacillus subtilis 168
pBWBHTC4	hisC	BSU_22620	ATCAAGTATCGATCTACATT	2369202	2371504	NC_000964	opp	set3S0549	Mix_11	Mix_11.hisC	5x	TRUE	1	Bacillus subtilis 168
pBWBHTC4	thrB	BSU_32240	AAGTTAGGTTCCGAACTGTT	3311456	3313995	NC_000964	opp	set3S0487	pBWBHTC4	pBWBHTC4.thrB	10x	FALSE	108	Bacillus subtilis 168
pBWBHTC4	thrB	BSU_32240	TATATCTTTGTCTCGCCGTA	3311363	3314998	NC_000964	opp	set3S0524	Mix_11	Mix_11.thrB	5x	TRUE	4	Bacillus subtilis 168
pBWBHTC4	thrB	BSU_32240	CATAGAACATATACTGCATT	3312582	3314217	NC_000964	opp	set3S0486	pBWBHTC4	pBWBHTC4.thrB	0.5x	FALSE	85	Bacillus subtilis 168
pBWBHTC4	proA	BSU_13130	ATAAGTAACAGTCACGGTGT	1379349	1380967	NC_000964	same	set3S0529	Mix_11	Mix_11.proA	1x, 5x	FALSE	12	Bacillus subtilis 168
pBWBHTC4	proB	BSU_13120	ACCTTAAAAAATCGCTTATT	1377695	1379794	NC_000964	opp	set3S0553	Mix_11	Mix_11.proB	5x	FALSE	0	Bacillus subtilis 168
pBWBHTC4	hisG	BSU_34920	AAACATATTTTATAAAACCC	3586909	3588736	NC_000964	opp	set3S0565	Mix_11	Mix_11.hisG	5x	FALSE	0	Bacillus subtilis 168
pBWBHTC4	thrB	BSU_32240	CTCAGGACAACCCGATCGTT	3311763	3315322	NC_000964	opp	set3S0486	pBWBHTC4	pBWBHTC4.thrB	0.5x	FALSE	0	Bacillus subtilis 168
pBWBHTC4	thrB	BSU_32240	TCGTACTGACATGTGTCACA	3311626	3313986	NC_000964	same	set3S0523	Mix_11	Mix_11.thrB	1x	TRUE	34	Bacillus subtilis 168
pBWBHTC4	hisG	BSU_34920	ACTCCTTTGCTTAATTTCAA	3587357	3590066	NC_000964	same	set3S0565	Mix_11	Mix_11.hisG	5x	FALSE	0	Bacillus subtilis 168
pBWBHTC4	thrB	BSU_32240	TCGTACTGACATGTGTCACA	3311626	3313986	NC_000964	same	set3S0482	pBWBHTC4	pBWBHTC4.thrB	5x	FALSE	0	Bacillus subtilis 168
pBWBHTC4	thrB	BSU_32240	TCGTACTGACATGTGTCACA	3311626	3313986	NC_000964	same	set3S0524	Mix_11	Mix_11.thrB	5x	TRUE	34	Bacillus subtilis 168
pBWBHTC4	thrB	BSU_32240	AAGTTGTTAATGAAAAATCC	3311386	3314649	NC_000964	same	set3S0524	Mix_11	Mix_11.thrB	5x	FALSE	0	Bacillus subtilis 168
pBWBHTC4	pyrD	BSU_15540	CATCTAAACATAGTGTGCTT	1626719	1629427	NC_000964	opp	set3S0561	Mix_11	Mix_11.pyrD	5x	FALSE	0	Bacillus subtilis 168
pBWBHTC4	pyrD	BSU_15540	CATCTAAACATAGTGTGCTT	1626719	1629427	NC_000964	opp	set3S0560	Mix_11	Mix_11.pyrD	1x	FALSE	0	Bacillus subtilis 168
pBWBHTC4	pyrD	BSU_15540	CACCAAAGTCGATCAATGAG	1627132	1629819	NC_000964	same	set3S0561	Mix_11	Mix_11.pyrD	5x	TRUE	25	Bacillus subtilis 168
pBWBHTC4	thrB	BSU_32240	GTGCCATAAATCTCTCTTCT	3312103	3315965	NC_000964	opp	set3S0486	pBWBHTC4	pBWBHTC4.thrB	0.5x	FALSE	0	Bacillus subtilis 168
pBWBHTC4	aroE	BSU_25660	CTCTGTCCCCTCAATATCAA	2643443	2646552	NC_000964	same	set3S0558	Mix_11	Mix_11.aroE	1x	FALSE	0	Bacillus subtilis 168
pBWBHTC4	thrB	BSU_32240	GTGCCATAAATCTCTCTTCT	3312103	3315965	NC_000964	opp	set3S0487	pBWBHTC4	pBWBHTC4.thrB	10x	FALSE	0	Bacillus subtilis 168
pBWBHTC4	thrB	BSU_32240	GTGCCATAAATCTCTCTTCT	3312103	3315965	NC_000964	opp	set3S0482	pBWBHTC4	pBWBHTC4.thrB	5x	FALSE	0	Bacillus subtilis 168
pBWBHTC4	thrB	BSU_32240	GTGCCATAAATCTCTCTTCT	3312103	3315965	NC_000964	opp	set3S0524	Mix_11	Mix_11.thrB	5x	FALSE	0	Bacillus subtilis 168
pBWBHTC4	cysH	BSU_10930	GACCCTAACATATAATTATA	1170787	1172787	NC_000964	same	set3S0566	Mix_11	Mix_11.cysH	1x	FALSE	0	Bacillus subtilis 168
pBWBHTC4	cysH	BSU_10930	TCTGGCGTTGGTATTGTATT	1170659	1172617	NC_000964	same	set3S0567	Mix_11	Mix_11.cysH	5x	FALSE	0	Bacillus subtilis 168
pBWBHTC4	pheA	BSU_27900	ATTTTAAATATTATGCCTTT	2850832	2854403	NC_000964	opp	set3S0545	Mix_11	Mix_11.pheA	5x	TRUE	4	Bacillus subtilis 168
pBWBHTC4	cysH	BSU_15570	ATTGATATATTGAATTCGGT	1630262	1633918	NC_000964	same	set3S0567	Mix_11	Mix_11.cysH	5x	FALSE	0	Bacillus subtilis 168
pBWBHTC4	pyrD	BSU_15540	TGACACGGGCACTCCATACA	1626383	1628675	NC_000964	opp	set3S0561	Mix_11	Mix_11.pyrD	5x	FALSE	0	Bacillus subtilis 168
pBWBHTC4	thrB	BSU_32240	TTGTTAAACGACATTAGTAT	3311104	3313948	NC_000964	opp	set3S0523	Mix_11	Mix_11.thrB	1x	FALSE	0	Bacillus subtilis 168
pBWBHTC4	thrB	BSU_32240	TTGTTAAACGACATTAGTAT	3311104	3313948	NC_000964	opp	set3S0482	pBWBHTC4	pBWBHTC4.thrB	5x	FALSE	16	Bacillus subtilis 168
pBWBHTC4	thrB	BSU_32240	TTATAGGAGTAGGTTTAAAT	3312823	3314823	NC_000964	opp	set3S0523	Mix_11	Mix_11.thrB	1x	FALSE	0	Bacillus subtilis 168
pBWBHTC4	thrB	BSU_32240	CCGCCCAAGCCGACACCCGT	3311500	3314773	NC_000964	same	set3S0523	Mix_11	Mix_11.thrB	1x	FALSE	0	Bacillus subtilis 168
pBWBHTC4	thrB	BSU_32240	CCGCCCAAGCCGACACCCGT	3311500	3314773	NC_000964	same	set3S0487	pBWBHTC4	pBWBHTC4.thrB	10x	FALSE	0	Bacillus subtilis 168
pBWBHTC4	thrB	BSU_32240	TTATAGGAGTAGGTTTAAAT	3312823	3314823	NC_000964	opp	set3S0524	Mix_11	Mix_11.thrB	5x	FALSE	0	Bacillus subtilis 168
pBWBHTC4	pyrD	BSU_15540	TCACTGATTATCACATTGGA	1627652	1630039	NC_000964	same	set3S0560	Mix_11	Mix_11.pyrD	1x	FALSE	0	Bacillus subtilis 168
pBWBHTC4	thrB	BSU_32240	CGCAGCGATGGGGTCTCAGG	3312582	3314217	NC_000964	opp	set3S0482	pBWBHTC4	pBWBHTC4.thrB	5x	FALSE	0	Bacillus subtilis 168
pBWBHTC4	proB	BSU_18470	TTAATAAGAATCGTGCATGA	2015033	2017636	NC_000964	opp	set3S0553	Mix_11	Mix_11.proB	5x	FALSE	0	Bacillus subtilis 168
pBWBHTC4	cysH	BSU_15570	TATCTTAATGTTATTTTACC	1630329	1632258	NC_000964	opp	set3S0567	Mix_11	Mix_11.cysH	5x	FALSE	0	Bacillus subtilis 168
pBWBHTC4	pheA	BSU_27900	CCGCGCTTCGTATTTGTCAC	2851184	2854075	NC_000964	same	set3S0544	Mix_11	Mix_11.pheA	1x	FALSE	1	Bacillus subtilis 168
pBWBHTC4	hisG	BSU_34920	TCGCTTTTTATATCAGTCTA	3587503	3589422	NC_000964	opp	set3S0564	Mix_11	Mix_11.hisG	1x	TRUE	2	Bacillus subtilis 168
pBWBHTC4	thrB	BSU_32240	TGTACACAAGATATCAACGA	3312535	3315424	NC_000964	same	set3S0524	Mix_11	Mix_11.thrB	5x	FALSE	0	Bacillus subtilis 168
pBWBHTC4	pheA	BSU_27900	CCAGGTCACTTTTTTTTGAA	2850987	2852889	NC_000964	same	set3S0545	Mix_11	Mix_11.pheA	5x	FALSE	0	Bacillus subtilis 168
pBWBHTC4	thrB	BSU_32240	TATATCTTTGTCTCGCCGTA	3311363	3314998	NC_000964	opp	set3S0523	Mix_11	Mix_11.thrB	1x	TRUE	4	Bacillus subtilis 168
pBWBHTC4	thrB	BSU_32240	TATATCTTTGTCTCGCCGTA	3311363	3314998	NC_000964	opp	set3S0482	pBWBHTC4	pBWBHTC4.thrB	5x	TRUE	31	Bacillus subtilis 168
pBWBHTC4	thrB	BSU_32240	TTGAGAGTTAAATCTGATAT	3310846	3313902	NC_000964	same	set3S0523	Mix_11	Mix_11.thrB	1x	FALSE	0	Bacillus subtilis 168
pBWBHTC4	proA	BSU_13130	ATAAGTAACAGTCACGGTGT	1379349	1380967	NC_000964	same	set3S0493	pBWBHTC4	pBWBHTC4.proA	1x	FALSE	43	Bacillus subtilis 168
pBWBHTC4	thrB	BSU_32240	TAAACACCATTTTTAAGGTC	3310846	3313902	NC_000964	same	set3S0487	pBWBHTC4	pBWBHTC4.thrB	10x	FALSE	0	Bacillus subtilis 168
pBWBHTC4	thrB	BSU_32240	TAAACACCATTTTTAAGGTC	3310846	3313902	NC_000964	same	set3S0482	pBWBHTC4	pBWBHTC4.thrB	5x	FALSE	0	Bacillus subtilis 168
pBWBHTC4	thrB	BSU_32240	TATTATGCATGTCGCTGTAG	3311104	3313948	NC_000964	opp	set3S0482	pBWBHTC4	pBWBHTC4.thrB	5x	FALSE	0	Bacillus subtilis 168
pBWBHTC4	thrB	BSU_32240	GTATATTAATGTGAGATCAT	3311599	3314053	NC_000964	same	set3S0482	pBWBHTC4	pBWBHTC4.thrB	5x	FALSE	55	Bacillus subtilis 168
pBWBHTC4	proB	BSU_18470	GGCAAGCTTTACATCTATAT	2015033	2017636	NC_000964	opp	set3S0552	Mix_11	Mix_11.proB	1x	FALSE	0	Bacillus subtilis 168
pBWBHTC4	proB	BSU_18470	GGCAAGCTTTACATCTATAT	2015033	2017636	NC_000964	opp	set3S0553	Mix_11	Mix_11.proB	5x	FALSE	0	Bacillus subtilis 168
pBWBHTC4	metE	BSU_13180	TCACTTGATGTACGTGGCCT	1383129	1385673	NC_000964	opp	set3S0554	Mix_11	Mix_11.metE	1x	FALSE	5	Bacillus subtilis 168
pBWBHTC4	aroA	BSU_22600	TTTGCTTACCCTTGACTGTG	2367733	2370325	NC_000964	same	set3S0530	Mix_11	Mix_11.aroA	1x	FALSE	0	Bacillus subtilis 168
pBWBHTC4	leuA	BSU_28280	TCGTCTATTTAATAAAACTG	2892005	2894547	NC_000964	opp	set3S0537	Mix_11	Mix_11.leuA	5x	FALSE	0	Bacillus subtilis 168
pBWBHTC4	thrB	BSU_32240	ATGATAAATACGAATAAACT	3311469	3314889	NC_000964	same	set3S0487	pBWBHTC4	pBWBHTC4.thrB	10x	FALSE	0	Bacillus subtilis 168
pBWBHTC4	aroA	BSU_22600	CAGATAATGAGCATGGAGCC	2367936	2370528	NC_000964	same	set3S0533	Mix_11	Mix_11.aroA	5x	FALSE	0	Bacillus subtilis 168
pBWBHTC4	leuA	BSU_28280	CTGCTCCAAATGAAAACAAT	2891480	2893960	NC_000964	same	set3S0536	Mix_11	Mix_11.leuA	1x	FALSE	0	Bacillus subtilis 168
pBWBHTC4	cysH	BSU_15570	GATATCTCCATAGCTACACT	1628501	1631302	NC_000964	same	set3S0567	Mix_11	Mix_11.cysH	5x	FALSE	0	Bacillus subtilis 168
pBWBHTC4	thrB	BSU_32240	GTGCCATAAATCTCTCTTCT	3312103	3315965	NC_000964	opp	set3S0523	Mix_11	Mix_11.thrB	1x	FALSE	0	Bacillus subtilis 168
pBWBHTC4	pyrD	BSU_15540	TCAGGTATCAAGAGTTCGAG	1626959	1629278	NC_000964	opp	set3S0560	Mix_11	Mix_11.pyrD	1x	FALSE	0	Bacillus subtilis 168
pBWBHTC4	proB	BSU_18470	CGCCGTTTTTCACGCTTTAA	2015301	2018314	NC_000964	opp	set3S0552	Mix_11	Mix_11.proB	1x	FALSE	0	Bacillus subtilis 168
pBWBHTC4	cysH	BSU_10930	TAGCACATACACAGAATGAA	1170978	1172806	NC_000964	opp	set3S0567	Mix_11	Mix_11.cysH	5x	FALSE	0	Bacillus subtilis 168
pBWBHTC4	thrB	BSU_32240	GTTTTTAATTCAATAACAAC	3311386	3314649	NC_000964	same	set3S0523	Mix_11	Mix_11.thrB	1x	FALSE	0	Bacillus subtilis 168
pBWBHTC4	thrB	BSU_32240	GTTTTTAATTCAATAACAAC	3311386	3314649	NC_000964	same	set3S0487	pBWBHTC4	pBWBHTC4.thrB	10x	FALSE	0	Bacillus subtilis 168
pBWBHTC4	thrB	BSU_32240	GTTTTTAATTCAATAACAAC	3311386	3314649	NC_000964	same	set3S0482	pBWBHTC4	pBWBHTC4.thrB	5x	FALSE	0	Bacillus subtilis 168
pBWBHTC4	hisG	BSU_34920	TTTACATTTATGGTGACAAT	3586752	3589067	NC_000964	opp	set3S0565	Mix_11	Mix_11.hisG	5x	FALSE	12	Bacillus subtilis 168
pBWBHTC4	leuA	BSU_28280	TGAATGGTAGGAATTCTATA	2891928	2895043	NC_000964	same	set3S0536	Mix_11	Mix_11.leuA	1x	FALSE	0	Bacillus subtilis 168
pBWBHTC4	purE	BSU_06420	ACAACAACAAATACGATGGT	698611	700293	NC_000964	opp	set3S0546	Mix_11	Mix_11.purE	1x	FALSE	3	Bacillus subtilis 168
pBWBHTC4	pyrD	BSU_15540	TATTATCTTGGGATTAACAG	1626099	1629674	NC_000964	same	set3S0561	Mix_11	Mix_11.pyrD	5x	FALSE	0	Bacillus subtilis 168
pBWBHTC4	trpA	BSU_22630	TCGTATCTGTAGTGTTCTTA	2371485	2374210	NC_000964	same	set3S0539	Mix_11	Mix_11.trpA	5x	FALSE	0	Bacillus subtilis 168
pBWBHTC4	thrB	BSU_32240	TTACAATCTATGATTCCGTC	3312196	3314384	NC_000964	same	set3S0523	Mix_11	Mix_11.thrB	1x	FALSE	0	Bacillus subtilis 168
pBWBHTC4	aroA	BSU_22600	GAATACGTGATTGGTTCCAA	2367535	2371359	NC_000964	opp	set3S0489	pBWBHTC4	pBWBHTC4.aroA	10x	TRUE	210	Bacillus subtilis 168
pBWBHTC4	proB	BSU_18470	CTTTTTAATCTTTGTCTCAC	2013396	2016906	NC_000964	opp	set3S0553	Mix_11	Mix_11.proB	5x	FALSE	27	Bacillus subtilis 168
pBWBHTC4	thrB	BSU_32240	TTACAATCTATGATTCCGTC	3312196	3314384	NC_000964	same	set3S0524	Mix_11	Mix_11.thrB	5x	FALSE	0	Bacillus subtilis 168
pBWBHTC4	thrB	BSU_32240	AGTTTATTATGTGTTTGAAT	3311763	3315322	NC_000964	opp	set3S0487	pBWBHTC4	pBWBHTC4.thrB	10x	TRUE	6	Bacillus subtilis 168
pBWBHTC4	thrB	BSU_32240	AGTTTATTATGTGTTTGAAT	3311763	3315322	NC_000964	opp	set3S0523	Mix_11	Mix_11.thrB	1x	FALSE	0	Bacillus subtilis 168
pBWBHTC4	cysH	BSU_10930	TTGCTACCGGGATTTTACAA	1171317	1173510	NC_000964	same	set3S0566	Mix_11	Mix_11.cysH	1x	FALSE	0	Bacillus subtilis 168
pBWBHTC4	purE	BSU_06420	CTGTTGATTATTGTGAAATA	698416	701208	NC_000964	same	set3S0547	Mix_11	Mix_11.purE	5x	TRUE	1	Bacillus subtilis 168
pBWBHTC4	thrB	BSU_32240	CATATCGACATTATCACTTT	3311652	3314942	NC_000964	opp	set3S0524	Mix_11	Mix_11.thrB	5x	FALSE	0	Bacillus subtilis 168
pBWBHTC4	hisC	BSU_22620	AGTTTTCGAGATCTTTTTAT	2369846	2371748	NC_000964	opp	set3S0549	Mix_11	Mix_11.hisC	5x	TRUE	3	Bacillus subtilis 168
pBWBHTC4	hisC	BSU_22620	AGTTTTCGAGATCTTTTTAT	2369846	2371748	NC_000964	opp	set3S0548	Mix_11	Mix_11.hisC	1x	TRUE	3	Bacillus subtilis 168
pBWBHTC4	thrB	BSU_32240	AATTTACGGTGTCACCTAGA	3310947	3314707	NC_000964	opp	set3S0482	pBWBHTC4	pBWBHTC4.thrB	5x	FALSE	0	Bacillus subtilis 168
pBWBHTC4	thrB	BSU_32240	TTGAGAGTTAAATCTGATAT	3310846	3313902	NC_000964	same	set3S0486	pBWBHTC4	pBWBHTC4.thrB	0.5x	FALSE	0	Bacillus subtilis 168
pBWBHTC4	thrB	BSU_32240	TCATTCTATTCATTCGGCAT	3311698	3313847	NC_000964	opp	set3S0487	pBWBHTC4	pBWBHTC4.thrB	10x	FALSE	37	Bacillus subtilis 168
pBWBHTC4	thrB	BSU_32240	TTGAGAGTTAAATCTGATAT	3310846	3313902	NC_000964	same	set3S0487	pBWBHTC4	pBWBHTC4.thrB	10x	FALSE	0	Bacillus subtilis 168
pBWBHTC4	thrB	BSU_32240	AAGTTAGGTTCCGAACTGTT	3311456	3313995	NC_000964	opp	set3S0524	Mix_11	Mix_11.thrB	5x	FALSE	0	Bacillus subtilis 168
pBWBHTC4	proB	BSU_13120	ACCTTAAAAAATCGCTTATT	1377695	1379794	NC_000964	opp	set3S0552	Mix_11	Mix_11.proB	1x	FALSE	0	Bacillus subtilis 168
pBWBHTC4	trpA	BSU_22630	ATGCTCGAAAAACATCGTAC	2371389	2373280	NC_000964	same	set3S0538	Mix_11	Mix_11.trpA	1x	FALSE	0	Bacillus subtilis 168
pBWBHTC4	trpA	BSU_22630	ATGCTCGAAAAACATCGTAC	2371389	2373280	NC_000964	same	set3S0539	Mix_11	Mix_11.trpA	5x	FALSE	0	Bacillus subtilis 168
pBWBHTC4	thrB	BSU_32240	GTATATTAATGTGAGATCAT	3311599	3314053	NC_000964	same	set3S0524	Mix_11	Mix_11.thrB	5x	TRUE	2	Bacillus subtilis 168
pBWBHTC4	proB	BSU_18470	TCAGGAAACGATACCGAAAT	2014566	2017250	NC_000964	same	set3S0552	Mix_11	Mix_11.proB	1x	FALSE	0	Bacillus subtilis 168
pBWBHTC4	aroA	BSU_22600	TATCTTACTTTACCTTCAGG	2367398	2369600	NC_000964	same	set3S0483	pBWBHTC4	pBWBHTC4.aroA	5x	FALSE	1	Bacillus subtilis 168
pBWBHTC4	trpA	BSU_22630	ATCATGAGTTTTAGTTTTAT	2371184	2373771	NC_000964	same	set3S0538	Mix_11	Mix_11.trpA	1x	FALSE	0	Bacillus subtilis 168
pBWBHTC4	cysH	BSU_15570	CAAAACAACTAGGGTGTGTG	1630187	1631786	NC_000964	opp	set3S0566	Mix_11	Mix_11.cysH	1x	FALSE	69	Bacillus subtilis 168
pBWBHTC4	aroA	BSU_22600	AGTGTTTACATTGTTTCATC	2367535	2371359	NC_000964	opp	set3S0530	Mix_11	Mix_11.aroA	1x	FALSE	0	Bacillus subtilis 168
pBWBHTC4	thrB	BSU_32240	GACTTAGGCCCGACCAACAA	3312747	3315042	NC_000964	same	set3S0523	Mix_11	Mix_11.thrB	1x	FALSE	0	Bacillus subtilis 168
pBWBHTC4	thrB	BSU_32240	ATGCAAGGTTTTAATATAAG	3311469	3314889	NC_000964	same	set3S0487	pBWBHTC4	pBWBHTC4.thrB	10x	TRUE	61	Bacillus subtilis 168
pBWBHTC4	thrB	BSU_32240	TCATTCTATTCATTCGGCAT	3311698	3313847	NC_000964	opp	set3S0482	pBWBHTC4	pBWBHTC4.thrB	5x	FALSE	37	Bacillus subtilis 168
pBWBHTC4	pyrD	BSU_15540	TCAGGTATCAAGAGTTCGAG	1626959	1629278	NC_000964	opp	set3S0561	Mix_11	Mix_11.pyrD	5x	FALSE	0	Bacillus subtilis 168
pBWBHTC4	proB	BSU_18470	ATTCTTGTAACCACATGTTT	2015164	2017551	NC_000964	opp	set3S0552	Mix_11	Mix_11.proB	1x	FALSE	0	Bacillus subtilis 168
pBWBHTC4	thrB	BSU_32240	TTGTACTTGTACAGAGCCAG	3310863	3314510	NC_000964	same	set3S0523	Mix_11	Mix_11.thrB	1x	FALSE	0	Bacillus subtilis 168
pBWBHTC4	thrB	BSU_32240	TTGTACTTGTACAGAGCCAG	3310863	3314510	NC_000964	same	set3S0487	pBWBHTC4	pBWBHTC4.thrB	10x	TRUE	25	Bacillus subtilis 168
pBWBHTC4	thrB	BSU_32240	TTGTACTTGTACAGAGCCAG	3310863	3314510	NC_000964	same	set3S0482	pBWBHTC4	pBWBHTC4.thrB	5x	TRUE	25	Bacillus subtilis 168
pBWBHTC4	proB	BSU_18470	TTTTGCTCCTTTTAAGAAAT	2014694	2017178	NC_000964	same	set3S0553	Mix_11	Mix_11.proB	5x	FALSE	0	Bacillus subtilis 168
pBWBHTC4	purE	BSU_06420	CTTAGATTTGCCTCTGACAG	698546	700198	NC_000964	same	set3S0546	Mix_11	Mix_11.purE	1x	TRUE	7	Bacillus subtilis 168
pBWBHTC4	aroA	BSU_22600	GTTATTGTTCTGTGTCATCT	2367822	2369997	NC_000964	same	set3S0488	pBWBHTC4	pBWBHTC4.aroA	0.5x	FALSE	0	Bacillus subtilis 168
pBWBHTC4	proB	BSU_18470	GGTGGTTTTACTACCCGTGT	2015509	2017086	NC_000964	same	set3S0552	Mix_11	Mix_11.proB	1x	FALSE	0	Bacillus subtilis 168
pBWBHTC4	thrB	BSU_32240	ATGCAAGGTTTTAATATAAG	3311469	3314889	NC_000964	same	set3S0486	pBWBHTC4	pBWBHTC4.thrB	0.5x	TRUE	61	Bacillus subtilis 168
pBWBHTC4	thrB	BSU_32240	ATGCAAGGTTTTAATATAAG	3311469	3314889	NC_000964	same	set3S0523	Mix_11	Mix_11.thrB	1x	TRUE	7	Bacillus subtilis 168
pBWBHTC4	thrB	BSU_32240	AATTTACGGTGTCACCTAGA	3310947	3314707	NC_000964	opp	set3S0524	Mix_11	Mix_11.thrB	5x	FALSE	0	Bacillus subtilis 168
pBWBHTC4	thrB	BSU_32240	ATGCAAGGTTTTAATATAAG	3311469	3314889	NC_000964	same	set3S0482	pBWBHTC4	pBWBHTC4.thrB	5x	TRUE	61	Bacillus subtilis 168
pBWBHTC4	thrB	BSU_32240	GATATCAACCTGGTGTTCTT	3310096	3313911	NC_000964	same	set3S0524	Mix_11	Mix_11.thrB	5x	FALSE	0	Bacillus subtilis 168
pBWBHTC4	purE	BSU_06420	TTCTTAAATATGGACCGATT	698053	700298	NC_000964	same	set3S0546	Mix_11	Mix_11.purE	1x	FALSE	0	Bacillus subtilis 168
pBWBHTC4	pyrD	BSU_15540	CCTTAGACAACTCAAAGGAC	1627132	1629819	NC_000964	same	set3S0560	Mix_11	Mix_11.pyrD	1x	TRUE	4	Bacillus subtilis 168
pBWBHTC4	serA	BSU_23070	ATCATGAGTATTCTTTTGAT	2411012	2414341	NC_000964	opp	set3S0543	Mix_11	Mix_11.serA	5x	FALSE	0	Bacillus subtilis 168
pBWBHTC4	thrB	BSU_32240	CTGGTATTTAATTATTTTGA	3311698	3313847	NC_000964	opp	set3S0486	pBWBHTC4	pBWBHTC4.thrB	0.5x	FALSE	23	Bacillus subtilis 168
pBWBHTC4	thrB	BSU_32240	CGCAGCGATGGGGTCTCAGG	3312582	3314217	NC_000964	opp	set3S0524	Mix_11	Mix_11.thrB	5x	FALSE	0	Bacillus subtilis 168
pBWBHTC4	pheA	BSU_27900	CCGCGCTTCGTATTTGTCAC	2851184	2854075	NC_000964	same	set3S0545	Mix_11	Mix_11.pheA	5x	FALSE	1	Bacillus subtilis 168
pBWBHTC4	aroA	BSU_22600	GGCCCCTTAACTCACTGTCC	2367936	2370528	NC_000964	same	set3S0488	pBWBHTC4	pBWBHTC4.aroA	0.5x	FALSE	0	Bacillus subtilis 168
pBWBHTC4	purE	BSU_06420	CTGTTGATTATTGTGAAATA	698416	701208	NC_000964	same	set3S0546	Mix_11	Mix_11.purE	1x	TRUE	1	Bacillus subtilis 168
pBWBHTC4	thrB	BSU_32240	AAGTTAGGTTCCGAACTGTT	3311456	3313995	NC_000964	opp	set3S0486	pBWBHTC4	pBWBHTC4.thrB	0.5x	FALSE	108	Bacillus subtilis 168
pBWBHTC4	aroA	BSU_22600	GGCCCCTTAACTCACTGTCC	2367936	2370528	NC_000964	same	set3S0483	pBWBHTC4	pBWBHTC4.aroA	5x	FALSE	0	Bacillus subtilis 168
pBWBHTC4	thrB	BSU_32240	TCATTCTATTCATTCGGCAT	3311698	3313847	NC_000964	opp	set3S0523	Mix_11	Mix_11.thrB	1x	FALSE	10	Bacillus subtilis 168
pBWBHTC4	cysH	BSU_10930	TCTTTCATATAGAATTTTAA	1171189	1174492	NC_000964	opp	set3S0566	Mix_11	Mix_11.cysH	1x	FALSE	0	Bacillus subtilis 168
pBWBHTC4	thrB	BSU_32240	TAAACACCATTTTTAAGGTC	3310846	3313902	NC_000964	same	set3S0486	pBWBHTC4	pBWBHTC4.thrB	0.5x	FALSE	0	Bacillus subtilis 168
pBWBHTC4	metE	BSU_13180	GCTATACTTGTGGGTGATCA	1382511	1385826	NC_000964	opp	set3S0555	Mix_11	Mix_11.metE	5x	FALSE	0	Bacillus subtilis 168
pBWBHTC4	thrB	BSU_32240	TTGTACTTGTACAGAGCCAG	3310863	3314510	NC_000964	same	set3S0486	pBWBHTC4	pBWBHTC4.thrB	0.5x	FALSE	25	Bacillus subtilis 168
pBWBHTC4	hisG	BSU_34920	ACATTCATGAGTCTTCTATC	3585063	3588762	NC_000964	same	set3S0564	Mix_11	Mix_11.hisG	1x	FALSE	0	Bacillus subtilis 168
pBWBHTC4	thrB	BSU_32240	TAAACACCATTTTTAAGGTC	3310846	3313902	NC_000964	same	set3S0524	Mix_11	Mix_11.thrB	5x	FALSE	0	Bacillus subtilis 168
pBWBHTC4	trpA	BSU_22630	TTACGTCAATAATCCGGAAT	2371294	2373418	NC_000964	same	set3S0538	Mix_11	Mix_11.trpA	1x	FALSE	0	Bacillus subtilis 168
pBWBHTC4	trpA	BSU_22630	TTACGTCAATAATCCGGAAT	2371294	2373418	NC_000964	same	set3S0539	Mix_11	Mix_11.trpA	5x	FALSE	0	Bacillus subtilis 168
pBWBHTC4	pheA	BSU_27900	ACCCATTTTTAAGTTATTTG	2851281	2853132	NC_000964	same	set3S0545	Mix_11	Mix_11.pheA	5x	FALSE	0	Bacillus subtilis 168
pBWBHTC4	aroA	BSU_22600	TGTCTTTGCGGACACTTATT	2367822	2369997	NC_000964	same	set3S0533	Mix_11	Mix_11.aroA	5x	FALSE	0	Bacillus subtilis 168
pBWBHTC4	thrB	BSU_32240	ATGATAAATACGAATAAACT	3311469	3314889	NC_000964	same	set3S0486	pBWBHTC4	pBWBHTC4.thrB	0.5x	FALSE	0	Bacillus subtilis 168
pBWBHTC4	thrB	BSU_32240	TCATTCTATTCATTCGGCAT	3311698	3313847	NC_000964	opp	set3S0486	pBWBHTC4	pBWBHTC4.thrB	0.5x	FALSE	37	Bacillus subtilis 168
pBWBHTC4	thrB	BSU_32240	GATATCAACCTGGTGTTCTT	3310096	3313911	NC_000964	same	set3S0486	pBWBHTC4	pBWBHTC4.thrB	0.5x	FALSE	0	Bacillus subtilis 168
pBWBHTC4	trpA	BSU_22630	TCGTATCTGTAGTGTTCTTA	2371485	2374210	NC_000964	same	set3S0538	Mix_11	Mix_11.trpA	1x	FALSE	0	Bacillus subtilis 168
pBWBHTC4	aroA	BSU_22600	CAGATAATGAGCATGGAGCC	2367936	2370528	NC_000964	same	set3S0489	pBWBHTC4	pBWBHTC4.aroA	10x	FALSE	0	Bacillus subtilis 168
pBWBHTC4	thrB	BSU_32240	TCATTCTATTCATTCGGCAT	3311698	3313847	NC_000964	opp	set3S0524	Mix_11	Mix_11.thrB	5x	FALSE	10	Bacillus subtilis 168
pBWBHTC4	trpA	BSU_22630	ATTGCAGAGAATAGTTATGG	2371184	2373771	NC_000964	same	set3S0539	Mix_11	Mix_11.trpA	5x	FALSE	0	Bacillus subtilis 168
pBWBHTC4	thrB	BSU_32240	CCGCCCAAGCCGACACCCGT	3311500	3314773	NC_000964	same	set3S0482	pBWBHTC4	pBWBHTC4.thrB	5x	FALSE	0	Bacillus subtilis 168
pBWBHTC4	thrB	BSU_32240	GATGTCTATCAAGTTTATTT	3311382	3315013	NC_000964	opp	set3S0524	Mix_11	Mix_11.thrB	5x	TRUE	16	Bacillus subtilis 168
pBWBHTC4	thrB	BSU_32240	TGTTGTTGATTGAGTCTTTG	3311302	3314122	NC_000964	opp	set3S0482	pBWBHTC4	pBWBHTC4.thrB	5x	FALSE	71	Bacillus subtilis 168
pBWBHTC4	thrB	BSU_32240	TTGTACTTGTACAGAGCCAG	3310863	3314510	NC_000964	same	set3S0524	Mix_11	Mix_11.thrB	5x	FALSE	0	Bacillus subtilis 168
pBWBHTC4	aroA	BSU_22600	TGTCTTTGCGGACACTTATT	2367822	2369997	NC_000964	same	set3S0483	pBWBHTC4	pBWBHTC4.aroA	5x	TRUE	39	Bacillus subtilis 168
pBWBHTC4	leuA	BSU_28280	CTAGTATGATATCATAGAAA	2891045	2894345	NC_000964	opp	set3S0537	Mix_11	Mix_11.leuA	5x	TRUE	3	Bacillus subtilis 168
pBWBHTC4	proB	BSU_18470	TAGTGTAATTTTCAATCTCA	2015657	2018430	NC_000964	opp	set3S0552	Mix_11	Mix_11.proB	1x	FALSE	0	Bacillus subtilis 168
pBWBHTC4	hisG	BSU_34920	GGTTATCGCTTAATAACACT	3585326	3588611	NC_000964	same	set3S0564	Mix_11	Mix_11.hisG	1x	FALSE	0	Bacillus subtilis 168
pBWBHTC4	thrB	BSU_32240	ATGATAAATACGAATAAACT	3311469	3314889	NC_000964	same	set3S0523	Mix_11	Mix_11.thrB	1x	FALSE	0	Bacillus subtilis 168
pBWBHTC4	pheA	BSU_27900	GAACGAAATGAGTTTAGCAT	2850867	2854323	NC_000964	same	set3S0544	Mix_11	Mix_11.pheA	1x	FALSE	1	Bacillus subtilis 168
pBWBHTC4	thrB	BSU_32240	CCGCCCAAGCCGACACCCGT	3311500	3314773	NC_000964	same	set3S0486	pBWBHTC4	pBWBHTC4.thrB	0.5x	FALSE	0	Bacillus subtilis 168
pBWBHTC4	trpA	BSU_22630	ATTGCAGAGAATAGTTATGG	2371184	2373771	NC_000964	same	set3S0538	Mix_11	Mix_11.trpA	1x	FALSE	0	Bacillus subtilis 168
pBWBHTC4	thrB	BSU_32240	TAAACACCATTTTTAAGGTC	3310846	3313902	NC_000964	same	set3S0523	Mix_11	Mix_11.thrB	1x	FALSE	0	Bacillus subtilis 168
pBWBHTC4	thrB	BSU_32240	GAGGAGCTTTCTCTCGTATA	3312823	3314823	NC_000964	opp	set3S0523	Mix_11	Mix_11.thrB	1x	FALSE	0	Bacillus subtilis 168
pBWBHTC4	hisG	BSU_34920	TTTTATGCGTCATCCATCCG	3586752	3589067	NC_000964	opp	set3S0565	Mix_11	Mix_11.hisG	5x	FALSE	8	Bacillus subtilis 168
pBWBHTC4	hisG	BSU_34920	GTGGAAGTTTTGTCTCCTTT	3587113	3590016	NC_000964	same	set3S0565	Mix_11	Mix_11.hisG	5x	FALSE	0	Bacillus subtilis 168
pBWBHTC4	pheA	BSU_27900	TGATCAACTGTAGTATATAA	2850609	2853343	NC_000964	opp	set3S0545	Mix_11	Mix_11.pheA	5x	FALSE	2	Bacillus subtilis 168
pBWBHTC4	thrB	BSU_32240	CTGGTATTTAATTATTTTGA	3311698	3313847	NC_000964	opp	set3S0482	pBWBHTC4	pBWBHTC4.thrB	5x	FALSE	23	Bacillus subtilis 168
pBWBHTC4	purE	BSU_06420	CACCTTCCAACTTCCAAGGG	697802	700744	NC_000964	same	set3S0547	Mix_11	Mix_11.purE	5x	FALSE	0	Bacillus subtilis 168
pBWBHTC4	thrB	BSU_32240	TGTACACAAGATATCAACGA	3312535	3315424	NC_000964	same	set3S0487	pBWBHTC4	pBWBHTC4.thrB	10x	FALSE	0	Bacillus subtilis 168
pBWBHTC4	thrB	BSU_32240	TGTACACAAGATATCAACGA	3312535	3315424	NC_000964	same	set3S0482	pBWBHTC4	pBWBHTC4.thrB	5x	FALSE	0	Bacillus subtilis 168
pBWBHTC4	thrB	BSU_32240	ACTCACGCATTATTAGTATT	3311626	3313986	NC_000964	same	set3S0524	Mix_11	Mix_11.thrB	5x	FALSE	0	Bacillus subtilis 168
pBWBHTC4	purE	BSU_06420	ACAACAACAAATACGATGGT	698611	700293	NC_000964	opp	set3S0547	Mix_11	Mix_11.purE	5x	FALSE	3	Bacillus subtilis 168
pBWBHTC4	thrB	BSU_32240	GATATCAACCTGGTGTTCTT	3310096	3313911	NC_000964	same	set3S0523	Mix_11	Mix_11.thrB	1x	FALSE	0	Bacillus subtilis 168
pBWBHTC4	thrB	BSU_32240	GATATCAACCTGGTGTTCTT	3310096	3313911	NC_000964	same	set3S0487	pBWBHTC4	pBWBHTC4.thrB	10x	FALSE	0	Bacillus subtilis 168
pBWBHTC4	thrB	BSU_32240	GAGGAGCTTTCTCTCGTATA	3312823	3314823	NC_000964	opp	set3S0486	pBWBHTC4	pBWBHTC4.thrB	0.5x	TRUE	11	Bacillus subtilis 168
pBWBHTC4	proA	BSU_13130	TCTACTAATTGTGGTTTAGA	1378765	1381931	NC_000964	opp	set3S0493	pBWBHTC4	pBWBHTC4.proA	1x	FALSE	15	Bacillus subtilis 168
pBWBHTC4	thrB	BSU_32240	GATGTCTATCAAGTTTATTT	3311382	3315013	NC_000964	opp	set3S0482	pBWBHTC4	pBWBHTC4.thrB	5x	TRUE	109	Bacillus subtilis 168
pBWBHTC4	hisG	BSU_34920	GTGGAAGTTTTGTCTCCTTT	3587113	3590016	NC_000964	same	set3S0564	Mix_11	Mix_11.hisG	1x	FALSE	0	Bacillus subtilis 168
pBWBHTC4	thrB	BSU_32240	GTTTTTAATTCAATAACAAC	3311386	3314649	NC_000964	same	set3S0524	Mix_11	Mix_11.thrB	5x	FALSE	0	Bacillus subtilis 168
pBWBHTC4	pheA	BSU_27900	TGATCAACTGTAGTATATAA	2850609	2853343	NC_000964	opp	set3S0544	Mix_11	Mix_11.pheA	1x	FALSE	2	Bacillus subtilis 168
pBWBHTC4	trpA	BSU_22630	ATCATGAGTTTTAGTTTTAT	2371184	2373771	NC_000964	same	set3S0539	Mix_11	Mix_11.trpA	5x	FALSE	0	Bacillus subtilis 168
pBWBHTC4	purE	BSU_06420	CTATCTTTTCTACAGGATAT	698258	701423	NC_000964	same	set3S0547	Mix_11	Mix_11.purE	5x	FALSE	0	Bacillus subtilis 168
pBWBHTC4	thrB	BSU_32240	GTTTCGTTCCTCACGACTCC	3311599	3314053	NC_000964	same	set3S0487	pBWBHTC4	pBWBHTC4.thrB	10x	FALSE	0	Bacillus subtilis 168
pBWBHTC4	thrB	BSU_32240	AATTTACGGTGTCACCTAGA	3310947	3314707	NC_000964	opp	set3S0487	pBWBHTC4	pBWBHTC4.thrB	10x	FALSE	0	Bacillus subtilis 168
pBWBHTC4	thrB	BSU_32240	GATATCAACCTGGTGTTCTT	3310096	3313911	NC_000964	same	set3S0482	pBWBHTC4	pBWBHTC4.thrB	5x	FALSE	0	Bacillus subtilis 168
pBWBHTC4	thrB	BSU_32240	GACTTAGGCCCGACCAACAA	3312747	3315042	NC_000964	same	set3S0486	pBWBHTC4	pBWBHTC4.thrB	0.5x	TRUE	52	Bacillus subtilis 168
pBWBHTC4	cysH	BSU_10930	TTGCTACCGGGATTTTACAA	1171317	1173510	NC_000964	same	set3S0567	Mix_11	Mix_11.cysH	5x	FALSE	0	Bacillus subtilis 168
pBWBHTC4	cysH	BSU_10930	TAGTTTAGTAGTTTATTCTG	1171611	1174049	NC_000964	opp	set3S0566	Mix_11	Mix_11.cysH	1x	FALSE	0	Bacillus subtilis 168
pBWBHTC4	thrB	BSU_32240	ACTCACGCATTATTAGTATT	3311626	3313986	NC_000964	same	set3S0482	pBWBHTC4	pBWBHTC4.thrB	5x	TRUE	5	Bacillus subtilis 168
pBWBHTC4	thrB	BSU_32240	AGTTTATTATGTGTTTGAAT	3311763	3315322	NC_000964	opp	set3S0486	pBWBHTC4	pBWBHTC4.thrB	0.5x	TRUE	6	Bacillus subtilis 168
pBWBHTC4	thrB	BSU_32240	GTTTCGTTCCTCACGACTCC	3311599	3314053	NC_000964	same	set3S0523	Mix_11	Mix_11.thrB	1x	FALSE	0	Bacillus subtilis 168
pBWBHTC4	thrB	BSU_32240	TGTACACAAGATATCAACGA	3312535	3315424	NC_000964	same	set3S0523	Mix_11	Mix_11.thrB	1x	FALSE	0	Bacillus subtilis 168
pBWBHTC4	trpA	BSU_22630	ATTAAGCCGTGGGATGAGGT	2371377	2373734	NC_000964	same	set3S0538	Mix_11	Mix_11.trpA	1x	FALSE	0	Bacillus subtilis 168
pBWBHTC4	purE	BSU_06420	CTATCTTTTCTACAGGATAT	698258	701423	NC_000964	same	set3S0546	Mix_11	Mix_11.purE	1x	FALSE	0	Bacillus subtilis 168
pBWBHTC4	thrB	BSU_32240	GATGTCTATCAAGTTTATTT	3311382	3315013	NC_000964	opp	set3S0487	pBWBHTC4	pBWBHTC4.thrB	10x	TRUE	109	Bacillus subtilis 168
pBWBHTC4	thrB	BSU_32240	CTCAGGACAACCCGATCGTT	3311763	3315322	NC_000964	opp	set3S0524	Mix_11	Mix_11.thrB	5x	TRUE	25	Bacillus subtilis 168
pBWBHTC4	proB	BSU_18470	TCTGTTCACTACGTTTTTGG	2015528	2017348	NC_000964	opp	set3S0552	Mix_11	Mix_11.proB	1x	FALSE	0	Bacillus subtilis 168
pBWBHTC4	thrB	BSU_32240	CTGGTATTTAATTATTTTGA	3311698	3313847	NC_000964	opp	set3S0524	Mix_11	Mix_11.thrB	5x	FALSE	0	Bacillus subtilis 168
pBWBHTC4	aroA	BSU_22600	GGCCCCTTAACTCACTGTCC	2367936	2370528	NC_000964	same	set3S0530	Mix_11	Mix_11.aroA	1x	FALSE	0	Bacillus subtilis 168
pBWBHTC4	thrB	BSU_32240	CTCAGGACAACCCGATCGTT	3311763	3315322	NC_000964	opp	set3S0482	pBWBHTC4	pBWBHTC4.thrB	5x	FALSE	0	Bacillus subtilis 168
pBWBHTC4	thrB	BSU_32240	GTTTCGTTCCTCACGACTCC	3311599	3314053	NC_000964	same	set3S0486	pBWBHTC4	pBWBHTC4.thrB	0.5x	FALSE	0	Bacillus subtilis 168
pBWBHTC4	thrB	BSU_32240	TGTACACAAGATATCAACGA	3312535	3315424	NC_000964	same	set3S0486	pBWBHTC4	pBWBHTC4.thrB	0.5x	FALSE	0	Bacillus subtilis 168
pBWBHTC4	trpA	BSU_22630	ATTAAGCCGTGGGATGAGGT	2371377	2373734	NC_000964	same	set3S0539	Mix_11	Mix_11.trpA	5x	FALSE	0	Bacillus subtilis 168
pBWBHTC4	proB	BSU_18470	TCTGTTCACTACGTTTTTGG	2015528	2017348	NC_000964	opp	set3S0553	Mix_11	Mix_11.proB	5x	FALSE	0	Bacillus subtilis 168
pBWBHTC5	aroA	BT_RS11065	ACTCGCCTATTGGGCTCTTT	2742861	2745688	NC_004663	opp	set3S0481	pBWBHTC5	pBWBHTC5.aroA	5x	FALSE	0	Bacteroides thetaiotaomicron VPI-5482
pBWBHTC5	aroA	BT_RS11065	AACCTTAGTTCAGCGACCTT	2743860	2746670	NC_004663	opp	set3S0481	pBWBHTC5	pBWBHTC5.aroA	5x	FALSE	0	Bacteroides thetaiotaomicron VPI-5482
pBWBHTC5	hisG	BT_RS00985	CTTTTTGTTAATATCAGTTT	214270	217276	NC_004663	opp	set3S0565	Mix_11	Mix_11.hisG	5x	FALSE	0	Bacteroides thetaiotaomicron VPI-5482
pBWBHTC5	pheA	BT_RS19865	CTGTATTAGACTTGGTGAAC	5109082	5111442	NC_004663	opp	set3S0544	Mix_11	Mix_11.pheA	1x	TRUE	0	Bacteroides thetaiotaomicron VPI-5482
pBWBHTC5	purE	BT_RS12735	GTATTATGCATTCGTTATTC	3142305	3144438	NC_004663	opp	set3S0547	Mix_11	Mix_11.purE	5x	FALSE	0	Bacteroides thetaiotaomicron VPI-5482
pBWBHTC5	aroA	BT_RS11065	TTCATGTTCTGGACAACACT	2742861	2745688	NC_004663	opp	set3S0481	pBWBHTC5	pBWBHTC5.aroA	5x	FALSE	0	Bacteroides thetaiotaomicron VPI-5482
pBWBHTC5	purE	BT_RS12735	GTATTATGCATTCGTTATTC	3142305	3144438	NC_004663	opp	set3S0546	Mix_11	Mix_11.purE	1x	FALSE	0	Bacteroides thetaiotaomicron VPI-5482
pBWBHTC5	aroA	BT_RS11065	ACTCGCCTATTGGGCTCTTT	2742861	2745688	NC_004663	opp	set3S0485	pBWBHTC5	pBWBHTC5.aroA	10x	FALSE	0	Bacteroides thetaiotaomicron VPI-5482
pBWBHTC5	aroA	BT_RS11065	TTCATGTTCTGGACAACACT	2742861	2745688	NC_004663	opp	set3S0530	Mix_11	Mix_11.aroA	1x	TRUE	127	Bacteroides thetaiotaomicron VPI-5482
pBWBHTC5	purE	BT_RS12735	TTTTCATATGGCGCACTCGT	3142338	3144096	NC_004663	same	set3S0547	Mix_11	Mix_11.purE	5x	TRUE	13	Bacteroides thetaiotaomicron VPI-5482
pBWBHTC5	aroE	BT_RS21260	TTTTAATACTGATGATGATG	5551680	5554223	NC_004663	same	set3S0558	Mix_11	Mix_11.aroE	1x	FALSE	27	Bacteroides thetaiotaomicron VPI-5482
pBWBHTC5	aroA	BT_RS11065	ACTCGCCTATTGGGCTCTTT	2742861	2745688	NC_004663	opp	set3S0530	Mix_11	Mix_11.aroA	1x	FALSE	0	Bacteroides thetaiotaomicron VPI-5482
pBWBHTC5	aroA	BT_RS11065	TGACACCATACTCTGAGCTG	2743124	2745569	NC_004663	opp	set3S0530	Mix_11	Mix_11.aroA	1x	FALSE	0	Bacteroides thetaiotaomicron VPI-5482
pBWBHTC5	serA	BT_RS05820	TAGATTGTAGCAGCGTCCGC	1436877	1439737	NC_004663	opp	set3S0543	Mix_11	Mix_11.serA	5x	TRUE	19	Bacteroides thetaiotaomicron VPI-5482
pBWBHTC5	purE	BT_RS12735	CTTCTCAAGAGAGCTACAGC	3142502	3144905	NC_004663	same	set3S0547	Mix_11	Mix_11.purE	5x	FALSE	0	Bacteroides thetaiotaomicron VPI-5482
pBWBHTC5	pheA	BT_RS19865	CTGTATTAGACTTGGTGAAC	5109082	5111442	NC_004663	opp	set3S0545	Mix_11	Mix_11.pheA	5x	TRUE	0	Bacteroides thetaiotaomicron VPI-5482
pBWBHTC5	aroA	BT_RS11065	TTCATGTTCTGGACAACACT	2742861	2745688	NC_004663	opp	set3S0484	pBWBHTC5	pBWBHTC5.aroA	0.5x	FALSE	0	Bacteroides thetaiotaomicron VPI-5482
pBWBHTC5	aroA	BT_RS11065	TTGAATGTTGTTTTTGACCT	2743848	2745443	NC_004663	same	set3S0484	pBWBHTC5	pBWBHTC5.aroA	0.5x	TRUE	80	Bacteroides thetaiotaomicron VPI-5482
pBWBHTC5	pheA	BT_RS19865	ATACTGTGGCACACGCGTAC	5110139	5111942	NC_004663	same	set3S0544	Mix_11	Mix_11.pheA	1x	FALSE	0	Bacteroides thetaiotaomicron VPI-5482
pBWBHTC5	aroE	BT_RS21260	TGGCATTACAGTATTACAGT	5550821	5553666	NC_004663	same	set3S0558	Mix_11	Mix_11.aroE	1x	FALSE	0	Bacteroides thetaiotaomicron VPI-5482
pBWBHTC5	purE	BT_RS12735	TTTTCATATGGCGCACTCGT	3142338	3144096	NC_004663	same	set3S0546	Mix_11	Mix_11.purE	1x	TRUE	13	Bacteroides thetaiotaomicron VPI-5482
pBWBHTC5	purE	BT_RS12735	ATGTGAAGCTAAGACAGTTT	3141372	3143801	NC_004663	same	set3S0547	Mix_11	Mix_11.purE	5x	TRUE	9	Bacteroides thetaiotaomicron VPI-5482
pBWBHTC5	hisC	BT_RS00995	TTAGATAATGTCCCCTTGAT	216057	218391	NC_004663	opp	set3S0548	Mix_11	Mix_11.hisC	1x	TRUE	1	Bacteroides thetaiotaomicron VPI-5482
pBWBHTC5	aroA	BT_RS11065	TTGAATGTTGTTTTTGACCT	2743848	2745443	NC_004663	same	set3S0481	pBWBHTC5	pBWBHTC5.aroA	5x	TRUE	80	Bacteroides thetaiotaomicron VPI-5482
pBWBHTC5	proB	BT_RS18750	CTGTTCTCAATACCTCATCT	4828593	4830735	NC_004663	opp	set3S0553	Mix_11	Mix_11.proB	5x	FALSE	28	Bacteroides thetaiotaomicron VPI-5482
pBWBHTC5	serA	BT_RS05820	TAGATTGTAGCAGCGTCCGC	1436877	1439737	NC_004663	opp	set3S0542	Mix_11	Mix_11.serA	1x	TRUE	19	Bacteroides thetaiotaomicron VPI-5482
pBWBHTC5	pheA	BT_RS19865	TTTATGATGTAGGTGGATAT	5109653	5112225	NC_004663	opp	set3S0545	Mix_11	Mix_11.pheA	5x	TRUE	6	Bacteroides thetaiotaomicron VPI-5482
pBWBHTC5	purE	BT_RS12735	GGACGGTTTTGTCTTCTGTG	3141591	3143713	NC_004663	opp	set3S0547	Mix_11	Mix_11.purE	5x	FALSE	42	Bacteroides thetaiotaomicron VPI-5482
pBWBHTC5	pheA	BT_RS19865	TTTATGATGTAGGTGGATAT	5109653	5112225	NC_004663	opp	set3S0544	Mix_11	Mix_11.pheA	1x	TRUE	6	Bacteroides thetaiotaomicron VPI-5482
pBWBHTC5	aroA	BT_RS11065	AACCTTAGTTCAGCGACCTT	2743860	2746670	NC_004663	opp	set3S0484	pBWBHTC5	pBWBHTC5.aroA	0.5x	FALSE	0	Bacteroides thetaiotaomicron VPI-5482
pBWBHTC5	aroA	BT_RS11065	TTGAATGTTGTTTTTGACCT	2743848	2745443	NC_004663	same	set3S0533	Mix_11	Mix_11.aroA	5x	FALSE	1	Bacteroides thetaiotaomicron VPI-5482
pBWBHTC5	aroA	BT_RS11065	TGACACCATACTCTGAGCTG	2743124	2745569	NC_004663	opp	set3S0485	pBWBHTC5	pBWBHTC5.aroA	10x	FALSE	0	Bacteroides thetaiotaomicron VPI-5482
pBWBHTC5	hisG	BT_RS00985	GGGTGATATGCAAGTTGATG	214628	217807	NC_004663	same	set3S0564	Mix_11	Mix_11.hisG	1x	FALSE	4	Bacteroides thetaiotaomicron VPI-5482
pBWBHTC5	purE	BT_RS12735	GTTAATTATTAATATATTGA	3142464	3144671	NC_004663	opp	set3S0546	Mix_11	Mix_11.purE	1x	TRUE	0	Bacteroides thetaiotaomicron VPI-5482
pBWBHTC5	hisC	BT_RS00995	TGTGCGTTCCCATAGAAAGT	215963	218612	NC_004663	opp	set3S0549	Mix_11	Mix_11.hisC	5x	TRUE	15	Bacteroides thetaiotaomicron VPI-5482
pBWBHTC5	aroA	BT_RS11065	TGACACCATACTCTGAGCTG	2743124	2745569	NC_004663	opp	set3S0533	Mix_11	Mix_11.aroA	5x	FALSE	0	Bacteroides thetaiotaomicron VPI-5482
pBWBHTC5	purE	BT_RS12735	ATTTACTGCCCATTATTGCC	3142293	3145061	NC_004663	same	set3S0547	Mix_11	Mix_11.purE	5x	TRUE	1	Bacteroides thetaiotaomicron VPI-5482
pBWBHTC5	proB	BT_RS18750	GGATGTAAGAGCTGTTCGCA	4828962	4830947	NC_004663	same	set3S0553	Mix_11	Mix_11.proB	5x	TRUE	1	Bacteroides thetaiotaomicron VPI-5482
pBWBHTC5	purE	BT_RS12735	CTTCTCAAGAGAGCTACAGC	3142502	3144905	NC_004663	same	set3S0546	Mix_11	Mix_11.purE	1x	FALSE	0	Bacteroides thetaiotaomicron VPI-5482
pBWBHTC5	purE	BT_RS12735	TTAGGCTGCCCTCACTATGG	3142670	3144757	NC_004663	opp	set3S0546	Mix_11	Mix_11.purE	1x	TRUE	21	Bacteroides thetaiotaomicron VPI-5482
pBWBHTC5	purE	BT_RS12735	TGCTTGTGTTTCTGACGCCT	3141372	3143801	NC_004663	same	set3S0546	Mix_11	Mix_11.purE	1x	TRUE	11	Bacteroides thetaiotaomicron VPI-5482
pBWBHTC5	proB	BT_RS18750	ATCATTAGCGTTTAGCCACT	4829071	4830846	NC_004663	opp	set3S0553	Mix_11	Mix_11.proB	5x	FALSE	0	Bacteroides thetaiotaomicron VPI-5482
pBWBHTC5	aroE	BT_RS21260	GACACGATTAAGTCTTCCTT	5551936	5553950	NC_004663	opp	set3S0559	Mix_11	Mix_11.aroE	5x	TRUE	324	Bacteroides thetaiotaomicron VPI-5482
pBWBHTC5	purE	BT_RS12735	ATTAGCAAGTAGTACAGCGC	3141763	3143713	NC_004663	opp	set3S0547	Mix_11	Mix_11.purE	5x	FALSE	11	Bacteroides thetaiotaomicron VPI-5482
pBWBHTC5	pheA	BT_RS19865	ATACTGTGGCACACGCGTAC	5110139	5111942	NC_004663	same	set3S0545	Mix_11	Mix_11.pheA	5x	FALSE	0	Bacteroides thetaiotaomicron VPI-5482
pBWBHTC5	purE	BT_RS12735	TTTTTAGTCTTTACAGGGGA	3142941	3144543	NC_004663	opp	set3S0546	Mix_11	Mix_11.purE	1x	FALSE	0	Bacteroides thetaiotaomicron VPI-5482
pBWBHTC5	aroA	BT_RS11065	TTCATGTTCTGGACAACACT	2742861	2745688	NC_004663	opp	set3S0533	Mix_11	Mix_11.aroA	5x	TRUE	127	Bacteroides thetaiotaomicron VPI-5482
pBWBHTC5	purE	BT_RS12735	TCTCACTCATACGGCCGTTG	3142941	3144543	NC_004663	opp	set3S0546	Mix_11	Mix_11.purE	1x	TRUE	22	Bacteroides thetaiotaomicron VPI-5482
pBWBHTC5	aroA	BT_RS11065	CCACTATATGGTCTTATGGC	2743860	2746670	NC_004663	opp	set3S0484	pBWBHTC5	pBWBHTC5.aroA	0.5x	FALSE	0	Bacteroides thetaiotaomicron VPI-5482
pBWBHTC5	purE	BT_RS12735	TTTATCGTAAATCTTTTAGG	3141763	3143713	NC_004663	opp	set3S0547	Mix_11	Mix_11.purE	5x	FALSE	4	Bacteroides thetaiotaomicron VPI-5482
pBWBHTC5	purE	BT_RS12735	TAATCTCCTAGATGGCGCTT	3141623	3144159	NC_004663	same	set3S0547	Mix_11	Mix_11.purE	5x	TRUE	12	Bacteroides thetaiotaomicron VPI-5482
pBWBHTC5	proB	BT_RS18750	TGCAACTCTTTCTAGGTTAA	4828593	4830735	NC_004663	opp	set3S0552	Mix_11	Mix_11.proB	1x	FALSE	0	Bacteroides thetaiotaomicron VPI-5482
pBWBHTC5	hisC	BT_RS00995	TGTGCGTTCCCATAGAAAGT	215963	218612	NC_004663	opp	set3S0548	Mix_11	Mix_11.hisC	1x	TRUE	15	Bacteroides thetaiotaomicron VPI-5482
pBWBHTC5	proB	BT_RS18750	GTTCGAGTATAGTTATTTTG	4828334	4831056	NC_004663	opp	set3S0552	Mix_11	Mix_11.proB	1x	FALSE	0	Bacteroides thetaiotaomicron VPI-5482
pBWBHTC5	aroE	BT_RS21260	GACACGATTAAGTCTTCCTT	5551936	5553950	NC_004663	opp	set3S0558	Mix_11	Mix_11.aroE	1x	TRUE	324	Bacteroides thetaiotaomicron VPI-5482
pBWBHTC5	purE	BT_RS12735	GATCATCAGCGTCAGAAGCA	3142464	3144671	NC_004663	opp	set3S0546	Mix_11	Mix_11.purE	1x	TRUE	7	Bacteroides thetaiotaomicron VPI-5482
pBWBHTC5	argG	BT_RS18960	TCATGTCCGTTTTACAACAG	4879860	4881805	NC_004663	same	set3S0540	Mix_11	Mix_11.argG	1x	FALSE	1	Bacteroides thetaiotaomicron VPI-5482
pBWBHTC5	aroA	BT_RS11065	TTGACTTTTATGTATGTTAT	2743806	2745692	NC_004663	opp	set3S0485	pBWBHTC5	pBWBHTC5.aroA	10x	FALSE	0	Bacteroides thetaiotaomicron VPI-5482
pBWBHTC5	purE	BT_RS12735	AAGGAGATTCATATTCATCC	3141591	3143713	NC_004663	opp	set3S0546	Mix_11	Mix_11.purE	1x	FALSE	18	Bacteroides thetaiotaomicron VPI-5482
pBWBHTC5	pheA	BT_RS19865	TCGGGAAAACTATAGCTAGA	5108340	5111276	NC_004663	same	set3S0544	Mix_11	Mix_11.pheA	1x	FALSE	0	Bacteroides thetaiotaomicron VPI-5482
pBWBHTC5	purE	BT_RS12735	GTTAATTATTAATATATTGA	3142464	3144671	NC_004663	opp	set3S0547	Mix_11	Mix_11.purE	5x	TRUE	0	Bacteroides thetaiotaomicron VPI-5482
pBWBHTC5	purE	BT_RS12735	TCTCACTCATACGGCCGTTG	3142941	3144543	NC_004663	opp	set3S0547	Mix_11	Mix_11.purE	5x	TRUE	22	Bacteroides thetaiotaomicron VPI-5482
pBWBHTC5	hisC	BT_RS00995	CGCAATGTGCTGTACATTTC	216057	218391	NC_004663	opp	set3S0548	Mix_11	Mix_11.hisC	1x	TRUE	0	Bacteroides thetaiotaomicron VPI-5482
pBWBHTC5	aroA	BT_RS11065	TGACACCATACTCTGAGCTG	2743124	2745569	NC_004663	opp	set3S0484	pBWBHTC5	pBWBHTC5.aroA	0.5x	FALSE	0	Bacteroides thetaiotaomicron VPI-5482
pBWBHTC5	aroA	BT_RS11065	TTCATGTTCTGGACAACACT	2742861	2745688	NC_004663	opp	set3S0485	pBWBHTC5	pBWBHTC5.aroA	10x	FALSE	0	Bacteroides thetaiotaomicron VPI-5482
pBWBHTC5	ilvD	BT_RS10530	TAGATTTTCCTCAGCTGGGG	2602305	2605169	NC_004663	same	set3S0563	Mix_11	Mix_11.ilvD	5x	TRUE	3	Bacteroides thetaiotaomicron VPI-5482
pBWBHTC5	purE	BT_RS12735	ATGTGAAGCTAAGACAGTTT	3141372	3143801	NC_004663	same	set3S0546	Mix_11	Mix_11.purE	1x	TRUE	9	Bacteroides thetaiotaomicron VPI-5482
pBWBHTC5	aroA	BT_RS11065	ACTCGCCTATTGGGCTCTTT	2742861	2745688	NC_004663	opp	set3S0484	pBWBHTC5	pBWBHTC5.aroA	0.5x	FALSE	0	Bacteroides thetaiotaomicron VPI-5482
pBWBHTC5	proB	BT_RS18750	ATCATTAGCGTTTAGCCACT	4829071	4830846	NC_004663	opp	set3S0552	Mix_11	Mix_11.proB	1x	FALSE	0	Bacteroides thetaiotaomicron VPI-5482
pBWBHTC5	aroA	BT_RS11065	AACCTTAGTTCAGCGACCTT	2743860	2746670	NC_004663	opp	set3S0530	Mix_11	Mix_11.aroA	1x	FALSE	0	Bacteroides thetaiotaomicron VPI-5482
pBWBHTC5	hisG	BT_RS00985	AACTCACATTTCACCTCTGT	214270	217276	NC_004663	opp	set3S0564	Mix_11	Mix_11.hisG	1x	FALSE	0	Bacteroides thetaiotaomicron VPI-5482
pBWBHTC5	hisG	BT_RS00985	CTTTTTGTTAATATCAGTTT	214270	217276	NC_004663	opp	set3S0564	Mix_11	Mix_11.hisG	1x	FALSE	0	Bacteroides thetaiotaomicron VPI-5482
pBWBHTC5	hisG	BT_RS00985	AACTCACATTTCACCTCTGT	214270	217276	NC_004663	opp	set3S0565	Mix_11	Mix_11.hisG	5x	FALSE	0	Bacteroides thetaiotaomicron VPI-5482
pBWBHTC5	purE	BT_RS12735	TTTTTAGTCTTTACAGGGGA	3142941	3144543	NC_004663	opp	set3S0547	Mix_11	Mix_11.purE	5x	FALSE	0	Bacteroides thetaiotaomicron VPI-5482
pBWBHTC5	purE	BT_RS12735	TCTAGAAACACTGGTACTTA	3142670	3144656	NC_004663	same	set3S0546	Mix_11	Mix_11.purE	1x	TRUE	4	Bacteroides thetaiotaomicron VPI-5482
pBWBHTC5	aroA	BT_RS11065	TTGAATGTTGTTTTTGACCT	2743848	2745443	NC_004663	same	set3S0485	pBWBHTC5	pBWBHTC5.aroA	10x	TRUE	80	Bacteroides thetaiotaomicron VPI-5482
pBWBHTC5	argG	BT_RS18960	TTCTAAATCAGGTACTCGTG	4880384	4882300	NC_004663	same	set3S0540	Mix_11	Mix_11.argG	1x	FALSE	29	Bacteroides thetaiotaomicron VPI-5482
pBWBHTC5	pheA	BT_RS19865	GCTCTTGAAATTCGGTGGCA	5109928	5112200	NC_004663	same	set3S0544	Mix_11	Mix_11.pheA	1x	TRUE	4	Bacteroides thetaiotaomicron VPI-5482
pBWBHTC5	aroA	BT_RS11065	TGACACCATACTCTGAGCTG	2743124	2745569	NC_004663	opp	set3S0481	pBWBHTC5	pBWBHTC5.aroA	5x	FALSE	0	Bacteroides thetaiotaomicron VPI-5482
pBWBHTC5	purE	BT_RS12735	ACTTAAAAATATATGTCGTG	3142502	3144905	NC_004663	same	set3S0547	Mix_11	Mix_11.purE	5x	TRUE	5	Bacteroides thetaiotaomicron VPI-5482
pBWBHTC5	aroE	BT_RS21260	TTTTAATACTGATGATGATG	5551680	5554223	NC_004663	same	set3S0559	Mix_11	Mix_11.aroE	5x	FALSE	27	Bacteroides thetaiotaomicron VPI-5482
pBWBHTC5	proB	BT_RS18750	GTTCGAGTATAGTTATTTTG	4828334	4831056	NC_004663	opp	set3S0553	Mix_11	Mix_11.proB	5x	FALSE	0	Bacteroides thetaiotaomicron VPI-5482
pBWBHTC5	purE	BT_RS12735	TTTATCGTAAATCTTTTAGG	3141763	3143713	NC_004663	opp	set3S0546	Mix_11	Mix_11.purE	1x	FALSE	4	Bacteroides thetaiotaomicron VPI-5482
pBWBHTC5	argG	BT_RS18960	TCATGTCCGTTTTACAACAG	4879860	4881805	NC_004663	same	set3S0541	Mix_11	Mix_11.argG	5x	FALSE	1	Bacteroides thetaiotaomicron VPI-5482
pBWBHTC5	purE	BT_RS12735	AAGGAGATTCATATTCATCC	3141591	3143713	NC_004663	opp	set3S0547	Mix_11	Mix_11.purE	5x	FALSE	18	Bacteroides thetaiotaomicron VPI-5482
pBWBHTC5	proB	BT_RS18750	TTCTTTGTATTATATCTAAC	4829071	4830846	NC_004663	opp	set3S0553	Mix_11	Mix_11.proB	5x	FALSE	18	Bacteroides thetaiotaomicron VPI-5482
pBWBHTC5	pheA	BT_RS19865	TCGGGAAAACTATAGCTAGA	5108340	5111276	NC_004663	same	set3S0545	Mix_11	Mix_11.pheA	5x	FALSE	0	Bacteroides thetaiotaomicron VPI-5482
pBWBHTC5	proB	BT_RS18750	CTGTTCTCAATACCTCATCT	4828593	4830735	NC_004663	opp	set3S0552	Mix_11	Mix_11.proB	1x	FALSE	28	Bacteroides thetaiotaomicron VPI-5482
pBWBHTC5	aroA	BT_RS11065	TTGAATGTTGTTTTTGACCT	2743848	2745443	NC_004663	same	set3S0530	Mix_11	Mix_11.aroA	1x	FALSE	1	Bacteroides thetaiotaomicron VPI-5482
pBWBHTC5	purE	BT_RS12735	TCTAGAAACACTGGTACTTA	3142670	3144656	NC_004663	same	set3S0547	Mix_11	Mix_11.purE	5x	TRUE	4	Bacteroides thetaiotaomicron VPI-5482
pBWBHTC5	hisC	BT_RS00995	TTAGATAATGTCCCCTTGAT	216057	218391	NC_004663	opp	set3S0549	Mix_11	Mix_11.hisC	5x	TRUE	1	Bacteroides thetaiotaomicron VPI-5482
pBWBHTC5	proB	BT_RS18750	TTTTTGCAGACTTTCAAGTG	4828334	4830608	NC_004663	opp	set3S0553	Mix_11	Mix_11.proB	5x	FALSE	0	Bacteroides thetaiotaomicron VPI-5482
pBWBHTC5	purE	BT_RS12735	GTGCTTTTGGCGTAGAGTGG	3142338	3144096	NC_004663	same	set3S0547	Mix_11	Mix_11.purE	5x	TRUE	9	Bacteroides thetaiotaomicron VPI-5482
pBWBHTC5	aroA	BT_RS11065	CCACTATATGGTCTTATGGC	2743860	2746670	NC_004663	opp	set3S0533	Mix_11	Mix_11.aroA	5x	FALSE	0	Bacteroides thetaiotaomicron VPI-5482
pBWBHTC5	aroE	BT_RS21260	TTCAATGTGTTGTTATTTCA	5551655	5553791	NC_004663	same	set3S0558	Mix_11	Mix_11.aroE	1x	FALSE	0	Bacteroides thetaiotaomicron VPI-5482
pBWBHTC5	argG	BT_RS18960	AAATCTAGCACTTTCCATCC	4879571	4881939	NC_004663	opp	set3S0540	Mix_11	Mix_11.argG	1x	FALSE	2	Bacteroides thetaiotaomicron VPI-5482
pBWBHTC5	aroA	BT_RS11065	AACCTTAGTTCAGCGACCTT	2743860	2746670	NC_004663	opp	set3S0485	pBWBHTC5	pBWBHTC5.aroA	10x	FALSE	0	Bacteroides thetaiotaomicron VPI-5482
pBWBHTC5	proB	BT_RS18750	TGCAACTCTTTCTAGGTTAA	4828593	4830735	NC_004663	opp	set3S0553	Mix_11	Mix_11.proB	5x	FALSE	0	Bacteroides thetaiotaomicron VPI-5482
pBWBHTC5	aroA	BT_RS11065	TTGACTTTTATGTATGTTAT	2743806	2745692	NC_004663	opp	set3S0530	Mix_11	Mix_11.aroA	1x	FALSE	0	Bacteroides thetaiotaomicron VPI-5482
pBWBHTC5	pheA	BT_RS19865	TTATTACGCTCATGGAGCAG	5109082	5111442	NC_004663	opp	set3S0545	Mix_11	Mix_11.pheA	5x	TRUE	3	Bacteroides thetaiotaomicron VPI-5482
pBWBHTC5	proB	BT_RS18750	TTCTTTGTATTATATCTAAC	4829071	4830846	NC_004663	opp	set3S0552	Mix_11	Mix_11.proB	1x	FALSE	18	Bacteroides thetaiotaomicron VPI-5482
pBWBHTC5	aroE	BT_RS21260	TGGCATTACAGTATTACAGT	5550821	5553666	NC_004663	same	set3S0559	Mix_11	Mix_11.aroE	5x	FALSE	0	Bacteroides thetaiotaomicron VPI-5482
pBWBHTC5	aroA	BT_RS11065	CCACTATATGGTCTTATGGC	2743860	2746670	NC_004663	opp	set3S0530	Mix_11	Mix_11.aroA	1x	FALSE	0	Bacteroides thetaiotaomicron VPI-5482
pBWBHTC5	proB	BT_RS18750	GGATGTAAGAGCTGTTCGCA	4828962	4830947	NC_004663	same	set3S0552	Mix_11	Mix_11.proB	1x	TRUE	1	Bacteroides thetaiotaomicron VPI-5482
pBWBHTC5	aroE	BT_RS21260	TAATCGTAACACGCACGTGT	5551680	5554223	NC_004663	same	set3S0559	Mix_11	Mix_11.aroE	5x	FALSE	34	Bacteroides thetaiotaomicron VPI-5482
pBWBHTC5	aroE	BT_RS21260	TAATCGTAACACGCACGTGT	5551680	5554223	NC_004663	same	set3S0558	Mix_11	Mix_11.aroE	1x	FALSE	34	Bacteroides thetaiotaomicron VPI-5482
pBWBHTC5	pheA	BT_RS19865	GCTCTTGAAATTCGGTGGCA	5109928	5112200	NC_004663	same	set3S0545	Mix_11	Mix_11.pheA	5x	TRUE	4	Bacteroides thetaiotaomicron VPI-5482
pBWBHTC5	purE	BT_RS12735	ATTAGCAAGTAGTACAGCGC	3141763	3143713	NC_004663	opp	set3S0546	Mix_11	Mix_11.purE	1x	FALSE	11	Bacteroides thetaiotaomicron VPI-5482
pBWBHTC5	ilvD	BT_RS10530	TAGATTTTCCTCAGCTGGGG	2602305	2605169	NC_004663	same	set3S0562	Mix_11	Mix_11.ilvD	1x	TRUE	3	Bacteroides thetaiotaomicron VPI-5482
pBWBHTC5	purE	BT_RS12735	GGACGGTTTTGTCTTCTGTG	3141591	3143713	NC_004663	opp	set3S0546	Mix_11	Mix_11.purE	1x	FALSE	42	Bacteroides thetaiotaomicron VPI-5482
pBWBHTC5	purE	BT_RS12735	TTAGTAGATGTGCCTACCTG	3142483	3144086	NC_004663	same	set3S0547	Mix_11	Mix_11.purE	5x	TRUE	22	Bacteroides thetaiotaomicron VPI-5482
pBWBHTC5	pheA	BT_RS19865	GACGGTTACTGCGTTATTTT	5109928	5112200	NC_004663	same	set3S0544	Mix_11	Mix_11.pheA	1x	TRUE	4	Bacteroides thetaiotaomicron VPI-5482
pBWBHTC5	purE	BT_RS12735	TTAGTAGATGTGCCTACCTG	3142483	3144086	NC_004663	same	set3S0546	Mix_11	Mix_11.purE	1x	TRUE	22	Bacteroides thetaiotaomicron VPI-5482
pBWBHTC5	purE	BT_RS12735	TAATCTCCTAGATGGCGCTT	3141623	3144159	NC_004663	same	set3S0546	Mix_11	Mix_11.purE	1x	TRUE	12	Bacteroides thetaiotaomicron VPI-5482
pBWBHTC5	ilvD	BT_RS10530	TTTCATGATACCGACGTCAG	2603002	2605711	NC_004663	opp	set3S0562	Mix_11	Mix_11.ilvD	1x	FALSE	0	Bacteroides thetaiotaomicron VPI-5482
pBWBHTC5	pheA	BT_RS19865	ACAATTTGCAGTTATCTAAT	5109614	5111782	NC_004663	opp	set3S0545	Mix_11	Mix_11.pheA	5x	FALSE	0	Bacteroides thetaiotaomicron VPI-5482
pBWBHTC5	pyrD	BT_RS04470	TTCTAAACGTTCCAGCTGAT	1094206	1095665	NC_004663	opp	set3S0560	Mix_11	Mix_11.pyrD	1x	FALSE	5	Bacteroides thetaiotaomicron VPI-5482
pBWBHTC5	purE	BT_RS12735	ATTTACTGCCCATTATTGCC	3142293	3145061	NC_004663	same	set3S0546	Mix_11	Mix_11.purE	1x	TRUE	1	Bacteroides thetaiotaomicron VPI-5482
pBWBHTC5	argG	BT_RS18960	AGAAAGGTGATAATATTCGC	4879860	4881805	NC_004663	same	set3S0540	Mix_11	Mix_11.argG	1x	FALSE	0	Bacteroides thetaiotaomicron VPI-5482
pBWBHTC5	purE	BT_RS12735	TGCTTGTGTTTCTGACGCCT	3141372	3143801	NC_004663	same	set3S0547	Mix_11	Mix_11.purE	5x	TRUE	11	Bacteroides thetaiotaomicron VPI-5482
[truncated: 384 more rows]

## Sheet: Legend
Dataset	Description
Dataset EV4	Influence of gene orientation among expected hits
