# Supplementary material for: High-throughput protein characterization by complementation using DNA barcoded fragment libraries
Source: Mol Syst Biol. 2024 Oct 7;20(11):5. doi: 10.1038/s44320-024-00068-z (PMC11535334; doi:10.1038/s44320-024-00068-z)
Supplement: Supplementary file 7 — Data Set EV5 [file 44320_2024_68_MOESM7_ESM.xlsx]

## Sheet: hitTypes
background	locus_tag	at	confirmedByOverlap	fit	category
argG	AAFF19_15010	4	FALSE	16.3175	ExpectedNotDiverged
argG	AAFF27_09110	4	TRUE	5.8172	ExpectedNotDiverged
argG	BW25113_RS16445	4	TRUE	15.1214	ExpectedNotDiverged
argG	TK06_RS27850	4	FALSE	10.1062	ExpectedNotDiverged
aroA	AAFF19_14780	4	TRUE	11.0018	ExpectedNotDiverged
aroA	BSU_22600	4	TRUE	9.03935	ExpectedNotDiverged
aroA	BT_RS11065	3	FALSE	13.0966	Diverged
aroA	BW25113_RS04710	4	TRUE	11.4911	ExpectedNotDiverged
aroE	AAFF19_19275	4	FALSE	9.50595	ExpectedNotDiverged
aroE	BDW16_RS10815	3	TRUE	8.90657	Diverged
aroE	BSU_25660	4	TRUE	7.74288	ExpectedNotDiverged
aroE	BT_RS21260	4	FALSE	7.37228	ExpectedNotDiverged
aroE	BW25113_RS17015	4	TRUE	7.57816	ExpectedNotDiverged
aroE	TK06_RS20685	4	TRUE	8.97197	ExpectedNotDiverged
aroE	TK06_RS25240	4	TRUE	8.03943	ExpectedNotDiverged
cysA	BSU_15580	2	FALSE	8.43556	ValidateSuccess
cysA	TK06_RS10770	2	FALSE	8.15841	ValidateSuccess
cysH	BSU_32380	0	FALSE	13.5818	ValidateFailed
cysH	TK06_RS30185	4	FALSE	8.60648	ExpectedNotDiverged
hisC	AAFF19_05770	3	TRUE	13.0748	Diverged
hisC	AAGF34_01100	3	FALSE	11.3563	Diverged
hisC	BSU_22620	4	TRUE	10.6431	ExpectedNotDiverged
hisC	BT_RS00995	4	TRUE	10.0857	ExpectedNotDiverged
hisC	BW25113_RS10560	4	TRUE	13.7428	ExpectedNotDiverged
hisC	TK06_RS12685	2	TRUE	6.9008	ValidateSuccess
hisC	TK06_RS16245	4	TRUE	10.1225	ExpectedNotDiverged
hisG	BSU_34920	4	TRUE	9.65203	ExpectedNotDiverged
hisG	BW25113_RS10550	4	TRUE	6.29158	ExpectedNotDiverged
ilvD	BT_RS10530	4	TRUE	12.6928	ExpectedNotDiverged
ilvD	BW25113_RS19585	4	TRUE	11.8214	ExpectedNotDiverged
ilvD	TK06_RS22845	4	TRUE	14.5342	ExpectedNotDiverged
leuA	AAFF32_00205	4	FALSE	12.71	ExpectedNotDiverged
leuA	AAGF34_18985	4	FALSE	6.15941	ExpectedNotDiverged
leuA	BSU_28280	4	TRUE	12.2055	ExpectedNotDiverged
leuA	BW25113_RS00370	4	FALSE	13.0382	ExpectedNotDiverged
metB	AAFF19_12795	4	TRUE	12.9652	ExpectedNotDiverged
metB	BSU_11870	3	TRUE	11.262	Diverged
metB	BW25113_RS20435	4	TRUE	10.9717	ExpectedNotDiverged
metB	LRK54_RS05660	2	TRUE	11.0765	ValidateSuccess
metE	BW25113_RS19880	4	FALSE	15.8364	ExpectedNotDiverged
pheA	AAFF19_14770	4	TRUE	11.04	ExpectedNotDiverged
pheA	AAFF32_14500	4	TRUE	10.541	ExpectedNotDiverged
pheA	AAGF34_17290	4	FALSE	8.45411	ExpectedNotDiverged
pheA	BSU_27900	4	TRUE	11.4107	ExpectedNotDiverged
pheA	BT_RS19865	4	TRUE	11.6877	ExpectedNotDiverged
pheA	BW25113_RS13570	4	TRUE	11.8841	ExpectedNotDiverged
pheA	LRK54_RS00395	4	TRUE	11.9844	ExpectedNotDiverged
pheA	LRK54_RS17455	0	FALSE	5.63486	ValidateFailed
pheA	TK06_RS12690	4	TRUE	11.2256	ExpectedNotDiverged
pheA	TK06_RS20405	0	FALSE	7.6997	ValidateFailed
ppc	BDW16_RS00990	1	FALSE	6.16926	Cross-feeding
ppc	BW25113_RS18290	1	TRUE	7.15407	Cross-feeding
ppc	BW25113_RS20525	4	TRUE	14.2502	ExpectedNotDiverged
ppc	TK06_RS28425	1	FALSE	8.57091	Cross-feeding
proA	BSU_13130	4	FALSE	14.294	ExpectedNotDiverged
proA	BW25113_RS01230	4	TRUE	12.8508	ExpectedNotDiverged
proA	TK06_RS24925	4	TRUE	9.70686	ExpectedNotDiverged
proB	AAFF19_06010	4	TRUE	12.4269	ExpectedNotDiverged
proB	AAFF32_15825	4	FALSE	12.6725	ExpectedNotDiverged
proB	AAFF35_11135	3	TRUE	10.6897	Diverged
proB	AAGF34_00595	4	FALSE	12.8011	ExpectedNotDiverged
proB	BT_RS18750	4	FALSE	9.39945	ExpectedNotDiverged
proB	BW25113_RS01225	4	TRUE	13.6885	ExpectedNotDiverged
proB	BW25113_RS20525	0	TRUE	6.31193	ValidateFailed
proB	TK06_RS22845	0	FALSE	8.79368	ValidateFailed
proB	TK06_RS25450	4	TRUE	11.7026	ExpectedNotDiverged
purE	BDW16_RS07030	4	FALSE	11.6052	ExpectedNotDiverged
purE	BSU_06420	4	TRUE	10.0572	ExpectedNotDiverged
purE	BT_RS12735	4	TRUE	10.8181	ExpectedNotDiverged
purE	BW25113_RS02685	4	TRUE	12.6533	ExpectedNotDiverged
purE	TK06_RS20435	4	TRUE	12.3843	ExpectedNotDiverged
pyrD	AAFF19_12710	4	TRUE	9.08332	ExpectedNotDiverged
pyrD	AAFF27_14905	4	FALSE	12.878	ExpectedNotDiverged
pyrD	AAFF32_16215	4	TRUE	12.1109	ExpectedNotDiverged
pyrD	BDW16_RS07235	4	TRUE	11.5958	ExpectedNotDiverged
pyrD	BSU_15540	4	TRUE	11.6846	ExpectedNotDiverged
pyrD	BW25113_RS04900	4	FALSE	11.4287	ExpectedNotDiverged
pyrD	LRK54_RS15985	4	TRUE	10.5269	ExpectedNotDiverged
pyrD	TK06_RS11855	4	TRUE	12.6775	ExpectedNotDiverged
pyrD	TK06_RS26365	0	FALSE	8.38263	ValidateFailed
serA	BT_RS05820	4	FALSE	9.98591	ExpectedNotDiverged
serA	BW25113_RS15140	4	TRUE	11.1122	ExpectedNotDiverged
serA	TK06_RS19670	4	TRUE	11.0602	ExpectedNotDiverged
thrB	AAFF19_06970	4	TRUE	10.4176	ExpectedNotDiverged
thrB	AAFF32_00160	4	TRUE	14.1407	ExpectedNotDiverged
thrB	BDW16_RS16080	4	TRUE	13.4875	ExpectedNotDiverged
thrB	BSU_32240	3	TRUE	9.14752	Diverged
thrB	BW25113_RS00015	4	TRUE	9.70873	ExpectedNotDiverged
thrB	LRK54_RS10360	4	FALSE	11.1402	ExpectedNotDiverged
thrB	TK06_RS20845	4	TRUE	10.3989	ExpectedNotDiverged
trpA	AAFF19_07375	3	TRUE	12.4625	Diverged
trpA	AAFF35_06155	3	FALSE	12.3679	Diverged
trpA	BDW16_RS01180	4	FALSE	13.4037	ExpectedNotDiverged
trpA	BT_RS23500	1	TRUE	8.83222	Cross-feeding
trpA	BW25113_RS06570	4	TRUE	13.6524	ExpectedNotDiverged
trpA	TK06_RS20265	4	TRUE	14.32	ExpectedNotDiverged
proA	NA	-1	TRUE	9.05389	Untested
serA	NA	-1	FALSE	6.41823	Untested
leuA	NA	-1	FALSE	5.98325	Untested
serA	NA	-1	FALSE	7.73177	Untested
pyrD	NA	-1	FALSE	8.63908	Untested
metB	NA	-1	FALSE	6.63623	Untested
purE	NA	-1	FALSE	5.8011	Untested
purE	NA	-1	FALSE	5.97552	Untested
aroA	NA	-1	FALSE	9.05164	Untested
ilvD	NA	-1	FALSE	9.3832	Untested
metB	NA	-1	FALSE	6.08354	Untested
metB	NA	-1	FALSE	11.9075	Untested
metB	NA	-1	FALSE	6.31888	Untested
pheA	NA	-1	FALSE	10.9022	Untested
proA	NA	-1	TRUE	6.7914	Untested
thrB	NA	-1	FALSE	9.24316	Untested
aroE	NA	-1	FALSE	5.77504	Untested
ilvD	NA	-1	FALSE	8.70001	Untested
purE	NA	-1	FALSE	6.46495	Untested
metB	NA	-1	FALSE	6.93813	Untested
purE	NA	-1	FALSE	6.2151	Untested
thrB	NA	-1	FALSE	7.33855	Untested
metB	NA	-1	FALSE	5.42523	Untested
thrB	NA	-1	FALSE	5.89543	Untested
metE	NA	-1	FALSE	5.45282	Untested
pheA	NA	-1	FALSE	8.8869	Untested
metE	NA	-1	FALSE	7.39614	Untested
purE	NA	-1	FALSE	6.24334	Untested
metB	NA	-1	FALSE	5.30491	Untested
aroA	NA	-1	FALSE	6.51262	Untested
metE	NA	-1	FALSE	13.2229	Untested
metB	NA	-1	FALSE	5.87274	Untested
metB	NA	-1	FALSE	7.57634	Untested
pheA	NA	-1	FALSE	7.54369	Untested
metE	NA	-1	FALSE	5.77424	Untested
purE	NA	-1	FALSE	8.23254	Untested
proA	NA	-1	TRUE	8.4568	Untested
trpA	NA	-1	FALSE	6.02994	Untested
leuA	NA	-1	FALSE	6.72865	Untested
metE	NA	-1	FALSE	5.27358	Untested
ppc	NA	-1	FALSE	6.86725	Untested
serA	NA	-1	FALSE	6.03871	Untested
cysA	NA	-1	TRUE	7.48478	Untested
proA	NA	-1	TRUE	14.6509	Untested
pheA	NA	-1	FALSE	7.12342	Untested
pheA	NA	-1	FALSE	5.61255	Untested
serA	NA	-1	FALSE	7.71637	Untested
metB	NA	-1	FALSE	6.48278	Untested
metE	NA	-1	FALSE	7.76442	Untested
trpA	NA	-1	FALSE	9.47139	Untested
proA	NA	-1	TRUE	7.7829	Untested
hisG	NA	-1	FALSE	6.22572	Untested
serA	NA	-1	FALSE	5.24746	Untested
proA	NA	-1	FALSE	12.4291	Untested
pheA	NA	-1	FALSE	10.5071	Untested
ilvD	NA	-1	FALSE	11.8683	Untested
proA	NA	-1	TRUE	5.57053	Untested
proA	NA	-1	FALSE	9.85262	Untested
hisG	NA	-1	FALSE	8.70262	Untested
proA	NA	-1	TRUE	11.1849	Untested
pyrD	NA	-1	FALSE	7.29004	Untested

## Sheet: Legend
Dataset	Description
Dataset EV5	Hit fitness, overlap, category
