# Supplementary material for: High-throughput protein characterization by complementation using DNA barcoded fragment libraries
Source: Mol Syst Biol. 2024 Oct 7;20(11):5. doi: 10.1038/s44320-024-00068-z (PMC11535334; doi:10.1038/s44320-024-00068-z)
Supplement: Supplementary file 8 — Data Set EV6 [file 44320_2024_68_MOESM8_ESM.xlsx]

## Sheet: Sheet1
Locus	Change	Context	Function	Wild-type Sequence	Mutant Sequence
yphH	Deletion	Right after CGTCGTCTGCGACTGTGGACGTTATG (amino acid 255)	transcription factor related to metabolism and biofilm formation	GCTGC	-
pheA	Deletion, change	Right after TGATAACAAAAAGGCAACACTATGA	Amino acid biosynthesis	TGCGAGAGAAAATCAGCGCGCTGGATGAAAAATTATTAGCGTTACTGGCAGAACGGCGCGAACTGGCCGTCGAGGTGGGAAAAGCCAAACTGCTCTCGCATCGCCCGGTACGTGATATTGATCGTGAACGCGATTTGCTGGAAAGATTAATTACGCTCGGTAAAGCGCACCATCTGGACGCCCATTACATTACTCGCCTGTTCCAGCTCATCATTGAAGATTCCGTATTAACTCAGCAGGCTTTGCTCCAACAACATCTCAATAAAATTAATCCGCACTCAGCACGCATCGCTTTTCTCGGCCCCAAAGGTTCTTATTCCCATCTTGCGGCGCGCCAGTATGCTGCCCGTCACTTTGAGCAATTCATTGAAAGTGGCTGCGCCAAATTTGCCGATATTT…	TTCGAAGTTCCTATTCTCTAGAAAGTATAGGAACTTCAGAGCGCTTTTGAAGCTCACGCTGCCGCAAGCACTCAGGGCGCAAGGGCTGCTAAAGGAAGCGGAACACGTAGAAAGCCAGTCCGCAGAAACGGTGCTGACCCCGGATGAATGTCAGCTACTGGGCTATCTGGACAAGGGAAAACGCAAGCGCAAAGAGAAAGCAGGTAGCTTGCAGTGGGCTTACATGGCGATAGCTAGACTGGGCGGTTTTATGGACAGCAAGCGAACCGGAATTGCCAGCTGGGGCGCCCTCTGGTAAGGTTGGGAAGCCCTGCAAAGTAAACTGGATGGCTTTCTTGCCGCCAAGGATCTGATGGCGCAGGGGATCAAGATCTGATCAAGAGACAGGATGAGGATCGT…
Intergenic	Point deletion	After bglF	N/A	GCCCTCTACCGCTTTGCGGCAAAACTCCAAAAAAAAAACCTGAAAAAAACGGC	GCCCTCTACCGCTTTGCGGCAAAACTCCAAAAAAAAACCTGAAAAAAACGGC
maoP	Insertion	AAACATTATCCACGTGGATTCTCTCGTCATGGTGATTTCACCAT	Stress induced mutagenesis, biofilm formation	N/A	CAAAGAGGCACAACTGCTTGAGCGTCATGGTGATTTCACCAT
Intergenic	Insertion	After hemG	N/A	TTCCTCTTGTCAGGCCGGAATAACTCCCTATAATGCGCC	TTCCTCTTGTCAGGCCGGAATAAACTCCCTATAATGCGCC
Styr-44	Change	Styr-44	Ribosomal operon, 23S rRNA	CTTTAAAAATCTGGATCAAGCTGAAAATTGAAACACTGAACAACGAGAGTTGTTCGTGAGTCTCTCAAATTTTCGCAACACGATGATGAATCGAAAGAAACATCTTCGG	CTTTAAAAATCTGGATCAAGCTGAAAATTGAAACACTGAACAATGAAAGTTGTTCGTGAGTCTCTCAAATTTTCGCAACTC---------TGAAGTGAAACATCTTCGG
aceE	Point mutation	R767C	pyruvate dehydrogenase	N/A	R767C, (C to T point mutation)
Intergenic	insertion	Before ghrA (insertion sequent Tn)	tRNA-Ser	N/A	GGGATTCGAACCCATAAGCGCTAACTTAAGGGTTGTGGTATTACGCCTGATATGATTTAACGTGCCGATGAATTACTCTCACGATAACTGGTCAGCAATTCTGGCCCATATTGGTAAGCCCGAAGAACTGGATACTTCGGCACGTAATGCCGGGGCTCTAACCCGCCGCCGCGAAATTCGTGATGCTGCAACTCTGCTACGTCTGGGGCTGGCTTACGGCCCCGGGGGGATGTCATTACGTGAAGTCACTGCATGGGCTCAGCTCCATGACGTTGCAACATTATCTGACGTGGCTCTCCTGAAGCGGCTGCGGAATGCCGCCGACTGGTTTGGCATACTTGCCGCACAAACACTTGCTGTACGCGCCGCAGTTACGGGTTGTACAAGCGGAAAGAGATT…
stfP, tfaE, tfaP, ymfS, prophage tail hypothetic protein	Many changes	Right after ACGGCTCTCGAAAACCTTGGTTTGGGAGAA	Prophage related CDSs	"----------------------------------------------------------------------------------------------------------------------------------------------------------------------------------------------------------------------------------------------------------------------------------------------------------GGAGCAAAACTCAATGCAGCAACGGCTACATTAGGACGCACCGGTTTCATAGCTATACCGGTTATGATTGGTGGTATTGAGCAATCAGTAATCATTCAGT…	GGCTCTGCATTACCTGTTGGTGTCCCGGTTCCGTGGCCTTCAGCCACTCCGCCAACAGGCTGGCTGAAATGCAATGGTGCCGCTTTTTCTGCTGAAGAATACCCGGAACTGGCAAAGGCTTATCCGACAAATAAATTGCCTGATTTACGTGGTGAGTTTATTCGTGGCTGGGATGACGGGCGGGGGATTGATACAGGTCGCTCTATTTTAAGTATTCAGGGGTATGCAACGGAGGATCATGCTCATGGATTACCGTCAAGATCCACGATTGTGACTGATGCAACGATTAATTTCTATT-----------------------------------------------------------------------------------------------------…
Intergenic	Insertion sequence	After flhD	DNA-binding transcriptional dual regulator	N/A	Insertion sequence

## Sheet: Legend
Dataset	Description
Dataset EV6	Comparison of ΔpheA strain and wild-type
