# Supplementary material for: High-throughput protein characterization by complementation using DNA barcoded fragment libraries
Source: Mol Syst Biol. 2024 Oct 7;20(11):5. doi: 10.1038/s44320-024-00068-z (PMC11535334; doi:10.1038/s44320-024-00068-z)
Supplement: Supplementary file 9 — Data Set EV7 [file 44320_2024_68_MOESM9_ESM.xlsx]

## Sheet: Sheet1
Primer #	Primer Name	Sequence	Comments
BWB1415	Fw_AdhI_2x_pAD200	cgtcctgacgcactgtcTAGGGATAACAGGGTAATG	Fw to create the two Eam1105I (AhdI) sites on pAD200 (pAMD200) for genomic fragment TA cloning
BWB1416	Rv_AdhI_2x_pAD200	attgtcgacatatggtcTGAATTCTTTTCTCTATCACTG	Rv to create the two Eam1105I (AhdI) sites on pAD200 (pAMD200) for genomic fragment TA cloning
BWB1417	Fw_Sq_pBWB500_1	gcgagtttacgggttgttaaac	Sq of pBWB500 1, Fw (possible cPCR)
BWB1418	Fw_Sq_pBWB500_2	gacccactttcacatttaagttg	Sq of pBWB500 2, Fw
BWB1419	Rv_Sq_pBWB500_1	gtaagccatttccgctcgcc	Sq of pBWB500 3, Rv (recreation of BWB207)
BWB1420	Rv_Sq_pBWB500_2	GATAAGAGACGGAAGTTATGGAGC	Sq of pBWB500 4, Rv (possible cPCR)
BWB1421	Fw_pBWB500_Ts_linearization	actgtcTAGGGATAACAGGG	Fw_Linearization of pBWB500_V1 (end at the Ts)
BWB1422	Rv_pBWB500_Ts_linearization	atggtctgaattcttttctctatcac	Rv_Linearization of pBWB500_V1 (end at the Ts)
BWB1423	Fw_pBWB500_G/C_linearization	cactgtcTAGGGATAACAGGG	Fw_Linearization of pBWB500_V2 (end a G/C clamp)
BWB1424	Rv_pBWB500_G/C_linearization	catatggtctgaattcttttctctatc	Rv_Linearization of pBWB500_V2 (end a G/C clamp)
BWB1427	Fw-mRFP w/ RBS_JBp00059	caaaagatcttttaagaaggagatatacatatg	For control experiments comparing blunt, T-addition (from restriction enzyme)
BWB1428	Rv-mRFP w/ RBS_JBp00059	cttaagcaccggtggagtgac	For control experiments comparing blunt, T-addition (from restriction enzyme)
BWB1429	Fw-pBWB500+Barcode	GTCGACCTGCAGCGTACGNNNNNNNNNNNNNNNNNNNNAGAGACCTCGTGGACATCactgtcTAGGGATAACAGGG	To be paired with BWB1422 for preparing more barcoded inserts.
BWB1430	Fw-U2 added to pBWB500	AGAGACCTCGTGGACATCactgtcTAGGGATAACAGGG	To create slightly more template for then adding barcode later
BWB1431	Fw-improved barcode for	GTCGACCTGCAGCGTACGNNNNNNNNNNNNNNNNNNNNAGAGACCTCGTGGACATCactg	New version of the barcoding primer.
BWB1432	Fw-remove T7, GG site	gggatatattccgcttcctcg	To remove the T7 promoter and golden gate site in pBWB500 (pAD200)
BWB1433	Rv-remove T7, GG site	ggtataaacgcagaaaggcc	To remove the T7 promoter and golden gate site in pBWB500 (pAD200)
BWB1434	Fw-Add GG Fw site b/f term	CTCCATAACTTCCGTCTCTTATCactgtcTAGGGATAACAGGG	To add back the Golden gate site to the pBWB500 to have potential for adding barcoding with it
BWB1435	Rv-Add GG Fw site b/f term	CATAGTAACATGTCGTCTCTCAGCatggtctgaattcttttctctatcac	To add back the Golden gate site to the pBWB500 to have potential for adding barcoding with it
BWB1436	Fw-Add GG Rv site b/f term	CATAGTAACATGTCGTCTCTCAGCactgtcTAGGGATAACAGGG	To add back the Golden gate site, but in the reverse orientation like AdamD recommended
BWB1437	Rv-Add GG Rv site b/f term	CTCCATAACTTCCGTCTCTTATCatggtctgaattcttttctctatcac	To add back the Golden gate site, but in the reverse orientation like AdamD recommended
BWB1438	Fw-BWB506-barcode-U2-METa	CTGTCTCTTATACACATCTGTCGACCTGCAGCGTACGNNNNNNNNNNNNNNNNNNNNAGAGACCTCGTGGACATCactg	Adds on barcode, U2, and the METa 19 nt gibson like overhang
BWB1439	Rv-BWB506-METa	CTGTCTCTTATACACATCTatggtctgaattcttttctctatcactg	Adds on METa overhang
BWB1440	Fw-mRFP-METa-test	AGATGTGTATAAGAGACAGtttaagaaggagatatacatatggcgag	Approximation of METa overhang on mRFP to check assembly and then expression
BWB1441	Rv-mRFP-METa-test	AGATGTGTATAAGAGACAGttaagcaccggtggagtgac	Approximation of METa overhang on mRFP to check assembly and then expression
BWB1442	5Phos_METagA1	/5Phos/CTGTCTCTTATACACATCT	Transposase Oligo, has 5' phosphate group
BWB1443	METagA2	AGATGTGTATAAGAGACAG	Transposase Oligo
BWB1444	Fw-NewGG_Front_pBWB506	agtccaAGAGACCTCGTGGACATC	To add front BsmBI site for Golden Gate workflow. Makes pBWB508
BWB1445	Rv-NewGG_Front_pBWB506	GAGACGttttctctatcactgatagggagtg	To add front BsmBI site for Golden Gate workflow (it has a chance of not working, so I may redesign to be longer). Makes pBWB508
BWB1446	Fw-NewGG_Back_pBWB508	GAGACGTAGGGATAACAGGGTAATGGATC	To add back BsmBI site for Golden Gate workflow. Makes pBWB509
BWB1447	Rv-NewGG_Back_pBWB508	GCTGACGATGTCCACGAGGTCTCTTG	To add back BsmBI site for Golden Gate workflow. Makes pBWB509
BWB1448	Fw-pBWB509-BRCD-U2-METa	CTGTCTCTTATACACATCTGTCGACCTGCAGCGTACGNNNNNNNNNNNNNNNNNNNNAGAGACCTCGTGGACATCGTC	Adds on barcode, U2, and the METa 19 nt gibson like overhang, but in Golden Gate context
BWB1449	Rv-pBWB509-METa	CTGTCTCTTATACACATCTTGGACTGAGACGttttctctatcac	Adds on METa overhang, but in Golden Gate context.
BWB1450	5Phos_METagA2	/5Phos/AGATGTGTATAAGAGACAG	Adds a 5'Phos to BWB1443
BWB1451	Fw-mRFP-METa-test_5Phos	/5Phos/AGATGTGTATAAGAGACAGtttaagaaggagatatacatatggcgag	Adds a 5'Phos to BWB1440
BWB1452	Rv-mRFP-METa-test_5Phos	/5Phos/AGATGTGTATAAGAGACAGttaagcaccggtggagtgac	Adds a 5'Phos to BWB1441
BWB1453	5Phos_METagA1_HPLC	/5Phos/CTGTCTCTTATACACATCT	Adding HPLC purification to the ME oligo
BWB1454	METagA2_HPLC	AGATGTGTATAAGAGACAG	Adding HPLC purification to the ME oligo
BWB1455	Fw-Fragment+barcode	gtgatagagaaaagaattcagaccat	For version without ME or GG linear PCR of fragment + barcode
BWB1456	Fw-Fragment+barcode	cagtGATGTCCACGAGGTCTC	For version without ME or GG linear PCR of fragment + barcode
BWB1457	Biotinylated capture primer	/5Biosg/gtGATGTCCACGAGGTCTCT	Biotinylated primer for using streptavadin beads to capture the fragments I want. Mostly U1.
BWB1458	Fw-Fragment+barcode_Phos	/5Phos/gtgatagagaaaagaattcagaccat	BWB1455 + phos + HPLC. Prep for ligation to PacBio bell adapter. No GG, ME vector.
BWB1459	Rv-Fragment+barcode_Phos	/5Phos/cagtGATGTCCACGAGGTCTC	BWB1456 + phos + HPLC. Prep for ligation to PacBio bell adapter. No GG, ME vector.
BWB1460	Fw-Gib-BB_JE-pBWB511	cattctaaaaccttaaatacagttggaacctcttacgtgc	Jasmine's Gibson assembly of new complementation vector with Kanamycin resistance
BWB1461	Rv-Gib-BB_JE-pBWB511	cgttttttattggtgagaatactagtaacaacttatatcgtatggg	Jasmine's Gibson assembly of new complementation vector with Kanamycin resistance
BWB1462	Fw-Gib-IN_JE-pBAV-T5-gfp	cgatataagttgttactagtattctcaccaataaaaaacgcc	Jasmine's Gibson assembly of new complementation vector with Kanamycin resistance
BWB1463	Rv-Gib-IN_JE-pBAV-T5-gfp	gcacgtaagaggttccaactgtatttaaggttttagaatgcaagg	Jasmine's Gibson assembly of new complementation vector with Kanamycin resistance
BWB1464	Fw-SapI-Front	ttcAGTCCAAGAGACCTCGTG	To put SapI site in front of barcoded fragment (replacing BsmBI site)
BWB1465	Rv-SapI-Front	gagcTTTTCTCTATCACTGATAGGG	To put SapI site in front of barcoded fragment (replacing BsmBI site)
BWB1466	Fw-SapI-Back	agcTAGGGATAACAGGGTAATGG	To put SapI site behind barcoded fragment (replacing BsmBI site)
BWB1467	Rv-SapI-Back	cttcGCTGACGATGTCCACGAG	To put SapI site behind barcoded fragment (replacing BsmBI site)
BWB1468	Fw-Sq-p15A	ggcgagcggaaatggcttac	Sequencing primer (p15A)
BWB1469	Fw-Sq-oriT	gcacctgTTCTTGCTTAtCG	Sequencing primer (intergenic to oriT)
BWB1470	Rv-Sq-Intergenic	cgatatctggcgaaaatGAGAC	Sequencing primer (intergenic)
BWB1471	Fw-BB-Gib_ME_SapI	CTGTCTCTTATACACATCTGTCGACCTGCAGCGTACGNNNNNNNNNNNNNNNNNNNNAGAGACCTCGTGGACATCG	Preparation of backbone for mosaic ends tagmentation with SapI sites for GG. HPLC purified
BWB1472	Rv-BB-Gib_ME_SapI	CTGTCTCTTATACACATCTTGGACTGAAGAGCttttctctatc	Preparation of backbone for mosaic ends tagmentation with SapI sites for GG
BWB1473	Fw-Frag+BC_Phos_ME_SapI	/5Phos/GTCCAAGATGTGTATAAGAGACAG	For libraries starting with B. subtilis. pBWB515, others were pBWB513. For PacBio prep. Phos+HPLC
BWB1474	Rv-Frag+BC_Phos_ME_SapI	/5Phos/GACGATGTCCACGAGGTCTC	For libraries starting with B. subtilis. pBWB515, others were pBWB513. For PacBio prep. Phos+HPLC
BWB1475	Fw-Bsub_frag_CysA	AAGATGTGTATAAGAGACAGCTGCATGAATAAGGAGCTGC	To Gibson in B. subtilis fragment for CysA KO to pBWB515
BWB1476	Rv-Bsub_frag_CysA	CAGATGTGTATAAGAGACAGCAAGGTCGCATTTAATGTAGAC	To Gibson in B. subtilis fragment for CysA KO to pBWB515
BWB1477	Fw-N2E2_frag_CysA	AAGATGTGTATAAGAGACAGGACAGCGCTGAAGGTTTTTC	To Gibson in N2E2 fragment for CysA KO to pBWB515
BWB1478	Rv-N2E2_frag_CysA	CAGATGTGTATAAGAGACAGTTGCCTGCTGGTTCATCCAAG	To Gibson in N2E2 fragment for CysA KO to pBWB515
BWB1479	Fw-Bsub_frag_CysH	AAGATGTGTATAAGAGACAGCGTGGAATTAGACGCGAGCT	To Gibson in B. subtilis fragment for CysH KO to pBWB515
BWB1480	Rv-Bsub_frag_CysH	CAGATGTGTATAAGAGACAGAAGCACCGCAACGGAGTATTG	To Gibson in B. subtilis fragment for CysH KO to pBWB515
BWB1481	Fw-N2E2_frag_hisC	AAGATGTGTATAAGAGACAGCTCAAGGTGCTGGGTTCCTAC	To Gibson in N2E2 fragment for hisC KO to pBWB515
BWB1482	Rv-N2E2_frag_hisC	CAGATGTGTATAAGAGACAGTCAGATCGTTGGAGTTCATAG	To Gibson in N2E2 fragment for hisC KO to pBWB515
BWB1483	Fw-3H11-frag_metB	AAGATGTGTATAAGAGACAGACGATGAGATCACGCGCTTC	To Gibson in 3H11 fragment for metB KO to pBWB515
BWB1484	Rv-3H11-frag_metB	CAGATGTGTATAAGAGACAGTGCGCATTGCCACCTATTTC	To Gibson in 3H11 fragment for metB KO to pBWB515
BWB1485	Fw-10B01-frag_metB	AAGATGTGTATAAGAGACAGGTCTCGGTGAACTTGCCGTC	To Gibson in 10B01 fragment for metB KO to pBWB515
BWB1486	Rv-10B01-frag_metB	CAGATGTGTATAAGAGACAGCAATGCGAATTGAAAATGACG	To Gibson in 10B01 fragment for metB KO to pBWB515
BWB1487	Fw-N2E2-frag_pheA	AAGATGTGTATAAGAGACAGAAGCGTGTCATGGAGCGCAAC	To Gibson in N2E2 fragment for pheA KO to pBWB515
BWB1488	Rv-N2E2-frag_pheA	CAGATGTGTATAAGAGACAGCGGCGCCCGTCAATACGGTG	To Gibson in N2E2 fragment for pheA KO to pBWB515
BWB1489	Fw-10B01-frag_pheA	AAGATGTGTATAAGAGACAGCGTGAATGGACTCGTGCGCC	To Gibson in 10B01 fragment for pheA KO to pBWB515
BWB1490	Rv-10B01-frag_pheA	CAGATGTGTATAAGAGACAGGTGCGCGGCGCAGGAACTGG	To Gibson in 10B01 fragment for pheA KO to pBWB515
BWB1491	Fw-N2E2-frag_pheA_2	AAGATGTGTATAAGAGACAGAAAAAACGATTCAGCCCGAAC	To Gibson in N2E2 fragment for pheA KO to pBWB515, 2
BWB1492	Rv-N2E2-frag_pheA_2	CAGATGTGTATAAGAGACAGTTGCAGCTCAGGCGTATTGAAG	To Gibson in N2E2 fragment for pheA KO to pBWB515, 2
BWB1493	Fw-Btheta-frag_pheA	AAGATGTGTATAAGAGACAGACACTGGCCAATGTCTGCTAC	To Gibson in B. theta fragment for pheA KO to pBWB515
BWB1494	Rv-Btheta-frag_pheA	CAGATGTGTATAAGAGACAGAGTATTTTACTCAGAGAAGTATAGG	To Gibson in B. theta fragment for pheA KO to pBWB515
BWB1495	Fw-Ecoli_frag_ppc_1	AAGATGTGTATAAGAGACAGGCATCCGGCACTGTTGCCAAAC	To Gibson in E. coli fragment for proB KO to pBWB515; Was laballed proB wrongly
BWB1496	Rv-Ecoli_frag_ppc_1	CAGATGTGTATAAGAGACAGACATCACAAACAGAACGCTC	To Gibson in E. coli fragment for proB KO to pBWB515; Was labelled proB wrongly
BWB1497	Fw-Ecoli_frag_ppc_2	AAGATGTGTATAAGAGACAGATGATTGCTGCAATTATCATG	To Gibson in E. coli fragment for ppc KO to pBWB515; was the original ppc (other fragment)
BWB1498	Rv-Ecoli_frag_ppc_2	CAGATGTGTATAAGAGACAGAATCTTTAATTTTTTCCGCTTC	To Gibson in E. coli fragment for ppc KO to pBWB515
BWB1499	Fw-Sphingo_frag_ppc	AAGATGTGTATAAGAGACAGAGAGCGATCTCGGCCGGGGTC	To Gibson in Sphingomonas koreensis fragment for ppc KO to pBWB515
BWB1500	Rv-Sphingo_frag_ppc	CAGATGTGTATAAGAGACAGTTCCTTCACTATGCCGAGGG	To Gibson in Sphingomonas koreensis fragment for ppc KO to pBWB515
BWB1501	Fw-N2E2-frag_ppc	AAGATGTGTATAAGAGACAGGAGCAGGCGGCGCAGTTGGC	To Gibson in N2E2 fragment for ppc KO to pBWB515
BWB1502	Rv-N2E2-frag_ppc	CAGATGTGTATAAGAGACAGCGGCTCGACACCGCAGGCCAG	To Gibson in N2E2 fragment for ppc KO to pBWB515
BWB1503	Fw-N2E2-frag_proB	AAGATGTGTATAAGAGACAGGGAAACCCTGGACCCATCCTTG	To Gibson in N2E2 fragment for proB KO to pBWB515
BWB1504	Rv-N2E2-frag_proB	CAGATGTGTATAAGAGACAGTTGCGTACTCACCGATGGCTAC	To Gibson in N2E2 fragment for proB KO to pBWB515
BWB1505	Fw-N2E2-frag_pyrD	AAGATGTGTATAAGAGACAGATCTCCGCACCAGGACGACG	To Gibson in N2E2 fragment for pyrD KO to pBWB515
BWB1506	Rv-N2E2-frag_pyrD	CAGATGTGTATAAGAGACAGGCGCCGCACAGACAAATGGC	To Gibson in N2E2 fragment for pyrD KO to pBWB515
BWB1507	Fw-Btheta-frag-serA	AAGATGTGTATAAGAGACAGAGTAGAACAGATACGCCCTC	To Gibson in B. theta fragment for serA KO to pBWB515
BWB1508	Rv-Btheta-frag-serA	CAGATGTGTATAAGAGACAGAAGGGGAAAAAATCAAAGGAATG	To Gibson in B. theta fragment for serA KO to pBWB515
BWB1509	Fw-Btheta-frag-trpA	AAGATGTGTATAAGAGACAGCAGAATCGCTCCCTCTTCTTC	To Gibson in B. theta fragment for trpA KO to pBWB515
BWB1510	Rv-Btheta-frag-trpA	CAGATGTGTATAAGAGACAGAATACCCCATGAATAAAGTAC	To Gibson in B. theta fragment for trpA KO to pBWB515
BWB1511	Rv-10B01-frag-pheA	CGACAGATGTGTATAAGAGACAGcaggaactggagttctaggcgg	Pair with BWB1489.
BWB1512	Fw-N2E2-frag-ppc	AGATGTGTATAAGAGACAGcagttggctgctcaggctatg	To Gibson in N2E2 frag for ppc KO into pBWB515
BWB1513	Rv-N2E2-frag-ppc	AGATGTGTATAAGAGACAGgacaccgcaggccaggtaac	To Gibson in N2E2 frag for ppc KO into pBWB515

## Sheet: Legend
Dataset	Description
Dataset EV7	Primers
