# Supplementary material for: High-throughput protein characterization by complementation using DNA barcoded fragment libraries
Source: Mol Syst Biol. 2024 Oct 7;20(11):5. doi: 10.1038/s44320-024-00068-z (PMC11535334; doi:10.1038/s44320-024-00068-z)
Supplement: Supplementary file 10 — Data Set EV8 [file 44320_2024_68_MOESM10_ESM.zip]

Archive with 7 entries (6 files):
- Dataset_EV9_Revised/
- Dataset_EV9_Revised/pbwb515_mRFP.gb
- __MACOSX/Dataset_EV9_Revised/._pbwb515_mRFP.gb
- Dataset_EV9_Revised/MSB-2024-12412-Dataset_EV8_legend.xlsx
- __MACOSX/Dataset_EV9_Revised/._MSB-2024-12412-Dataset_EV8_legend.xlsx
- Dataset_EV9_Revised/pBWB513_sapI.gb
- __MACOSX/Dataset_EV9_Revised/._pBWB513_sapI.gb
