# Supplementary material for: High-throughput protein characterization by complementation using DNA barcoded fragment libraries
Source: Mol Syst Biol. 2024 Oct 7;20(11):5. doi: 10.1038/s44320-024-00068-z (PMC11535334; doi:10.1038/s44320-024-00068-z)
Supplement: Supplementary file 10 — Data Set EV8 [file 44320_2024_68_MOESM10_ESM.zip › Dataset_EV9_Revised/pbwb515_mRFP.gb]

LOCUS       pBWB514_U1_SapI_Front_a 3674 bp ds-DNA     circular     19-SEP-2023
DEFINITION  .
COMMENT     Imported using the Genbank importer. File name: pAD200.gb
            ApEinfo:methylated:1
FEATURES             Location/Qualifiers
     misc_feature    1..627
                     /label="tetR"
                     /ApEinfo_revcolor="#f58a5e"
                     /ApEinfo_fwdcolor="#f58a5e"
                     /note="ApEinfo_revcolor: green ApEinfo_graphicformat: arrow_data {{0 1 2 0 0 -1} {} 0}width 5 offset 0"
     primer          533..554
                     /label="BWB1417"
                     /note="sequence: gcgagtttacgggttgttaaac"
                     /ApEinfo_revcolor="#85dae9"
                     /ApEinfo_fwdcolor="#85dae9"
     misc_feature    628..700
                     /label="tet promoter region"
                     /ApEinfo_revcolor="#b1ff67"
                     /ApEinfo_fwdcolor="#b1ff67"
                     /note="ApEinfo_revcolor: green ApEinfo_graphicformat: arrow_data {{0 1 2 0 0 -1} {} 0}width 5 offset 0"
     misc_feature    649..667
                     /label="Q2 operator (TetR )"
                     /ApEinfo_revcolor="#800080"
                     /ApEinfo_fwdcolor="#800080"
                     /note="ApEinfo_revcolor: green ApEinfo_graphicformat: arrow_data {{0 1 2 0 0 -1} {} 0}width 5 offset 0"
     misc_feature    649..667
                     /label="Q1 operator (tetR)"
                     /ApEinfo_revcolor="#800080"
                     /ApEinfo_fwdcolor="#800080"
                     /note="ApEinfo_revcolor: green ApEinfo_graphicformat: arrow_data {{0 1 2 0 0 -1} {} 0}width 5 offset 0"
     misc_feature    701..713
                     /label="GG_BsmBI_Site"
                     /ApEinfo_revcolor="#75c6a9"
                     /ApEinfo_fwdcolor="#75c6a9"
     misc_feature    714..732
                     /label="Front"
                     /ApEinfo_revcolor="#c6c9d1"
                     /ApEinfo_fwdcolor="#c6c9d1"
     misc_feature    733..752
                     /label="RBS(JBEI biobricks)"
                     /ApEinfo_revcolor="#800000"
                     /ApEinfo_fwdcolor="#800000"
                     /note="ApEinfo_revcolor: green ApEinfo_graphicformat: arrow_data {{0 1 2 0 0 -1} {} 0}width 5 offset 0"
     misc_feature    753..1430
                     /label="mRFP"
                     /ApEinfo_revcolor="#ff0080"
                     /ApEinfo_fwdcolor="#ff0080"
                     /note="ApEinfo_revcolor: green ApEinfo_graphicformat: arrow_data {{0 1 2 0 0 -1} {} 0}width 5 offset 0"
     CDS             753..1430
                     /label="Translation 753-1430"
                     /translation="MASSEDVIKEFMRFKVRMEGSVNGHEFEIEGEGEGRPYEGTQTAKLKVTKGGPLPFAWDILSPQFQYGSKAYVKHPADIPDYLKLSFPEGFKWERVMNFEDGGVVTVTQDSSLQDGEFIYKVKLRGTNFPSDGPVMQKKTMGWEASTERMYPEDGALKGEIKMRLKLKDGGHYDAEVKTTYMAKKPVQLPGAYKTDIKLDITSHNEDYTIVEQYERAEGRHSTGA*"
     misc_feature    1431..1449
                     /label="Back"
                     /ApEinfo_revcolor="#b1ff67"
                     /ApEinfo_fwdcolor="#b1ff67"
     misc_feature    complement(1450..1467)
                     /label="U2"
                     /ApEinfo_revcolor="#85dae9"
                     /ApEinfo_fwdcolor="#85dae9"
                     /note="ApEinfo_revcolor: cyan ApEinfo_graphicformat: arrow_data {{0 1 2 0 0 -1} {} 0}width 5 offset 0"
     misc_feature    1468..1487
                     /label="Barcode"
                     /ApEinfo_revcolor="#b1ff67"
                     /ApEinfo_fwdcolor="#b1ff67"
     misc_feature    complement(1488..1505)
                     /label="U1"
                     /ApEinfo_revcolor="#85dae9"
                     /ApEinfo_fwdcolor="#85dae9"
                     /note="ApEinfo_revcolor: cyan ApEinfo_graphicformat: arrow_data {{0 1 2 0 0 -1} {} 0}width 5 offset 0"
     misc_feature    complement(1506..1518)
                     /label="GG_BsmBI_Site"
                     /ApEinfo_revcolor="#75c6a9"
                     /ApEinfo_fwdcolor="#75c6a9"
     misc_feature    1519..1536
                     /label="I-SceI site"
                     /ApEinfo_revcolor="#85dae9"
                     /ApEinfo_fwdcolor="#85dae9"
                     /note="ApEinfo_revcolor: cyan ApEinfo_graphicformat: arrow_data {{0 1 2 0 0 -1} {} 0}width 5 offset 0"
     misc_feature    1537..1560
                     /label="oAD232_FORWARD"
                     /ApEinfo_revcolor="#ffef86"
                     /ApEinfo_fwdcolor="#ffef86"
                     /note="ApEinfo_revcolor: #ffff00 ApEinfo_graphicformat: arrow_data {{0 1 2 0 0 -1} {} 0}width 5 offset 0"
     misc_feature    1561..1689
                     /label="dbI terminator"
                     /ApEinfo_revcolor="#c6c9d1"
                     /ApEinfo_fwdcolor="#c6c9d1"
                     /note="ApEinfo_revcolor: green ApEinfo_graphicformat: arrow_data {{0 1 2 0 0 -1} {} 0}width 5 offset 0"
     misc_feature    1694..2405
                     /label="p15A"
                     /ApEinfo_revcolor="#808080"
                     /ApEinfo_fwdcolor="#808080"
                     /note="ApEinfo_revcolor: green ApEinfo_graphicformat: arrow_data {{0 1 2 0 0 -1} {} 0}width 5 offset 0"
     primer          complement(1747..1766)
                     /label="BWB1419"
                     /note="sequence: gtaagccatttccgctcgcc"
                     /ApEinfo_revcolor="#d59687"
                     /ApEinfo_fwdcolor="#d59687"
     misc_feature    2473..2698
                     /label="oriT"
                     /ApEinfo_revcolor="#ff00ff"
                     /ApEinfo_fwdcolor="#ff00ff"
                     /note="ApEinfo_revcolor: #ff00ff ApEinfo_graphicformat: arrow_data {{0 1 2 0 0 -1} {} 0}width 5 offset 0"
     misc_feature    2699..2716
                     /label="oriT"
                     /ApEinfo_revcolor="#ff00ff"
                     /ApEinfo_fwdcolor="#ff00ff"
                     /note="locus_tag: oriT(1) ApEinfo_revcolor: #ff00ff ApEinfo_graphicformat: arrow_data {{0 1 2 0 0 -1} {} 0}width 5 offset 0"
     misc_feature    2762..2867
                     /label="To (terminator ?)"
                     /ApEinfo_revcolor="#808000"
                     /ApEinfo_fwdcolor="#808000"
                     /note="ApEinfo_revcolor: green ApEinfo_graphicformat: arrow_data {{0 1 2 0 0 -1} {} 0}width 5 offset 0"
     misc_feature    2883..3542
                     /label="cmR2"
                     /ApEinfo_revcolor="#85dae9"
                     /ApEinfo_fwdcolor="#85dae9"
                     /note="ApEinfo_revcolor: green ApEinfo_graphicformat: arrow_data {{0 1 2 0 0 -1} {} 0}width 5 offset 0"
ORIGIN
        1 ttaagaccca ctttcacatt taagttgttt ttctaatccg catatgatca attcaaggcc
       61 gaataagaag gctggctctg caccttggtg atcaaataat tcgatagctt gtcgtaataa
      121 tggcggcata ctatcagtag taggtgtttc cctttcttct ttagcgactt gatgctcttg
      181 atcttccaat acgcaaccta aagtaaaatg ccccacagcg ctgagtgcat ataatgcatt
      241 ctctagtgaa aaaccttgtt ggcataaaaa ggctaattga ttttcgagag tttcatactg
      301 tttttctgta ggccgtgtac ctaaatgtac ttttgctcca tcgcgatgac ttagtaaagc
      361 acatctaaaa cttttagcgt tattacgtaa aaaatcttgc cagctttccc cttctaaagg
      421 gcaaaagtga gtatggtgcc tatctaacat ctcaatggct aaggcgtcga gcaaagcccg
      481 cttatttttt acatgccaat acaatgtagg ctgctctaca cctagcttct gggcgagttt
      541 acgggttgtt aaaccttcga ttccgacctc attaagcagc tctaatgcgc tgttaatcac
      601 tttactttta tctaatctag acatcattaa ttcctaattt ttgttgacac tctatcgttg
      661 atagagttat tttaccactc cctatcagtg atagagaaaa GCTCTTCAGT CCAAGATGTG
      721 TATAAGAGAC AGtttaagaa ggagatatac atatggcgag tagcgaagac gttatcaaag
      781 agttcatgcg tttcaaagtt cgtatggaag gttccgttaa cggtcacgag ttcgaaatcg
      841 aaggtgaagg tgaaggtcgt ccgtacgaag gtacccagac cgctaaactg aaagttacca
      901 aaggtggtcc gctgccgttc gcttgggaca tcctgtcccc gcagttccag tacggttcca
      961 aagcttacgt taaacacccg gctgacatcc cggactacct gaaactgtcc ttcccggaag
     1021 gtttcaaatg ggaacgtgtt atgaacttcg aagacggtgg tgttgttacc gttacccagg
     1081 actcctccct gcaagacggt gagttcatct acaaagttaa actgcgtggt accaacttcc
     1141 cgtccgacgg tccggttatg cagaaaaaaa ccatgggttg ggaagcttcc accgaacgta
     1201 tgtacccgga agacggtgct ctgaaaggtg aaatcaaaat gcgtctgaaa ctgaaagacg
     1261 gtggtcacta cgacgctgaa gttaaaacca cctacatggc taaaaaaccg gttcagctgc
     1321 cgggtgctta caaaaccgac atcaaactgg acatcacctc ccacaacgaa gactacacca
     1381 tcgttgaaca gtacgaacgt gctgaaggtc gtcactcCac cggtgcttaa CTGTCTCTTA
     1441 TACACATCTG TCGACCTGCA GCGTACGTCA CTAATGGCCA AATAACAAGA GACCTCGTGG
     1501 ACATCGTCAG CGAAGAGCTA GGGATAACAG GGTAATGGAT CCAAACTCGA GTAAGGATCT
     1561 ccaggcatca aataaaacga aaggctcagt cgaaagactg ggcctttcgt tttatctgtt
     1621 gtttgtcggt gaacgctctc tactagagtc acactggctc accttcgggt gggcctttct
     1681 gcgtttatac cgggatatat tccgcttcct cgctcactga ctcgctacgc tcggtcgttc
     1741 gactgcggcg agcggaaatg gcttacgaac ggggcggaga tttcctggaa gatgccagga
     1801 agatacttaa cagggaagtg agagggccgc ggcaaagccg tttttccata ggctccgccc
     1861 ccctgacaag catcacgaaa tctgacgctc aaatcagtgg tggcgaaacc cgacaggact
     1921 ataaagatac caggcgtttc cccctggcgg ctccctcgtg cgctctcctg ttcctgcctt
     1981 tcggtttacc ggtgtcattc cgctgttatg gccgcgtttg tctcattcca cgcctgacac
     2041 tcagttccgg gtaggcagtt cgctccaagc tggactgtat gcacgaaccc cccgttcagt
     2101 ccgaccgctg cgccttatcc ggtaactatc gtcttgagtc caacccggaa agacatgcaa
     2161 aagcaccact ggcagcagcc actggtaatt gatttagagg agttagtctt gaagtcatgc
     2221 gccggttaag gctaaactga aaggacaagt tttggtgact gcgctcctcc aagccagtta
     2281 cctcggttca aagagttggt agctcagaga accttcgaaa aaccgccctg caaggcggtt
     2341 ttttcgtttt cagagcaaga gattacgcgc agaccaaaac gatctcaaga agatcatctt
     2401 attaatcaga taaaatattt ctagatttca gtgcaattta tctcttcaaa tgtagcacct
     2461 gTTCTTGCTT AtCGGCCAGC CTCGCAGAGC AGGATTCCCG TTGAGCACCG CCAGGTGCGA
     2521 ATAAGGGACA GTGAAGAAGG AACACCCGCT CGCGGGTGGG CCTACTTCAC CTATCCTGCC
     2581 CGGCTGACGC CGTTGGATAC ACCAAGGAAA GTCTACACGA ACCCTTTGGC AAAATCCTGT
     2641 ATATCGTGCG AAAAAGGATG GATATACCGA AAAAATCGCT ATAATgaccc cgaagcagGG
     2701 TTATGCAGCG GAAAAGaatg tcatgataag tcagccccat acgatataag ttgttactag
     2761 tgcttggatt ctcaccaata aaaaacgccc ggcggcaacc gagcgttctg aacaaatcca
     2821 gatggagttc tgaggtcatt actggatcta tcaacaggag tccaagcgag ctcgatatca
     2881 aattacgccc cgccctgcca ctcatcgcag tactgttgta attcattaag cattctgccg
     2941 acatggaagc catcacaaac ggcatgatga acctgaatcg ccagcggcat cagcaccttg
     3001 tcgccttgcg tataatattt gcccatggtg aaaacggggg cgaagaagtt gtccatattg
     3061 gccacgttta aatcaaaact ggtgaaactc acccagggat tggctGAaAC Gaaaaacata
     3121 ttctcaataa accctttagg gaaataggcc aggttttcac cgtaacacgc cacatcttgc
     3181 gaatatatgt gtagaaactg ccggaaatcg tcgtggtatt cactccagag cgatgaaaac
     3241 gtttcagttt gctcatggaa aacggtgtaa caagggtgaa cactatccca tatcaccagc
     3301 tcaccgtctt tcattgccat acgaaattcc ggatgagcat tcatcaggcg ggcaagaatg
     3361 tgaataaagg ccggataaaa cttgtgctta tttttcttta cggtctttaa aaaggccgta
     3421 atatccagct gaacggtctg gttataggta cattgagcaa ctgactgaaa tgcctcaaaa
     3481 tgttctttac gatgccattg ggatatatca acggtggtat atccagtgat ttttttctcc
     3541 attttagctt ccttagctcc tgaaaatctc gataactcaa aaaatacgcc cggtagtgat
     3601 cttatttcat tatggtgaaa gttggaacct cttacgtgcc gatcaagGTC TCattttcgc
     3661 cagatatcga cgtc
//
