# Supplementary material for: High-throughput protein characterization by complementation using DNA barcoded fragment libraries
Source: Mol Syst Biol. 2024 Oct 7;20(11):5. doi: 10.1038/s44320-024-00068-z (PMC11535334; doi:10.1038/s44320-024-00068-z)
Supplement: Supplementary file 10 — Data Set EV8 [file 44320_2024_68_MOESM10_ESM.zip › Dataset_EV9_Revised/MSB-2024-12412-Dataset_EV8_legend.xlsx]

## Sheet: Sheet1
Dataset	Description
Dataset EV8	Plasmid Maps
