# Supplementary material for: High-throughput protein characterization by complementation using DNA barcoded fragment libraries
Source: Mol Syst Biol. 2024 Oct 7;20(11):5. doi: 10.1038/s44320-024-00068-z (PMC11535334; doi:10.1038/s44320-024-00068-z)
Supplement: Supplementary file 10 — Data Set EV8 [file 44320_2024_68_MOESM10_ESM.zip › Dataset_EV9_Revised/pBWB513_sapI.gb]

LOCUS       pBWB513_U1_SapI_Front_a 2900 bp ds-DNA     circular     15-FEB-2024
DEFINITION  .
COMMENT     Imported using the Genbank importer. File name: pAD200.gb
            ApEinfo:methylated:1
FEATURES             Location/Qualifiers
     misc_feature    1..627
                     /label="tetR"
                     /ApEinfo_revcolor="#f58a5e"
                     /ApEinfo_fwdcolor="#f58a5e"
                     /note="ApEinfo_revcolor: green ApEinfo_graphicformat: arrow_data {{0 1 2 0 0 -1} {} 0}width 5 offset 0"
     primer          5..27
                     /label="BWB1418"
                     /note="sequence: gacccactttcacatttaagttg"
                     /ApEinfo_revcolor="#b4abac"
                     /ApEinfo_fwdcolor="#b4abac"
     primer          533..554
                     /label="BWB1417"
                     /note="sequence: gcgagtttacgggttgttaaac"
                     /ApEinfo_revcolor="#85dae9"
                     /ApEinfo_fwdcolor="#85dae9"
     misc_feature    628..700
                     /label="tet promoter region"
                     /ApEinfo_revcolor="#b1ff67"
                     /ApEinfo_fwdcolor="#b1ff67"
                     /note="ApEinfo_revcolor: green ApEinfo_graphicformat: arrow_data {{0 1 2 0 0 -1} {} 0}width 5 offset 0"
     misc_feature    649..667
                     /label="Q1 operator (tetR)"
                     /ApEinfo_revcolor="#800080"
                     /ApEinfo_fwdcolor="#800080"
                     /note="ApEinfo_revcolor: green ApEinfo_graphicformat: arrow_data {{0 1 2 0 0 -1} {} 0}width 5 offset 0"
     misc_feature    649..667
                     /label="Q2 operator (TetR )"
                     /ApEinfo_revcolor="#800080"
                     /ApEinfo_fwdcolor="#800080"
                     /note="ApEinfo_revcolor: green ApEinfo_graphicformat: arrow_data {{0 1 2 0 0 -1} {} 0}width 5 offset 0"
     primer          complement(680..704)
                     /label="BWB1465"
                     /note="sequence: gagcTTTTCTCTATCACTGATAGGG"
                     /ApEinfo_revcolor="#f58a5e"
                     /ApEinfo_fwdcolor="#f58a5e"
     misc_feature    701..713
                     /label="GG_BsmBI_Site"
                     /ApEinfo_revcolor="#75c6a9"
                     /ApEinfo_fwdcolor="#75c6a9"
     primer          705..725
                     /label="BWB1464"
                     /note="sequence: ttcAGTCCAAGAGACCTCGTG"
                     /ApEinfo_revcolor="#f58a5e"
                     /ApEinfo_fwdcolor="#f58a5e"
     primer          complement(712..737)
                     /label="BWB1447"
                     /note="sequence: GCTGACGATGTCCACGAGGTCTCTTG"
                     /ApEinfo_revcolor="#c7b0e3"
                     /ApEinfo_fwdcolor="#c7b0e3"
     misc_feature    complement(714..731)
                     /label="U1"
                     /ApEinfo_revcolor="#85dae9"
                     /ApEinfo_fwdcolor="#85dae9"
                     /note="ApEinfo_revcolor: cyan ApEinfo_graphicformat: arrow_data {{0 1 2 0 0 -1} {} 0}width 5 offset 0"
     primer          complement(720..741)
                     /label="BWB1467"
                     /note="sequence: cttcGCTGACGATGTCCACGAG"
                     /ApEinfo_revcolor="#f58a5e"
                     /ApEinfo_fwdcolor="#f58a5e"
     misc_feature    complement(732..744)
                     /label="GG_BsmBI_Site"
                     /ApEinfo_revcolor="#75c6a9"
                     /ApEinfo_fwdcolor="#75c6a9"
     primer          742..764
                     /label="BWB1466"
                     /note="sequence: agcTAGGGATAACAGGGTAATGG"
                     /ApEinfo_revcolor="#f58a5e"
                     /ApEinfo_fwdcolor="#f58a5e"
     misc_feature    745..762
                     /label="I-SceI site"
                     /ApEinfo_revcolor="#85dae9"
                     /ApEinfo_fwdcolor="#85dae9"
                     /note="ApEinfo_revcolor: cyan ApEinfo_graphicformat: arrow_data {{0 1 2 0 0 -1} {} 0}width 5 offset 0"
     misc_feature    763..786
                     /label="oAD232_FORWARD"
                     /ApEinfo_revcolor="#ffef86"
                     /ApEinfo_fwdcolor="#ffef86"
                     /note="ApEinfo_revcolor: #ffff00 ApEinfo_graphicformat: arrow_data {{0 1 2 0 0 -1} {} 0}width 5 offset 0"
     misc_feature    787..915
                     /label="dbI terminator"
                     /ApEinfo_revcolor="#c6c9d1"
                     /ApEinfo_fwdcolor="#c6c9d1"
                     /note="ApEinfo_revcolor: green ApEinfo_graphicformat: arrow_data {{0 1 2 0 0 -1} {} 0}width 5 offset 0"
     misc_feature    920..1631
                     /label="p15A"
                     /ApEinfo_revcolor="#808080"
                     /ApEinfo_fwdcolor="#808080"
                     /note="ApEinfo_revcolor: green ApEinfo_graphicformat: arrow_data {{0 1 2 0 0 -1} {} 0}width 5 offset 0"
     primer          973..992
                     /label="BWB1468"
                     /note="sequence: ggcgagcggaaatggcttac"
                     /ApEinfo_revcolor="#b4abac"
                     /ApEinfo_fwdcolor="#b4abac"
     primer          complement(973..992)
                     /label="BWB1419"
                     /note="sequence: gtaagccatttccgctcgcc"
                     /ApEinfo_revcolor="#d59687"
                     /ApEinfo_fwdcolor="#d59687"
     misc_feature    1699..1924
                     /label="oriT"
                     /ApEinfo_revcolor="#ff00ff"
                     /ApEinfo_fwdcolor="#ff00ff"
                     /note="ApEinfo_revcolor: #ff00ff ApEinfo_graphicformat: arrow_data {{0 1 2 0 0 -1} {} 0}width 5 offset 0"
     misc_feature    1925..1942
                     /label="oriT"
                     /ApEinfo_revcolor="#ff00ff"
                     /ApEinfo_fwdcolor="#ff00ff"
                     /note="locus_tag: oriT(1) ApEinfo_revcolor: #ff00ff ApEinfo_graphicformat: arrow_data {{0 1 2 0 0 -1} {} 0}width 5 offset 0"
     misc_feature    1988..2093
                     /label="To (terminator ?)"
                     /ApEinfo_revcolor="#808000"
                     /ApEinfo_fwdcolor="#808000"
                     /note="ApEinfo_revcolor: green ApEinfo_graphicformat: arrow_data {{0 1 2 0 0 -1} {} 0}width 5 offset 0"
     misc_feature    2109..2768
                     /label="cmR2"
                     /ApEinfo_revcolor="#85dae9"
                     /ApEinfo_fwdcolor="#85dae9"
                     /note="ApEinfo_revcolor: green ApEinfo_graphicformat: arrow_data {{0 1 2 0 0 -1} {} 0}width 5 offset 0"
     primer          complement(2214..2234)
                     /label="BWB130"
                     /note="sequence: CAAGGCGACAAGGTGCTGATG"
                     /ApEinfo_revcolor="#f58a5e"
                     /ApEinfo_fwdcolor="#f58a5e"
     primer          2360..2379
                     /label="BWB149"
                     /note="sequence: CTTTAGGGAAATAGGCCAGG"
                     /ApEinfo_revcolor="#c7b0e3"
                     /ApEinfo_fwdcolor="#c7b0e3"
     primer          complement(2360..2379)
                     /label="BWB148"
                     /note="sequence: CCTGGCCTATTTCCCTAAAG"
                     /ApEinfo_revcolor="#f8d3a9"
                     /ApEinfo_fwdcolor="#f8d3a9"
     primer          2716..2738
                     /label="BWB129"
                     /note="sequence: CGATGCCATTGGGATATATCAAC"
                     /ApEinfo_revcolor="#c6c9d1"
                     /ApEinfo_fwdcolor="#c6c9d1"
     primer          complement(2716..2738)
                     /label="BWB128"
                     /note="sequence: GTTGATATATCCCAATGGCATCG"
                     /ApEinfo_revcolor="#f8d3a9"
                     /ApEinfo_fwdcolor="#f8d3a9"
ORIGIN
        1 ttaagaccca ctttcacatt taagttgttt ttctaatccg catatgatca attcaaggcc
       61 gaataagaag gctggctctg caccttggtg atcaaataat tcgatagctt gtcgtaataa
      121 tggcggcata ctatcagtag taggtgtttc cctttcttct ttagcgactt gatgctcttg
      181 atcttccaat acgcaaccta aagtaaaatg ccccacagcg ctgagtgcat ataatgcatt
      241 ctctagtgaa aaaccttgtt ggcataaaaa ggctaattga ttttcgagag tttcatactg
      301 tttttctgta ggccgtgtac ctaaatgtac ttttgctcca tcgcgatgac ttagtaaagc
      361 acatctaaaa cttttagcgt tattacgtaa aaaatcttgc cagctttccc cttctaaagg
      421 gcaaaagtga gtatggtgcc tatctaacat ctcaatggct aaggcgtcga gcaaagcccg
      481 cttatttttt acatgccaat acaatgtagg ctgctctaca cctagcttct gggcgagttt
      541 acgggttgtt aaaccttcga ttccgacctc attaagcagc tctaatgcgc tgttaatcac
      601 tttactttta tctaatctag acatcattaa ttcctaattt ttgttgacac tctatcgttg
      661 atagagttat tttaccactc cctatcagtg atagagaaaa GCTCTTCAGT CCAAGAGACC
      721 TCGTGGACAT CGTCAGCGAA GAGCTAGGGA TAACAGGGTA ATGGATCCAA ACTCGAGTAA
      781 GGATCTccag gcatcaaata aaacgaaagg ctcagtcgaa agactgggcc tttcgtttta
      841 tctgttgttt gtcggtgaac gctctctact agagtcacac tggctcacct tcgggtgggc
      901 ctttctgcgt ttataccggg atatattccg cttcctcgct cactgactcg ctacgctcgg
      961 tcgttcgact gcggcgagcg gaaatggctt acgaacgggg cggagatttc ctggaagatg
     1021 ccaggaagat acttaacagg gaagtgagag ggccgcggca aagccgtttt tccataggct
     1081 ccgcccccct gacaagcatc acgaaatctg acgctcaaat cagtggtggc gaaacccgac
     1141 aggactataa agataccagg cgtttccccc tggcggctcc ctcgtgcgct ctcctgttcc
     1201 tgcctttcgg tttaccggtg tcattccgct gttatggccg cgtttgtctc attccacgcc
     1261 tgacactcag ttccgggtag gcagttcgct ccaagctgga ctgtatgcac gaaccccccg
     1321 ttcagtccga ccgctgcgcc ttatccggta actatcgtct tgagtccaac ccggaaagac
     1381 atgcaaaagc accactggca gcagccactg gtaattgatt tagaggagtt agtcttgaag
     1441 tcatgcgccg gttaaggcta aactgaaagg acaagttttg gtgactgcgc tcctccaagc
     1501 cagttacctc ggttcaaaga gttggtagct cagagaacct tcgaaaaacc gccctgcaag
     1561 gcggtttttt cgttttcaga gcaagagatt acgcgcagac caaaacgatc tcaagaagat
     1621 catcttatta atcagataaa atatttctag atttcagtgc aatttatctc ttcaaatgta
     1681 gcacctgTTC TTGCTTAtCG GCCAGCCTCG CAGAGCAGGA TTCCCGTTGA GCACCGCCAG
     1741 GTGCGAATAA GGGACAGTGA AGAAGGAACA CCCGCTCGCG GGTGGGCCTA CTTCACCTAT
     1801 CCTGCCCGGC TGACGCCGTT GGATACACCA AGGAAAGTCT ACACGAACCC TTTGGCAAAA
     1861 TCCTGTATAT CGTGCGAAAA AGGATGGATA TACCGAAAAA ATCGCTATAA Tgaccccgaa
     1921 gcagGGTTAT GCAGCGGAAA AGaatgtcat gataagtcag ccccatacga tataagttgt
     1981 tactagtgct tggattctca ccaataaaaa acgcccggcg gcaaccgagc gttctgaaca
     2041 aatccagatg gagttctgag gtcattactg gatctatcaa caggagtcca agcgagctcg
     2101 atatcaaatt acgccccgcc ctgccactca tcgcagtact gttgtaattc attaagcatt
     2161 ctgccgacat ggaagccatc acaaacggca tgatgaacct gaatcgccag cggcatcagc
     2221 accttgtcgc cttgcgtata atatttgccc atggtgaaaa cgggggcgaa gaagttgtcc
     2281 atattggcca cgtttaaatc aaaactggtg aaactcaccc agggattggc tGAaACGaaa
     2341 aacatattct caataaaccc tttagggaaa taggccaggt tttcaccgta acacgccaca
     2401 tcttgcgaat atatgtgtag aaactgccgg aaatcgtcgt ggtattcact ccagagcgat
     2461 gaaaacgttt cagtttgctc atggaaaacg gtgtaacaag ggtgaacact atcccatatc
     2521 accagctcac cgtctttcat tgccatacga aattccggat gagcattcat caggcgggca
     2581 agaatgtgaa taaaggccgg ataaaacttg tgcttatttt tctttacggt ctttaaaaag
     2641 gccgtaatat ccagctgaac ggtctggtta taggtacatt gagcaactga ctgaaatgcc
     2701 tcaaaatgtt ctttacgatg ccattgggat atatcaacgg tggtatatcc agtgattttt
     2761 ttctccattt tagcttcctt agctcctgaa aatctcgata actcaaaaaa tacgcccggt
     2821 agtgatctta tttcattatg gtgaaagttg gaacctctta cgtgccgatc aagGTCTCat
     2881 tttcgccaga tatcgacgtc
//
